# Supplementary material for: Connecting myelin-related and synaptic dysfunction in schizophrenia with SNP-rich gene expression hubs
Source: Sci Rep. 2017 Apr 6;7:45494. doi: 10.1038/srep45494 (PMC5382542; doi:10.1038/srep45494)
Supplement: Supplementary Table 1 [file srep45494-s2.txt]

gene	pairs_hypometh	pairs_hypermeth	pairs_hypoSum	pairs_hyperSum	probes_hypo	probes_hyper	gene_genecardsScore	gene_malacardsScore	location	geneOcc	108prom/cis	desc
A1BG	21	36	75	156	NA	NA	NA	NA	chr19:58861959-58864495:-	72	0	alpha-1-B glycoprotein [Acc:HGNC:5]
A2M	45	54	207	250	0	3	NA	NA	chr12:9267753-9268613:-	84	0	alpha-2-macroglobulin [Acc:HGNC:7]
A2ML1.AS1	1	0	2	0	NA	NA	NA	NA	NA:-:	1	0
AAAS	42	43	184	123	NA	NA	NA	NA	chr12:53709335-53715344:-	76	0	aladin WD repeat nucleoporin [Acc:HGNC:13666]
AACS	74	119	199	540	1	15	NA	NA	chr12:125620335-125621286:+	180	0	acetoacetyl-CoA synthetase [Acc:HGNC:21298]
AADAT	24	28	60	70	NA	NA	-1.28	NA	chr4:170994400-171012850:-	47	1c	aminoadipate aminotransferase [Acc:HGNC:17929]
AAGAB	45	68	111	278	NA	NA	NA	NA	chr15:67529055-67546992:-	125	0	alpha- and gamma-adaptin binding protein [Acc:HGNC:25662]
AAK1	76	101	211	480	1	2	NA	NA	chr2:69870224-69870977:-	153	0	AP2 associated kinase 1 [Acc:HGNC:19679]
AAMP	58	84	174	385	NA	NA	NA	NA	chr2:219132102-219134868:-	137	0	angio associated migratory cell protein [Acc:HGNC:18]
AARS	58	78	164	412	0	1	NA	NA	chr16:70296375-70299418:-	124	0	alanyl-tRNA synthetase [Acc:HGNC:20]
AARS2	56	79	176	429	0	1	NA	NA	chr6:44268308-44269157:-	109	0	alanyl-tRNA synthetase 2, mitochondrial [Acc:HGNC:21022]
AARSD1	32	58	84	189	1	1	NA	NA	chr17:41112958-41116483:-	105	0	alanyl-tRNA synthetase domain containing 1 [Acc:HGNC:28417]
AASDH	24	31	64	96	0	1	NA	NA	chr4:57248589-57250465:-	52	0	aminoadipate-semialdehyde dehydrogenase [Acc:HGNC:23993]
AASDHPPT	62	87	146	317	0	1	NA	NA	chr11:105962193-105969426:+	149	0	aminoadipate-semialdehyde dehydrogenase-phosphopantetheinyl transferase [Acc:HGNC:14235]
AATF	10	5	36	21	1	0	NA	NA	chr17:35412126-35414170:+	21	0	apoptosis antagonizing transcription factor [Acc:HGNC:19235]
AATK	48	61	172	365	21	4	NA	NA	chr17:79108167-79139877:-	92	0	apoptosis-associated tyrosine kinase [Acc:HGNC:21]
AB019441.29	9	23	56	56	NA	NA	NA	NA	chr14:106444606-106445233:-	49	0
ABAT	34	47	152	187	4	6	9.06	8.56	chr16:8859641-8862703:+	70	0	4-aminobutyrate aminotransferase [Acc:HGNC:23]
ABC7.42389800N19.1	7	11	10	26	NA	NA	NA	NA	NA:-:	21	0
ABCA1	10	13	37	67	1	3	-2.28	NA	chr9:107623718-107690420:-	16	0	ATP binding cassette subfamily A member 1 [Acc:HGNC:29]
ABCA11P	17	26	19	41	NA	NA	NA	NA	chr4:419603-467840:-	48	0	ATP binding cassette subfamily A member 11, pseudogene [Acc:HGNC:31]
ABCA2	37	42	157	306	5	3	NA	NA	chr9:139918264-139923259:-	62	0	ATP binding cassette subfamily A member 2 [Acc:HGNC:32]
ABCA3	63	84	201	485	1	5	NA	NA	chr16:2373339-2379725:-	120	0	ATP binding cassette subfamily A member 3 [Acc:HGNC:33]
ABCA5	30	38	64	139	NA	NA	NA	NA	chr17:67313040-67323252:-	70	0	ATP binding cassette subfamily A member 5 [Acc:HGNC:35]
ABCA7	7	9	17	56	3	0	-1.28	NA	chr19:1064657-1065327:+	15	0	ATP binding cassette subfamily A member 7 [Acc:HGNC:37]
ABCA8	17	11	53	43	2	1	NA	NA	chr17:66933211-66941015:-	22	0	ATP binding cassette subfamily A member 8 [Acc:HGNC:38]
ABCB1	33	35	151	139	0	3	-1.35	NA	chr7:87230128-87342611:-	57	0	ATP binding cassette subfamily B member 1 [Acc:HGNC:40]
ABCB10	17	25	36	61	1	0	NA	NA	chr1:229661808-229667649:-	65	0	ATP binding cassette subfamily B member 10 [Acc:HGNC:41]
ABCB6	35	51	86	238	NA	NA	NA	NA	chr2:220079750-220082912:-	94	0	ATP binding cassette subfamily B member 6 (Langereis blood group) [Acc:HGNC:47]
ABCB7	41	47	130	141	NA	NA	NA	NA	chrX:74296466-74376567:-	79	0	ATP binding cassette subfamily B member 7 [Acc:HGNC:48]
ABCB8	34	42	130	234	NA	NA	NA	NA	chr7:150734774-150742649:+	73	0	ATP binding cassette subfamily B member 8 [Acc:HGNC:49]
ABCB9	656	1006	1709	3577	1	4	-1.01	NA	chr12:123444585-123459229:-	2321	1p	ATP binding cassette subfamily B member 9 [Acc:HGNC:50]
ABCC1	42	61	123	384	1	1	NA	NA	chr16:16200382-16215960:+	97	0	ATP binding cassette subfamily C member 1 [Acc:HGNC:51]
ABCC10	25	37	76	185	1	1	NA	NA	chr6:43415730-43418160:+	63	0	ATP binding cassette subfamily C member 10 [Acc:HGNC:52]
ABCC5	54	81	138	424	1	0	NA	NA	chr3:183718450-183735727:-	125	0	ATP binding cassette subfamily C member 5 [Acc:HGNC:56]
ABCC8	49	65	120	238	0	5	NA	NA	chr11:17452368-17464980:-	102	0	ATP binding cassette subfamily C member 8 [Acc:HGNC:59]
ABCD1	17	31	40	187	NA	NA	-1.28	NA	chrX:153000797-153006058:+	41	0	ATP binding cassette subfamily D member 1 [Acc:HGNC:61]
ABCD2	48	56	129	266	1	0	NA	NA	chr12:39943834-40013553:-	96	0	ATP binding cassette subfamily D member 2 [Acc:HGNC:66]
ABCD3	36	39	88	94	NA	NA	NA	NA	chr1:94979029-94984052:+	78	0	ATP binding cassette subfamily D member 3 [Acc:HGNC:67]
ABCD4	24	27	82	78	1	0	NA	NA	chr14:74766601-74769700:-	52	0	ATP binding cassette subfamily D member 4 [Acc:HGNC:68]
ABCE1	50	73	122	299	1	0	NA	NA	chr4:146044020-146048795:+	134	0	ATP binding cassette subfamily E member 1 [Acc:HGNC:69]
ABCF1	47	58	154	302	0	1	NA	NA	chr6_ssto_hap7:30557205-30558520:+	102	0	ATP binding cassette subfamily F member 1 [Acc:HGNC:70]
ABCF2	60	83	164	368	0	1	NA	NA	chr7:150923558-150924044:-	131	0	ATP binding cassette subfamily F member 2 [Acc:HGNC:71]
ABCF3	80	117	220	575	NA	NA	NA	NA	chr3:183910937-183911557:+	178	0	ATP binding cassette subfamily F member 3 [Acc:HGNC:72]
ABCG1	55	75	260	290	3	0	NA	NA	chr21:43706043-43715462:+	119	0	ATP binding cassette subfamily G member 1 [Acc:HGNC:73]
ABCG2	45	51	208	183	0	2	NA	NA	chr4:89052995-89080391:-	83	0	ATP binding cassette subfamily G member 2 (Junior blood group) [Acc:HGNC:74]
ABCG4	73	101	193	523	NA	NA	NA	NA	chr11:119026339-119029205:+	158	0	ATP binding cassette subfamily G member 4 [Acc:HGNC:13884]
ABHD10	38	54	93	143	NA	NA	NA	NA	chr3:111697899-111710387:+	114	0	abhydrolase domain containing 10 [Acc:HGNC:25656]
ABHD11	39	55	136	265	0	1	NA	NA	chr7:73152043-73153161:-	82	0	abhydrolase domain containing 11 [Acc:HGNC:16407]
ABHD11.AS2	43	61	235	271	NA	NA	NA	NA	NA:-:	92	0
ABHD12	54	77	160	425	2	0	NA	NA	chr20:25300834-25371389:-	123	0	abhydrolase domain containing 12 [Acc:HGNC:15868]
ABHD12B	5	10	15	35	0	1	NA	NA	chr14:51360457-51370859:+	29	0	abhydrolase domain containing 12B [Acc:HGNC:19837]
ABHD13	57	73	131	312	0	1	NA	NA	chr13:108870726-108886603:+	130	0	abhydrolase domain containing 13 [Acc:HGNC:20293]
ABHD14A	46	59	137	291	NA	NA	NA	NA	chr3:52009118-52015211:+	98	0	abhydrolase domain containing 14A [Acc:HGNC:24538]
ABHD14A.ACY1	24	25	126	141	NA	NA	NA	NA	NA:-:	42	0
ABHD14B	23	25	122	59	0	1	NA	NA	chr3:52005352-52008095:-	46	0	abhydrolase domain containing 14B [Acc:HGNC:28235]
ABHD16A	41	59	125	291	NA	NA	NA	NA	chr6_ssto_hap7:31660670-31670761:-	96	0	abhydrolase domain containing 16A [Acc:HGNC:13921]
ABHD16B	10	18	16	44	NA	NA	NA	NA	chr20:62492565-62494341:+	24	0	abhydrolase domain containing 16B [Acc:HGNC:16128]
ABHD2	47	59	153	279	2	4	NA	NA	chr15:89728645-89736684:+	85	0	abhydrolase domain containing 2 [Acc:HGNC:18717]
ABHD3	39	46	155	136	1	4	NA	NA	chr18:19281236-19284741:-	75	0	abhydrolase domain containing 3 [Acc:HGNC:18718]
ABHD4	51	54	223	182	NA	NA	NA	NA	chr14:23080446-23081264:+	90	0	abhydrolase domain containing 4 [Acc:HGNC:20154]
ABHD5	23	25	76	124	0	1	NA	NA	chr3:43759159-43775863:+	39	0	abhydrolase domain containing 5 [Acc:HGNC:21396]
ABHD6	44	68	140	301	5	0	NA	NA	chr3:58280089-58281420:+	112	0	abhydrolase domain containing 6 [Acc:HGNC:21398]
ABHD8	40	52	117	252	2	3	NA	NA	chr19:17412097-17414234:-	82	0	abhydrolase domain containing 8 [Acc:HGNC:23759]
ABI1	44	63	87	286	0	4	NA	NA	chr10:27065554-27112219:-	109	0	abl interactor 1 [Acc:HGNC:11320]
ABI2	75	103	160	472	NA	NA	-1.10	NA	chr2:204267428-204301606:+	164	0	abl-interactor 2 [Acc:HGNC:24011]
ABL1	45	49	176	193	2	1	NA	NA	chr9:133710452-133763062:+	70	0	ABL proto-oncogene 1, non-receptor tyrosine kinase [Acc:HGNC:76]
ABL2	60	85	165	427	NA	NA	NA	NA	chr1:179100346-179112209:-	131	0	ABL proto-oncogene 2, non-receptor tyrosine kinase [Acc:HGNC:77]
ABLIM1	62	76	211	297	4	8	NA	NA	chr10:116354760-116370476:-	113	0	actin binding LIM protein 1 [Acc:HGNC:78]
ABLIM2	68	99	188	442	11	15	NA	NA	chr4:8108220-8160559:-	149	0	actin binding LIM protein family member 2 [Acc:HGNC:19195]
ABLIM3	36	47	132	235	0	4	NA	NA	chr5:148631906-148638137:+	64	0	actin binding LIM protein family member 3 [Acc:HGNC:29132]
ABR	88	117	225	559	2	49	NA	NA	chr17:1131437-1132315:-	170	0	active BCR-related [Acc:HGNC:81]
ABT1	44	61	126	306	1	1	NA	NA	chr6:26597179-26600278:+	117	0	activator of basal transcription 1 [Acc:HGNC:17369]
ABTB1	33	42	70	194	NA	NA	NA	NA	chr3:127396019-127398906:+	72	0	ankyrin repeat and BTB (POZ) domain containing 1 [Acc:HGNC:18275]
ABTB2	42	46	172	185	7	2	NA	NA	chr11:34194720-34264092:-	69	0	ankyrin repeat and BTB (POZ) domain containing 2 [Acc:HGNC:23842]
AC000029.2	4	7	14	21	NA	NA	NA	NA	NA:-:	18	0
AC000036.5	51	64	152	308	NA	NA	NA	NA	NA:-:	101	0
AC000089.3	22	26	48	83	NA	NA	NA	NA	chr22:19779816-19780617:+	60	0
AC000110.1	32	41	84	108	NA	NA	NA	NA	chr7:126935673-126936257:+	85	0
AC002055.4	12	15	35	35	NA	NA	NA	NA	NA:-:	45	0
AC002056.3	11	17	38	49	NA	NA	NA	NA	chr22:51193102-51193862:-	46	0
AC002115.6	12	18	41	75	NA	NA	NA	NA	NA:-:	27	0
AC002116.5	46	65	140	310	NA	NA	NA	NA	NA:-:	107	0
AC002117.1	20	28	40	98	NA	NA	NA	NA	chr17:43227984-43236822:-	56	0
AC002310.1	3	2	9	3	NA	NA	NA	NA	NA:-:	10	0
AC002310.2	34	46	141	117	NA	NA	NA	NA	NA:-:	68	0
AC002310.7	11	17	25	101	NA	NA	NA	NA	chr16:30583575-30595181:+	27	1c
AC002401.1	47	67	169	420	NA	NA	NA	NA	chr17:48212950-48223541:+	104	0
AC002467.5	5	2	13	4	NA	NA	NA	NA	NA:-:	9	0
AC002467.7	4	3	7	9	NA	NA	NA	NA	chr7:107383413-107384495:-	7	0
AC002472.8	4	8	8	48	NA	NA	NA	NA	NA:-:	10	0
AC002472.9	5	8	11	51	NA	NA	NA	NA	NA:-:	13	0
AC002558.1	9	19	27	36	NA	NA	NA	NA	chr17:45195867-45195957:+	48	0
AC002994.1	7	19	20	41	NA	NA	NA	NA	chr17:59667893-59668541:-	49	0
AC003029.1	6	15	10	36	NA	NA	NA	NA	chr12:112277570-112279211:-	51	0
AC003043.2	39	50	183	151	NA	NA	NA	NA	NA:-:	78	0
AC003102.3	46	55	125	285	NA	NA	NA	NA	chr17:42379884-42385761:-	84	0
AC003682.1	33	52	92	195	NA	NA	NA	NA	NA:-:	81	0
AC004014.4	47	54	121	163	NA	NA	NA	NA	chr7:108634087-108635086:-	110	0
AC004017.1	12	19	24	50	NA	NA	NA	NA	chr19:58203867-58204128:-	38	0
AC004019.13	27	28	105	88	NA	NA	NA	NA	chr22:18062922-18071958:-	48	0
AC004041.2	34	43	89	189	NA	NA	NA	NA	chr5:131973767-131999964:-	73	0
AC004049.3	61	92	177	459	NA	NA	NA	NA	NA:-:	158	0
AC004074.3	67	93	171	378	NA	NA	NA	NA	chrX:72442959-72443394:+	144	0
AC004148.1	5	16	13	37	NA	NA	NA	NA	NA:-:	35	0
AC004223.1	38	53	116	314	NA	NA	NA	NA	NA:-:	88	0
AC004258.1	29	36	90	187	NA	NA	NA	NA	NA:-:	61	0
AC004381.6	10	12	22	27	NA	NA	NA	NA	chr16:20851174-20855984:+	22	0	Putative RNA exonuclease NEF-sp [Source:UniProtKB/Swiss-Prot;Acc:Q96IC2]
AC004386.4	14	23	68	53	NA	NA	NA	NA	chrX:73595959-73596720:-	59	0
AC004410.1	40	49	193	290	NA	NA	NA	NA	NA:-:	75	0
AC004448.2	1	0	1	0	NA	NA	NA	NA	chr17:19322347-19327670:+	1	0
AC004448.3	19	22	71	114	NA	NA	NA	NA	NA:-:	47	0
AC004453.8	11	22	53	58	NA	NA	NA	NA	chr7:44507495-44507903:+	58	0
AC004540.4	36	52	65	196	NA	NA	NA	NA	chr7:26411951-26416321:-	89	0
AC004549.6	23	22	50	59	NA	NA	NA	NA	chr7:27773013-27780014:-	46	0
AC004696.1	4	6	10	15	NA	NA	NA	NA	NA:-:	19	0
AC004706.1	12	25	22	86	NA	NA	NA	NA	chr17:6555058-6556617:+	45	0
AC004771.2	71	105	199	501	NA	NA	NA	NA	NA:-:	157	0
AC004797.1	62	81	130	364	NA	NA	NA	NA	chr17:47501630-47502284:-	147	0
AC004840.9	1	3	2	10	NA	NA	NA	NA	chr7:2477397-2487485:+	3	1c
AC004893.11	52	69	162	346	NA	NA	NA	NA	chr7:98643205-98645863:+	110	0
AC004917.1	5	6	13	10	NA	NA	NA	NA	chr7:106300344-106301342:-	8	0
AC004941.5	61	88	195	424	NA	NA	NA	NA	chr7:149018955-149019183:-	141	0
AC004951.5	16	20	53	123	NA	NA	NA	NA	chr7:44024592-44029806:-	35	0
AC004967.7	9	10	69	23	NA	NA	NA	NA	chr7:97598316-97601566:-	19	0
AC004967.8	4	8	15	14	NA	NA	NA	NA	NA:-:	24	0
AC004980.7	22	34	70	195	NA	NA	NA	NA	chr7:76178934-76180837:+	52	0
AC004985.12	24	28	90	183	NA	NA	NA	NA	chr7:44001188-44012924:-	50	0
AC004985.13	18	28	36	93	NA	NA	NA	NA	NA:-:	42	0
AC004987.10	45	59	117	201	NA	NA	NA	NA	chr7:39872884-39873392:-	96	0
AC004987.9	90	120	258	595	NA	NA	NA	NA	chr7:39873169-39874317:+	183	0
AC005000.1	27	51	60	142	NA	NA	NA	NA	chrX:114953099-114953685:-	100	0
AC005003.1	10	14	19	73	NA	NA	NA	NA	chr22:31742874-31744670:+	26	0
AC005009.2	41	45	173	179	NA	NA	NA	NA	chr7:86413694-86415986:-	70	1p
AC005013.1	57	59	255	245	NA	NA	NA	NA	chr7:28992973-28998029:-	96	0
AC005013.5	11	9	40	54	NA	NA	NA	NA	chr7:28997282-28998961:+	14	0
AC005014.5	64	88	213	410	NA	NA	NA	NA	chr7:16623406-16626382:-	134	0
AC005017.1	2	9	17	46	NA	NA	NA	NA	NA:-:	13	0
AC005034.3	13	26	26	63	NA	NA	NA	NA	chr2:75878413-75878753:-	69	0
AC005035.1	26	23	127	52	NA	NA	NA	NA	NA:-:	43	0
AC005037.3	40	50	86	151	NA	NA	NA	NA	chr2:201828021-201843705:+	88	0
AC005041.9	13	16	33	74	NA	NA	NA	NA	NA:-:	30	0
AC005042.4	9	9	96	28	NA	NA	NA	NA	chr2:159535167-159591330:-	17	0
AC005071.1	1	2	4	3	NA	NA	NA	NA	chr7:99817649-99817743:-	2	0
AC005071.3	10	16	59	39	NA	NA	NA	NA	NA:-:	31	0
AC005076.5	6	11	13	33	NA	NA	NA	NA	chr7:86780755-86781736:-	32	0
AC005104.3	24	28	118	85	NA	NA	NA	NA	chr2:242290754-242292519:-	47	0
AC005154.6	0	1	0	2	NA	NA	NA	NA	chr7:30617685-30634374:-	2	0
AC005154.9	2	6	2	9	NA	NA	NA	NA	NA:-:	9	0
AC005174.2	8	8	23	14	NA	NA	NA	NA	NA:-:	15	0
AC005220.3	4	3	12	5	NA	NA	NA	NA	chr20:52556698-52559047:+	6	0
AC005229.7	5	14	33	36	NA	NA	NA	NA	chr7:148334270-148334679:+	39	0
AC005251.3	10	19	59	56	NA	NA	NA	NA	NA:-:	46	0
AC005255.1	46	81	119	273	NA	NA	NA	NA	NA:-:	124	0
AC005280.1	66	91	160	445	NA	NA	NA	NA	chr14:73957643-73960105:+	149	0
AC005324.4	38	46	82	191	NA	NA	NA	NA	NA:-:	80	0
AC005324.8.001	15	19	21	43	NA	NA	NA	NA	NA:-:	37	0
AC005329.6	34	37	95	196	NA	NA	NA	NA	NA:-:	66	0
AC005329.7	22	30	81	177	NA	NA	NA	NA	chr19:1393576-1394877:-	51	0
AC005332.1	38	40	168	127	NA	NA	NA	NA	NA:-:	74	0
AC005412.1	36	41	84	151	NA	NA	NA	NA	NA:-:	74	0
AC005484.5	7	13	27	21	NA	NA	NA	NA	chr14:74498499-74549566:+	20	0
AC005498.1	0	1	0	1	NA	NA	NA	NA	NA:-:	3	0
AC005540.3	38	47	91	222	NA	NA	NA	NA	chr2:191745522-191746785:-	78	0
AC005544.1	42	67	140	268	NA	NA	NA	NA	chr17:65027508-65028198:+	96	0
AC005562.2	8	15	9	29	NA	NA	NA	NA	NA:-:	29	0
AC005562.3	10	9	14	27	NA	NA	NA	NA	NA:-:	21	0
AC005618.1	66	87	151	390	NA	NA	NA	NA	chr5:140699660-140700339:-	150	0
AC005726.6	3	8	3	12	NA	NA	NA	NA	NA:-:	16	0
AC005740.5	55	75	130	258	NA	NA	NA	NA	chr5:141350201-141362252:-	130	0
AC005753.1	66	89	147	423	NA	NA	NA	NA	NA:-:	137	0
AC005822.1	8	13	27	21	NA	NA	NA	NA	chr17:16520161-16521195:-	30	0
AC005895.3	15	16	68	67	NA	NA	NA	NA	NA:-:	28	0
AC005971.3	6	17	19	31	NA	NA	NA	NA	NA:-:	50	0
AC006011.4	25	38	78	224	NA	NA	NA	NA	chr2:128604309-128604658:-	59	0
AC006026.10	34	46	119	147	NA	NA	NA	NA	chr7:23624680-23625974:-	73	0
AC006026.13	0	0	0	0	NA	NA	NA	NA	chr7:23719813-23720405:-	4	0
AC006026.9	59	77	132	295	NA	NA	NA	NA	chr7:23602077-23603880:-	132	0
AC006027.2	36	58	88	206	NA	NA	NA	NA	NA:-:	98	0
AC006028.11	11	22	62	62	NA	NA	NA	NA	chr7:2875254-2875656:+	59	0
AC006032.1	16	16	69	40	NA	NA	NA	NA	NA:-:	29	0
AC006033.22	39	48	162	228	NA	NA	NA	NA	chr7:38350983-38351409:+	81	0
AC006042.6	5	7	15	26	NA	NA	NA	NA	chr7:8153654-8156191:+	14	0
AC006042.8	1	0	1	0	NA	NA	NA	NA	chr7:8019942-8021859:+	2	0
AC006111.1	48	83	126	453	NA	NA	NA	NA	chr16:3725410-3727060:+	131	0
AC006116.1	18	26	35	97	NA	NA	NA	NA	chr19:56907684-56907770:-	62	0
AC006160.8	13	14	35	50	NA	NA	NA	NA	NA:-:	24	0
AC006213.1	2	2	8	9	NA	NA	NA	NA	NA:-:	4	0
AC006230.4	29	33	99	184	NA	NA	NA	NA	NA:-:	50	0
AC006276.1	13	19	64	83	NA	NA	NA	NA	NA:-:	34	0
AC006277.2	1	1	3	2	NA	NA	NA	NA	chr19:2915143-2926805:-	2	0
AC006368.1	29	28	174	82	NA	NA	NA	NA	NA:-:	48	0
AC006369.2	13	18	37	39	NA	NA	NA	NA	chr2:37827278-37873841:+	37	0
AC006449.1	6	9	29	45	NA	NA	NA	NA	chr17:36884085-36884451:-	13	0
AC006460.2	28	37	81	99	NA	NA	NA	NA	chr2:191542022-191566272:-	66	0
AC006465.3	53	77	131	278	NA	NA	NA	NA	NA:-:	132	0
AC006465.4	6	5	16	9	NA	NA	NA	NA	chr7:7948930-7950080:-	13	0
AC006483.5	4	6	51	15	NA	NA	NA	NA	chr7:5600373-5600676:+	14	0
AC006504.1	4	8	9	24	NA	NA	NA	NA	NA:-:	26	0
AC006504.2	53	75	132	323	NA	NA	NA	NA	NA:-:	118	0
AC006547.13	56	76	196	257	NA	NA	NA	NA	chr22:20050556-20058066:-	128	0
AC006547.8	22	32	124	159	NA	NA	NA	NA	chr22:20098343-20099398:-	46	0
AC006946.15	5	10	9	24	NA	NA	NA	NA	chr22:17602484-17612994:+	42	0
AC006978.6	18	30	47	115	NA	NA	NA	NA	chr7:30411123-30412357:+	51	0
AC007009.1	7	14	13	31	NA	NA	NA	NA	chr7:8301862-8302451:+	44	0
AC007036.5	21	20	106	48	NA	NA	NA	NA	chr7:30197146-30199150:+	42	0
AC007040.11	10	13	39	28	NA	NA	NA	NA	chr2:71174669-71221879:-	19	0
AC007041.2	44	70	117	260	NA	NA	NA	NA	chr2:20439652-20440807:-	137	0
AC007092.1	6	13	14	72	NA	NA	NA	NA	NA:-:	20	1c
AC007098.1	63	82	167	313	NA	NA	NA	NA	chr2:63053198-63085573:-	134	0
AC007163.3	15	13	46	27	NA	NA	NA	NA	chr2:201577027-201599900:-	25	0
AC007237.2	4	11	17	28	NA	NA	NA	NA	chr7:78115846-78116345:+	26	0
AC007238.1	22	34	59	94	NA	NA	NA	NA	chr2:58688508-58689123:-	64	1c
AC007246.3	15	33	41	135	NA	NA	NA	NA	chr2:39745815-39826679:+	53	0
AC007255.7	33	45	96	198	NA	NA	NA	NA	NA:-:	69	0
AC007256.5	16	20	26	40	NA	NA	NA	NA	chr2:202275266-202278031:-	38	0
AC007276.5	4	5	10	19	NA	NA	NA	NA	NA:-:	7	0
AC007283.4	0	1	0	17	NA	NA	NA	NA	chr2:202027206-202027403:-	2	0
AC007283.5	25	20	102	74	NA	NA	NA	NA	chr2:202031687-202032269:+	42	0
AC007318.5	45	78	109	347	NA	NA	NA	NA	chr2:65432241-65433122:+	136	0
AC007347.1	35	61	100	294	NA	NA	NA	NA	chr16:54146969-54148378:+	89	0
AC007362.1	4	5	17	7	NA	NA	NA	NA	chr2:206642539-206644433:+	11	0
AC007383.3	3	4	5	9	NA	NA	NA	NA	chr2:206950245-206950880:+	6	0
AC007383.4	47	57	102	167	NA	NA	NA	NA	chr2:206980270-206987047:+	112	0
AC007383.5	51	71	135	294	NA	NA	NA	NA	NA:-:	114	0
AC007383.6	6	17	11	44	NA	NA	NA	NA	chr2:207100959-207101595:-	53	0
AC007390.5	20	35	56	99	NA	NA	NA	NA	NA:-:	79	0
AC007390.6	14	17	28	27	NA	NA	NA	NA	NA:-:	31	0
AC007395.4	59	85	132	376	NA	NA	NA	NA	chr2:71037929-71038606:-	144	0
AC007401.1	18	33	51	104	NA	NA	NA	NA	chr2:36816783-36818696:-	45	0
AC007405.6	16	28	55	107	NA	NA	NA	NA	chr2:171627622-171634658:+	69	0
AC007405.7	13	14	70	47	NA	NA	NA	NA	NA:-:	43	0
AC007405.8	24	24	60	109	NA	NA	NA	NA	chr2:171672914-171674547:-	42	0
AC007560.1	35	53	79	261	NA	NA	NA	NA	chr2:51056579-51056816:-	88	0
AC007563.5	29	32	158	116	NA	NA	NA	NA	chr2:217726922-217858802:+	48	0
AC007566.10	21	33	62	110	NA	NA	NA	NA	chr7:92119398-92120893:+	55	0
AC007620.3	63	86	174	362	NA	NA	NA	NA	chr3:179115495-179116471:+	135	0
AC007638.2	26	34	70	167	NA	NA	NA	NA	NA:-:	61	0
AC007639.1	36	44	150	107	NA	NA	NA	NA	NA:-:	79	0
AC007842.1	9	19	52	47	NA	NA	NA	NA	chr19:40497850-40497946:-	52	0
AC007899.3	46	67	120	225	NA	NA	NA	NA	chr2:37375672-37376447:+	108	0
AC007919.18	1	0	6	0	NA	NA	NA	NA	chr3:172240017-172240234:+	2	0
AC007956.1	59	75	170	327	NA	NA	NA	NA	chr14:75158878-75179800:-	117	0
AC007969.5	13	20	75	63	NA	NA	NA	NA	chr2:172373779-172374226:-	46	0
AC008060.7	18	29	73	134	NA	NA	NA	NA	chr7:155174770-155189051:+	43	0
AC008073.5	9	21	26	51	NA	NA	NA	NA	NA:-:	55	0
AC008073.6	4	13	9	41	NA	NA	NA	NA	NA:-:	38	0
AC008088.2	10	9	67	28	NA	NA	NA	NA	NA:-:	20	0
AC008105.1	1	6	1	11	NA	NA	NA	NA	NA:-:	9	0
AC008427.2	7	20	9	51	NA	NA	NA	NA	chr5:149311576-149312231:-	36	0
AC008440.5	67	90	234	420	NA	NA	NA	NA	chr19:54377879-54379303:-	131	0
AC008537.2	31	34	88	187	NA	NA	NA	NA	NA:-:	55	0
AC008567.1	17	23	101	66	NA	NA	NA	NA	NA:-:	51	0
AC008731.1	39	46	151	188	NA	NA	NA	NA	chr16:24930713-24932325:-	81	0
AC008738.2	3	6	6	17	NA	NA	NA	NA	chr19:33667977-33668061:+	12	0
AC008746.3	49	54	223	257	NA	NA	NA	NA	chr19:54941831-54945878:-	88	0
AC008759.1	20	31	100	70	NA	NA	NA	NA	NA:-:	67	0
AC008781.7	14	27	42	57	NA	NA	NA	NA	chr5:140997980-141006048:+	54	0
AC008865.1	19	26	52	80	NA	NA	NA	NA	chr5:96371585-96373214:+	46	0
AC008888.7	15	27	75	69	NA	NA	NA	NA	NA:-:	47	0
AC009041.2	24	29	101	133	NA	NA	NA	NA	chr16:1031251-1031663:+	43	0
AC009060.1	36	51	162	243	NA	NA	NA	NA	chr16:70239302-70239683:-	77	0
AC009065.1	40	57	124	239	NA	NA	NA	NA	chr16:2303737-2312343:+	90	0
AC009107.1	58	85	217	414	NA	NA	NA	NA	chr16:58315592-58316079:+	125	0
AC009113.1	3	4	5	14	NA	NA	NA	NA	NA:-:	4	0
AC009120.3	4	5	26	26	NA	NA	NA	NA	chr16:74346506-74347288:-	7	0
AC009133.1	20	28	42	82	NA	NA	NA	NA	NA:-:	42	0
AC009163.1	28	25	150	102	NA	NA	NA	NA	NA:-:	48	0
AC009237.8	0	1	0	2	NA	NA	NA	NA	chr2:96194602-96198143:+	2	0
AC009238.6	4	8	8	9	NA	NA	NA	NA	chr2:96079203-96080044:-	11	0
AC009299.5	14	22	84	79	NA	NA	NA	NA	chr2:162197326-162197837:-	53	0
AC009302.2	9	16	15	34	NA	NA	NA	NA	chr2:222808941-222809331:+	48	0
AC009336.23	11	6	72	10	NA	NA	NA	NA	NA:-:	13	0
AC009362.2	13	23	67	68	NA	NA	NA	NA	chr7:130927348-130927754:+	56	0
AC009469.1	45	47	212	131	NA	NA	NA	NA	chr2:218664513-218665979:-	80	0
AC009475.2	75	102	199	422	NA	NA	NA	NA	NA:-:	159	0
AC009480.3	7	5	10	9	NA	NA	NA	NA	chr2:148656969-148660525:-	11	0
AC009487.4	10	18	40	127	NA	NA	NA	NA	chr2:162279169-162280088:-	25	0
AC009487.5	38	49	110	232	NA	NA	NA	NA	chr2:162280525-162285285:+	69	0
AC009501.4	21	41	67	213	NA	NA	NA	NA	chr2:63272445-63275656:-	66	0
AC009505.2	49	66	131	288	NA	NA	NA	NA	chr2:106471561-106473202:-	94	0
AC009506.1	26	25	88	49	NA	NA	NA	NA	chr2:160471806-160473593:+	47	0
AC009506.2	48	63	105	269	NA	NA	NA	NA	chr2:160318927-160319767:-	133	0
AC009517.2	14	20	51	49	NA	NA	NA	NA	chr7:136848789-136849359:+	46	1c
AC009530.1	67	102	191	483	NA	NA	NA	NA	NA:-:	167	0
AC009945.3	63	86	186	436	NA	NA	NA	NA	NA:-:	144	0
AC009945.4	46	57	221	294	NA	NA	NA	NA	chr7:10516207-10516505:+	90	0
AC009948.5	30	50	93	154	NA	NA	NA	NA	chr2:179278749-179297009:+	97	0
AC009948.7	1	3	1	8	NA	NA	NA	NA	chr2:179319442-179320155:+	13	0
AC010095.6	6	21	10	47	NA	NA	NA	NA	chr2:109311205-109311349:-	51	0
AC010127.4	41	47	92	189	NA	NA	NA	NA	NA:-:	89	0
AC010132.11	45	64	111	247	NA	NA	NA	NA	chr7:42958339-42959683:+	129	0
AC010170.1	31	37	99	220	NA	NA	NA	NA	chr3:45266616-45267519:-	51	0
AC010226.4	34	42	87	179	NA	NA	NA	NA	chr5:114938741-114956356:+	69	0
AC010240.3	28	34	61	80	NA	NA	NA	NA	chr5:132323343-132323802:-	82	0
AC010296.1	40	48	199	248	NA	NA	NA	NA	chr5:115780103-115780830:-	74	0
AC010326.1	0	2	0	4	NA	NA	NA	NA	NA:-:	4	0
AC010332.1	2	4	5	6	NA	NA	NA	NA	NA:-:	10	0
AC010335.1	14	26	32	135	NA	NA	NA	NA	chr19:18553704-18554469:-	38	0
AC010336.1	36	43	81	230	NA	NA	NA	NA	chr19:7963688-7968427:-	60	0
AC010492.2	51	56	190	247	NA	NA	NA	NA	chr19:54732910-54734088:+	88	0
AC010492.5	43	44	99	165	NA	NA	NA	NA	chr19:54771858-54772899:+	96	0
AC010536.1	14	26	51	141	NA	NA	NA	NA	chr16:87727143-87729753:-	35	0
AC010615.1	1	2	4	17	NA	NA	NA	NA	NA:-:	2	0
AC010620.1	20	28	38	57	NA	NA	NA	NA	chr19:21301320-21301529:+	52	0
AC010627.1	0	0	0	0	NA	NA	NA	NA	NA:-:	3	0
AC010677.5	1	4	2	11	NA	NA	NA	NA	chr7:26315814-26316226:+	6	0
AC010729.1	5	8	21	45	NA	NA	NA	NA	chr2:5836351-5848227:+	12	0
AC010878.3	59	80	145	323	NA	NA	NA	NA	chr2:38044057-38045104:+	145	0
AC010883.5	1	1	2	1	NA	NA	NA	NA	chr2:43456711-43460533:+	4	0
AC010894.4	10	20	18	52	NA	NA	NA	NA	chr2:175366679-175367043:+	61	0
AC010894.5	3	1	15	5	NA	NA	NA	NA	chr2:175439954-175452454:+	6	0
AC010904.1	34	39	152	113	NA	NA	NA	NA	chr2:7464878-7465193:-	61	0
AC010931.2	3	2	4	8	NA	NA	NA	NA	NA:-:	4	0
AC010980.2	20	29	48	95	NA	NA	NA	NA	chr2:223185824-223186257:+	45	0
AC011236.7	14	20	65	59	NA	NA	NA	NA	NA:-:	57	0
AC011290.5	14	13	46	41	NA	NA	NA	NA	chr7:39608974-39609797:-	24	0
AC011322.1	10	14	27	52	NA	NA	NA	NA	chr3:196713546-196714429:-	23	0
AC011443.1	11	15	65	106	NA	NA	NA	NA	NA:-:	21	0
AC011460.1	4	12	6	25	NA	NA	NA	NA	NA:-:	29	0
AC011477.1	3	10	24	18	NA	NA	NA	NA	chr19:20001967-20002050:+	17	0
AC011477.2	30	47	96	112	NA	NA	NA	NA	NA:-:	74	0
AC011484.1	63	78	161	429	NA	NA	NA	NA	chr19:46997764-46999755:+	119	0
AC011498.1	16	22	63	150	NA	NA	NA	NA	chr19:4477047-4479576:+	33	0
AC011533.1	7	22	13	42	NA	NA	NA	NA	NA:-:	60	0
AC011737.2	18	32	85	105	NA	NA	NA	NA	chr2:204055502-204056000:+	60	0
AC011816.3	16	24	47	55	NA	NA	NA	NA	NA:-:	55	1c
AC011933.1	45	62	134	296	NA	NA	NA	NA	chr17:73314158-73315410:-	105	0
AC011995.1	13	17	45	96	NA	NA	NA	NA	chr2:2838035-2842163:-	28	0
AC011998.4	12	21	30	57	NA	NA	NA	NA	chr2:178970363-178970480:+	48	0
AC012066.1	5	9	29	48	NA	NA	NA	NA	chr2:153246450-153247144:+	24	0
AC012146.7	9	25	23	55	NA	NA	NA	NA	chr17:5017067-5017671:+	58	0
AC012215.1	65	86	158	367	NA	NA	NA	NA	chr8:35649364-35653384:+	137	0
AC012307.3	28	39	113	224	NA	NA	NA	NA	NA:-:	57	0
AC012309.4	6	13	12	45	NA	NA	NA	NA	NA:-:	17	0
AC012313.1	28	32	94	146	NA	NA	NA	NA	chr19:58907456-58908407:+	54	0
AC012314.8	52	65	167	390	NA	NA	NA	NA	chr19:54622890-54628722:-	100	0
AC012354.5	4	13	6	32	NA	NA	NA	NA	NA:-:	38	0
AC012354.8	15	16	103	45	NA	NA	NA	NA	chr2:45223551-45224012:+	36	0
AC012358.4	4	5	5	20	NA	NA	NA	NA	chr2:55451415-55453044:+	10	0
AC012358.8	13	20	34	76	NA	NA	NA	NA	chr2:55541297-55573185:+	26	0
AC012363.4	19	28	39	77	NA	NA	NA	NA	chr2:120932460-120974120:-	41	0
AC012379.1	38	50	84	170	NA	NA	NA	NA	chr15:49170345-49170937:+	94	0
AC012487.2	33	43	80	181	NA	NA	NA	NA	chr2:109128144-109150638:-	80	0
AC012493.1	38	38	96	104	NA	NA	NA	NA	chr2:101041809-101042569:+	77	0
AC012512.1	1	1	1	1	NA	NA	NA	NA	chr2:224569337-224570055:+	2	0
AC012513.6	12	23	41	91	NA	NA	NA	NA	chr2:217124317-217130853:+	29	0
AC012615.1	43	47	186	190	NA	NA	NA	NA	chr19:1925184-1926009:+	78	0
AC012645.1	7	17	10	56	NA	NA	NA	NA	NA:-:	29	0
AC012652.1	56	82	133	391	NA	NA	NA	NA	NA:-:	142	0
AC013248.1	9	15	24	39	NA	NA	NA	NA	NA:-:	42	0
AC013272.3	22	28	85	158	NA	NA	NA	NA	NA:-:	47	0
AC013283.1	39	57	83	232	NA	NA	NA	NA	chr12:98999651-98999738:+	88	0
AC013402.2	7	11	34	45	NA	NA	NA	NA	NA:-:	17	0
AC013461.1	6	6	31	11	NA	NA	NA	NA	NA:-:	8	0	Mitogen-activated protein kinase kinase kinase MLT [Source:UniProtKB/Swiss-Prot;Acc:Q9NYL2]
AC013463.2	4	6	15	11	NA	NA	NA	NA	chr2:165848493-165947803:+	8	0
AC013470.6	19	34	46	78	NA	NA	NA	NA	chr7:12510977-12512171:+	86	0
AC013472.4	12	19	61	60	NA	NA	NA	NA	chr2:27173175-27232675:-	28	0
AC013718.1	44	69	105	252	NA	NA	NA	NA	chr2:135213766-135214178:-	117	0
AC013733.5	14	26	35	66	NA	NA	NA	NA	chr2:182559168-182559627:+	70	0
AC015871.2	16	23	29	77	NA	NA	NA	NA	NA:-:	39	0
AC015933.2	50	61	157	314	NA	NA	NA	NA	chr18:25534482-25543651:+	93	0
AC015936.3	55	68	203	255	NA	NA	NA	NA	chr17:42980528-42981914:-	101	0
AC015959.1	8	15	22	47	NA	NA	NA	NA	NA:-:	24	0
AC015971.2	40	44	119	191	NA	NA	NA	NA	chr2:86831412-86845178:+	78	0
AC016292.3	19	32	57	83	NA	NA	NA	NA	chr17:1761332-1761740:-	64	1c
AC016629.2	57	83	147	380	NA	NA	NA	NA	NA:-:	124	0
AC016697.2	38	51	85	195	NA	NA	NA	NA	chr2:209134066-209134681:-	86	0
AC016708.2	0	0	0	0	NA	NA	NA	NA	chr2:215711851-215712169:+	1	0
AC016716.1	8	7	13	11	NA	NA	NA	NA	chr2:80389553-80390261:-	20	0
AC016717.1	9	16	29	77	NA	NA	NA	NA	chr2:226562969-226563255:+	20	0
AC016722.4	18	24	48	106	NA	NA	NA	NA	chr2:47126413-47135817:+	37	0
AC016723.4	3	6	6	30	NA	NA	NA	NA	chr2:168671562-168797654:-	7	0
AC016724.6	2	4	2	7	NA	NA	NA	NA	chr2:113753093-113753514:+	7	0
AC016732.2	34	56	85	179	NA	NA	NA	NA	chr2:158067358-158068051:-	125	0
AC016734.2	17	26	31	74	NA	NA	NA	NA	chr2:63849311-63849965:-	67	0
AC016738.4	30	38	88	205	NA	NA	NA	NA	chr2:101610137-101618706:-	65	0
AC016739.2	17	29	59	75	NA	NA	NA	NA	chr2:177065635-177065980:-	61	0
AC016747.3	2	2	4	13	NA	NA	NA	NA	chr2:61371540-61372104:-	4	0
AC016757.1	8	11	16	83	NA	NA	NA	NA	NA:-:	14	0
AC016772.4	47	63	114	251	NA	NA	NA	NA	chr2:170514641-170517867:-	106	0
AC016839.1	7	6	8	9	NA	NA	NA	NA	NA:-:	20	0
AC017076.4	21	26	33	120	NA	NA	NA	NA	NA:-:	55	0
AC017080.1	5	21	11	45	NA	NA	NA	NA	chr2:149352726-149352897:+	50	0
AC017096.1	24	34	65	156	NA	NA	NA	NA	NA:-:	63	1c
AC017101.10	30	33	97	149	NA	NA	NA	NA	chr2:187506065-187560014:-	54	0
AC017116.11	10	17	17	43	NA	NA	NA	NA	chr7:44104603-44105678:+	31	0
AC017116.8	10	23	17	72	NA	NA	NA	NA	NA:-:	50	0
AC018462.3	0	1	0	1	NA	NA	NA	NA	chr2:62373547-62374288:+	1	0
AC018470.4	4	4	7	17	NA	NA	NA	NA	chr2:175193499-175195270:+	7	0
AC018607.3	6	8	38	18	NA	NA	NA	NA	NA:-:	10	0
AC018641.6	4	11	4	35	NA	NA	NA	NA	NA:-:	25	0
AC018647.3	9	8	58	8	NA	NA	NA	NA	chr7:35756411-35774125:+	18	0
AC018665.1	39	68	124	321	NA	NA	NA	NA	NA:-:	103	0
AC018730.1	23	22	101	71	NA	NA	NA	NA	NA:-:	51	0
AC018797.1	1	2	2	2	NA	NA	NA	NA	NA:-:	3	0
AC018804.7	66	80	160	385	NA	NA	NA	NA	chr2:130988927-130989679:+	125	0
AC018816.3	29	46	83	198	NA	NA	NA	NA	chr3:4855995-4857960:-	81	0
AC018865.5	58	93	160	453	NA	NA	NA	NA	chr2:130750461-130751613:+	132	0
AC018926.1	7	17	22	37	NA	NA	NA	NA	NA:-:	46	0
AC019097.7	20	33	48	63	NA	NA	NA	NA	chr2:99718480-99719215:+	63	0
AC019178.2	60	77	148	342	NA	NA	NA	NA	chr2:190795002-190795736:-	127	0
AC019221.4	51	69	147	320	NA	NA	NA	NA	chr2:234263219-234301045:+	100	0
AC020594.5	1	2	1	2	NA	NA	NA	NA	chr2:33780113-33788614:-	7	0
AC020663.1	46	70	92	297	NA	NA	NA	NA	chr16:4853206-4854787:-	111	0
AC020763.1	4	3	24	4	NA	NA	NA	NA	NA:-:	7	0
AC020907.2	3	5	28	14	NA	NA	NA	NA	chr19:35628548-35630484:-	6	0
AC020907.3	0	0	0	0	NA	NA	NA	NA	NA:-:	2	0
AC020907.6	57	75	146	365	NA	NA	NA	NA	NA:-:	121	0
AC020910.2	10	16	26	27	NA	NA	NA	NA	chr19:35166997-35168486:-	27	0
AC020911.1	8	15	33	106	NA	NA	NA	NA	NA:-:	25	0
AC020915.1	0	4	0	21	NA	NA	NA	NA	chr19:58822282-58822368:-	6	0
AC020915.4	11	19	22	48	NA	NA	NA	NA	NA:-:	58	0
AC020928.2	1	0	1	0	NA	NA	NA	NA	NA:-:	1	0
AC021016.7	10	16	61	58	NA	NA	NA	NA	chr2:219218797-219219295:+	40	0
AC021106.1	7	6	22	10	NA	NA	NA	NA	chr4:37962055-37962665:+	13	0
AC021224.1	15	18	58	54	NA	NA	NA	NA	chr18:29992144-29993199:+	43	0
AC021593.1	7	6	48	8	NA	NA	NA	NA	chr17:76101531-76102949:+	16	0
AC021593.2	24	21	97	74	NA	NA	NA	NA	NA:-:	40	0
AC022098.1	8	19	17	51	NA	NA	NA	NA	NA:-:	47	0
AC022098.2	31	33	119	109	NA	NA	NA	NA	NA:-:	56	0
AC022098.3	29	35	104	241	NA	NA	NA	NA	NA:-:	48	0
AC022182.2	19	23	96	95	NA	NA	NA	NA	chr8:61850263-61852430:-	38	0
AC022182.3	2	2	5	7	NA	NA	NA	NA	chr8:61878360-61880334:-	3	0
AC022409.1	10	15	40	58	NA	NA	NA	NA	NA:-:	21	0
AC022413.1	7	9	13	22	NA	NA	NA	NA	NA:-:	25	0
AC022431.1	3	9	4	20	NA	NA	NA	NA	chr5:55800461-55800899:-	27	0
AC022692.1	17	29	38	69	NA	NA	NA	NA	NA:-:	64	0
AC023055.2	40	48	208	138	NA	NA	NA	NA	NA:-:	77	0
AC023356.3	7	14	49	74	NA	NA	NA	NA	NA:-:	40	0
AC023468.2	42	56	97	283	NA	NA	NA	NA	NA:-:	94	0
AC023480.1	10	10	24	16	NA	NA	NA	NA	NA:-:	24	0
AC024270.1	36	56	81	164	NA	NA	NA	NA	NA:-:	113	0
AC024560.3	22	40	64	113	NA	NA	NA	NA	chr3:197346610-197354719:-	65	0
AC024575.1	57	75	148	363	NA	NA	NA	NA	NA:-:	115	0
AC025165.8	32	40	83	172	NA	NA	NA	NA	chr12:58009274-58010088:-	73	1c
AC025260.1	46	64	135	274	NA	NA	NA	NA	NA:-:	86	0
AC025263.3	50	60	111	216	NA	NA	NA	NA	chr12:70195448-70249143:+	102	0
AC025335.1	1	7	4	30	NA	NA	NA	NA	chr17:7816641-7819271:-	10	0
AC025442.3	3	1	12	4	NA	NA	NA	NA	chr5:65439983-65440623:-	4	0
AC025750.5	5	6	18	9	NA	NA	NA	NA	chr2:42696956-42697406:+	30	0
AC026271.3	39	46	112	233	NA	NA	NA	NA	NA:-:	86	0
AC026271.4	5	8	15	23	NA	NA	NA	NA	NA:-:	13	0
AC026271.5	36	56	90	129	NA	NA	NA	NA	chr17:18553508-18554855:+	114	0
AC026449.1	3	1	3	1	NA	NA	NA	NA	NA:-:	7	0
AC026462.1	37	47	81	155	NA	NA	NA	NA	NA:-:	81	0
AC026469.1	3	6	6	19	NA	NA	NA	NA	NA:-:	9	0
AC026703.1	7	12	17	79	NA	NA	NA	NA	chr5:32788944-32791819:+	13	0
AC026803.14	61	81	241	333	NA	NA	NA	NA	NA:-:	127	0
AC026956.1	9	17	21	57	NA	NA	NA	NA	chr15:82336634-82336717:+	24	0
AC027307.1	31	30	131	179	NA	NA	NA	NA	chr19:1556603-1556685:+	44	0
AC027323.1	57	73	126	310	NA	NA	NA	NA	NA:-:	126	0
AC027612.6	5	10	11	21	NA	NA	NA	NA	chr2:91842940-91843529:-	36	0
AC027763.2	10	13	32	43	NA	NA	NA	NA	chr17:6905598-6915668:-	24	0
AC034102.1	24	36	70	131	NA	NA	NA	NA	chr12:56385990-56388469:+	62	0
AC034220.3	2	8	4	15	NA	NA	NA	NA	chr5:131701972-131705340:-	23	0
AC034228.4	29	49	83	191	NA	NA	NA	NA	chr5:131280100-131303913:+	64	0
AC037459.4	39	52	162	154	NA	NA	NA	NA	chr8:22446836-22458873:+	84	0
AC040173.1	41	58	93	199	NA	NA	NA	NA	chr16:14359346-14360629:+	114	0
AC044839.1	20	18	115	52	NA	NA	NA	NA	NA:-:	34	0
AC046143.3	9	14	24	43	NA	NA	NA	NA	chr3:194353651-194366130:+	27	0
AC046143.5	17	17	74	68	NA	NA	NA	NA	NA:-:	30	0
AC051642.1	27	38	150	107	NA	NA	NA	NA	chr8:23412286-23420651:-	61	0
AC058791.2	11	20	76	50	NA	NA	NA	NA	NA:-:	49	0
AC061961.2	50	61	157	371	NA	NA	NA	NA	chr2:155552973-155554329:-	98	0
AC062028.1	10	10	28	68	NA	NA	NA	NA	chr2:11268664-11272234:-	15	0
AC063976.4	1	5	1	17	NA	NA	NA	NA	NA:-:	11	0
AC063976.6	20	32	69	293	NA	NA	NA	NA	NA:-:	43	0
AC064847.2	31	45	66	150	NA	NA	NA	NA	NA:-:	86	0
AC064850.4	47	52	151	272	NA	NA	NA	NA	chr2:136268115-136269513:-	97	0
AC066593.1	18	37	44	121	NA	NA	NA	NA	NA:-:	80	0
AC067852.1	62	90	163	445	NA	NA	NA	NA	chr17:40673735-40674065:+	145	0
AC067945.3	58	88	135	438	NA	NA	NA	NA	chr2:191857364-191858293:-	146	0
AC067945.4	2	3	2	11	NA	NA	NA	NA	chr2:191895476-191897040:+	6	0
AC067950.1	10	19	60	60	NA	NA	NA	NA	NA:-:	47	0
AC068134.10	13	20	30	81	NA	NA	NA	NA	chr2:233207825-233208613:+	40	1c
AC068152.2	20	24	93	116	NA	NA	NA	NA	NA:-:	35	0
AC068491.3	51	67	119	254	NA	NA	NA	NA	chr2:112141382-112141840:+	111	0
AC068499.6	71	105	182	487	NA	NA	NA	NA	NA:-:	162	0
AC068533.7	38	48	85	190	NA	NA	NA	NA	chr7:65552755-65617228:+	91	0
AC068538.2	49	65	103	302	NA	NA	NA	NA	chr2:101125738-101126077:+	120	0
AC068580.6	60	76	261	411	NA	NA	NA	NA	chr11:1781577-1783716:+	114	0
AC068594.1	28	26	151	85	NA	NA	NA	NA	NA:-:	46	0
AC068657.2	11	26	24	53	NA	NA	NA	NA	chr5:159450746-159451052:-	62	0
AC068831.15	15	24	51	96	NA	NA	NA	NA	chr15:91463447-91464416:-	40	0
AC068831.6	23	33	118	180	NA	NA	NA	NA	chr15:91495468-91498455:-	64	0
AC068831.8	14	19	46	52	NA	NA	NA	NA	NA:-:	36	0
AC069282.6	16	21	33	86	NA	NA	NA	NA	chr7:47996389-47996915:+	36	0
AC069287.1	43	55	114	262	NA	NA	NA	NA	chr11:203484-204363:-	91	0
AC069303.1	28	31	70	138	NA	NA	NA	NA	chr2:34011104-34011205:-	91	0
AC069368.3	48	54	245	244	NA	NA	NA	NA	chr15:65134146-65223118:+	87	0
AC069513.3	0	1	0	2	NA	NA	NA	NA	NA:-:	1	0
AC072052.7	9	20	21	121	NA	NA	NA	NA	chr7:6530423-6530729:-	34	0
AC073043.2	1	5	1	11	NA	NA	NA	NA	NA:-:	8	1p
AC073046.4	7	18	9	37	NA	NA	NA	NA	NA:-:	53	0
AC073063.1	7	19	12	44	NA	NA	NA	NA	chr7:99040551-99040747:+	54	0
AC073063.10	7	22	12	45	NA	NA	NA	NA	chr7:99040512-99041119:-	56	0
AC073150.4	35	41	102	190	NA	NA	NA	NA	NA:-:	75	0
AC073271.1	17	25	50	110	NA	NA	NA	NA	NA:-:	41	0
AC073321.4	42	60	96	237	NA	NA	NA	NA	chr2:217469493-217475925:+	113	0
AC073321.5	18	23	79	63	NA	NA	NA	NA	NA:-:	52	0
AC073333.8	43	59	106	238	NA	NA	NA	NA	chr7:16735495-16759523:-	107	0
AC073343.1	1	6	2	13	NA	NA	NA	NA	chr7:6714598-6715967:+	8	0
AC073343.8	41	46	193	294	NA	NA	NA	NA	NA:-:	66	0
AC073343.9	25	29	106	245	NA	NA	NA	NA	NA:-:	40	0
AC073346.2	17	29	55	64	NA	NA	NA	NA	NA:-:	70	0
AC073465.1	4	5	7	19	NA	NA	NA	NA	chr2:174296076-174296540:-	9	0
AC073479.1	35	47	82	184	NA	NA	NA	NA	NA:-:	83	0
AC073548.1	41	62	92	282	NA	NA	NA	NA	NA:-:	99	0
AC073610.1	73	109	192	528	NA	NA	NA	NA	NA:-:	165	0
AC073610.5	66	99	179	468	NA	NA	NA	NA	chr12:49315766-49333446:-	155	0
AC073621.1	11	17	70	49	NA	NA	NA	NA	NA:-:	29	0
AC073641.2	3	12	3	27	NA	NA	NA	NA	chr2:224830417-224832423:-	34	0
AC073834.3	1	1	5	2	NA	NA	NA	NA	chr2:178467816-178483300:+	3	0
AC073869.20	57	76	192	440	NA	NA	NA	NA	chr2:132200216-132202160:-	116	0
AC073871.2	38	52	103	275	NA	NA	NA	NA	NA:-:	85	0
AC073958.2	10	14	27	75	NA	NA	NA	NA	chr7:85010433-85010691:-	41	0
AC074019.2	1	9	1	22	NA	NA	NA	NA	chr2:229216835-229217931:-	33	0
AC074099.1	8	12	11	38	NA	NA	NA	NA	NA:-:	23	0
AC074138.3	44	50	101	219	NA	NA	NA	NA	chr19:37177328-37178339:-	88	0
AC074182.1	40	59	96	184	NA	NA	NA	NA	NA:-:	120	0
AC074183.4	9	12	15	37	NA	NA	NA	NA	chr7:84568664-84569561:-	24	0
AC074212.5	3	2	9	4	NA	NA	NA	NA	chr19:46271644-46273064:+	5	0
AC078819.1	45	79	129	351	NA	NA	NA	NA	chr12:104378888-104378982:+	130	0
AC078937.4	48	65	118	248	NA	NA	NA	NA	NA:-:	111	0
AC079305.5	9	12	56	42	NA	NA	NA	NA	chr2:178042422-178042983:+	31	0
AC079341.1	22	23	40	92	NA	NA	NA	NA	chr4:122685739-122687962:+	40	0
AC079354.2	10	20	21	40	NA	NA	NA	NA	chr2:203104291-203104435:+	65	0
AC079354.4	38	38	141	174	NA	NA	NA	NA	NA:-:	68	0
AC079354.5	8	14	32	39	NA	NA	NA	NA	chr2:203043382-203044114:-	44	0
AC079742.4	16	26	39	69	NA	NA	NA	NA	chr7:6618195-6628605:-	69	0
AC079753.5	4	5	5	9	NA	NA	NA	NA	chr2:113690201-113690748:+	12	0
AC079767.2	58	75	144	341	NA	NA	NA	NA	NA:-:	119	0
AC079776.7	3	4	5	11	NA	NA	NA	NA	NA:-:	8	0
AC079780.3	41	67	89	219	NA	NA	NA	NA	chr7:23520371-23520578:+	105	0
AC079807.2	2	5	17	22	NA	NA	NA	NA	chr2:48133968-48134949:+	5	0
AC079922.2	1	7	3	10	NA	NA	NA	NA	chr2:113379385-113379744:-	14	0
AC079922.3	1	0	1	0	NA	NA	NA	NA	chr2:113399408-113403267:-	2	0
AC079949.1	27	25	145	79	NA	NA	NA	NA	chr12:127650615-127650672:-	43	0
AC083799.1	4	4	7	10	NA	NA	NA	NA	chr3:129565892-129566800:-	7	0
AC083862.6	50	71	123	376	NA	NA	NA	NA	chr7:134813195-134814437:+	119	0
AC083873.4	8	7	23	17	NA	NA	NA	NA	chr7:132854173-132855272:-	21	0
AC083884.8	47	64	134	236	NA	NA	NA	NA	chr7:74141287-74142221:-	97	0
AC084031.1	9	16	22	35	NA	NA	NA	NA	NA:-:	51	0
AC084058.1	13	13	75	98	NA	NA	NA	NA	NA:-:	29	0
AC087393.1	14	14	68	30	NA	NA	NA	NA	chr17:20978868-20993928:+	41	0
AC087499.10	16	20	29	69	NA	NA	NA	NA	chr17:20516224-20536547:-	51	0
AC087499.5	50	74	143	377	NA	NA	NA	NA	chr17:20515979-20517321:+	114	0
AC087590.3	65	87	183	352	NA	NA	NA	NA	NA:-:	145	0
AC089999.1	41	51	125	253	NA	NA	NA	NA	chr12:113596555-113596917:+	79	0
AC090099.2	41	39	233	112	NA	NA	NA	NA	chr11:18210434-18211041:-	69	0
AC090186.1	8	13	30	26	NA	NA	NA	NA	chr8:52730142-52730969:+	40	0
AC090360.1	29	28	152	102	NA	NA	NA	NA	NA:-:	49	0
AC090421.1	6	16	10	71	NA	NA	NA	NA	NA:-:	39	0
AC090425.1	5	17	11	28	NA	NA	NA	NA	chr3:179343365-179345434:+	32	0
AC090510.1	36	48	85	161	NA	NA	NA	NA	NA:-:	92	0
AC090587.4	1	4	3	13	NA	NA	NA	NA	chr11:3875841-3876629:+	8	0
AC090602.1	7	19	10	33	NA	NA	NA	NA	NA:-:	54	0
AC090670.1	0	3	0	10	NA	NA	NA	NA	NA:-:	5	0
AC090699.1	12	14	38	49	NA	NA	NA	NA	NA:-:	27	0
AC090937.2	29	30	73	67	NA	NA	NA	NA	NA:-:	56	0
AC090945.1	5	5	33	24	NA	NA	NA	NA	chr3:15919553-15921078:+	9	0
AC090953.1	7	5	35	8	NA	NA	NA	NA	chr3:16269420-16269957:+	10	0
AC090984.1	59	89	146	333	NA	NA	NA	NA	NA:-:	148	0
AC091047.1	29	25	151	76	NA	NA	NA	NA	NA:-:	47	0
AC091062.2	6	10	10	35	NA	NA	NA	NA	NA:-:	17	0
AC091133.1	8	17	16	42	NA	NA	NA	NA	chr17:47009152-47014462:+	39	0
AC091153.1	20	23	90	183	NA	NA	NA	NA	NA:-:	32	0
AC091167.2	29	43	85	208	NA	NA	NA	NA	NA:-:	78	0
AC091171.1	34	40	142	208	NA	NA	NA	NA	chr8:21960467-21961890:+	62	0
AC091172.1	2	6	9	13	NA	NA	NA	NA	NA:-:	8	0
AC091492.2	26	53	56	120	NA	NA	NA	NA	chr3:12369501-12369773:+	118	0
AC091558.1	45	49	166	189	NA	NA	NA	NA	NA:-:	77	0
AC091729.9	6	15	9	62	NA	NA	NA	NA	chr7:1200226-1203127:+	40	0
AC091878.1	7	9	14	49	NA	NA	NA	NA	chr5:17130136-17217156:-	13	0
AC092106.1	34	54	72	159	NA	NA	NA	NA	chr2:106869686-106870173:-	99	0
AC092143.1	58	81	146	364	NA	NA	NA	NA	chr16:89985272-89987375:+	124	0
AC092143.2	16	22	49	121	NA	NA	NA	NA	NA:-:	38	0
AC092171.4	65	94	212	459	NA	NA	NA	NA	chr7:5515434-5519442:+	142	0
AC092279.1	27	28	143	92	NA	NA	NA	NA	NA:-:	45	0
AC092295.5	39	47	84	145	NA	NA	NA	NA	NA:-:	79	0
AC092295.7	18	22	63	94	NA	NA	NA	NA	chr19:37068129-37085610:+	33	0
AC092329.1	0	0	0	0	NA	NA	NA	NA	chr19:23369033-23369139:+	2	0
AC092431.1	10	8	40	32	NA	NA	NA	NA	NA:-:	13	0
AC092534.1	7	9	28	16	NA	NA	NA	NA	NA:-:	28	0
AC092535.2	50	57	156	356	NA	NA	NA	NA	NA:-:	90	0
AC092610.12	9	13	44	95	NA	NA	NA	NA	chr7:4905062-4905435:-	30	0
AC092620.2	29	39	67	134	NA	NA	NA	NA	chr2:139326661-139328644:+	65	0
AC092638.2	3	6	38	61	NA	NA	NA	NA	chr2:194141392-194142339:-	9	1c
AC092641.2	3	1	4	2	NA	NA	NA	NA	chr2:170933733-170934804:-	9	0
AC092642.1	6	15	10	30	NA	NA	NA	NA	chr2:180678977-180679402:+	49	0
AC092646.2	42	51	96	192	NA	NA	NA	NA	chr2:124519746-124520647:+	97	0
AC092661.2	52	70	110	276	NA	NA	NA	NA	NA:-:	122	0
AC092664.1	76	113	212	522	NA	NA	NA	NA	chr2:110941630-110942756:+	178	0
AC092687.5	15	12	42	14	NA	NA	NA	NA	chr2:10729291-10744956:+	37	0
AC092835.2	7	8	11	22	NA	NA	NA	NA	chr2:95880038-95881351:+	9	0
AC092933.3	0	0	0	0	NA	NA	NA	NA	chr3:196263402-196263573:+	1	0
AC093106.4	15	14	55	56	NA	NA	NA	NA	chr7:131350265-131350617:+	30	1c
AC093106.5	10	22	17	47	NA	NA	NA	NA	chr7:131438504-131439011:-	62	1c
AC093106.7	9	20	54	46	NA	NA	NA	NA	chr7:131346710-131347383:-	56	1c
AC093110.3	11	11	79	19	NA	NA	NA	NA	chr2:54888147-54889929:-	20	0
AC093323.3	20	33	55	98	NA	NA	NA	NA	chr4:6675177-6677774:+	81	0
AC093415.2	1	1	1	2	NA	NA	NA	NA	chr3:37862406-37876654:-	5	0
AC093484.6	12	21	59	50	NA	NA	NA	NA	NA:-:	63	0
AC093495.4	27	35	131	110	NA	NA	NA	NA	chr3:14186489-14189784:+	61	0
AC093510.2	72	96	166	365	NA	NA	NA	NA	NA:-:	160	0
AC093555.1	11	21	46	43	NA	NA	NA	NA	NA:-:	56	0
AC093628.1	37	42	81	204	NA	NA	NA	NA	chr4:105412032-105412111:+	76	0
AC093662.6	40	45	80	127	NA	NA	NA	NA	NA:-:	77	0
AC093673.5	25	41	51	159	NA	NA	NA	NA	chr7:143076784-143077588:-	64	0
AC093693.1	1	0	6	0	NA	NA	NA	NA	NA:-:	2	0
AC093693.2	1	1	2	1	NA	NA	NA	NA	NA:-:	3	0
AC093724.2	72	96	225	476	NA	NA	NA	NA	chr2:132480825-132481852:-	142	0
AC093726.4	38	54	102	218	NA	NA	NA	NA	NA:-:	97	0
AC093726.6	4	6	15	32	NA	NA	NA	NA	NA:-:	14	0
AC093734.1	23	31	159	188	NA	NA	NA	NA	chr7:1580046-1581609:+	50	0
AC093734.11	19	29	67	183	NA	NA	NA	NA	NA:-:	41	1c
AC093838.4	5	9	10	16	NA	NA	NA	NA	chr2:132276292-132279145:+	21	0
AC096591.1	0	0	0	0	NA	NA	NA	NA	NA:-:	6	0
AC096649.2	49	72	120	235	NA	NA	NA	NA	chr2:176032631-176033250:+	120	0
AC096753.1	54	72	169	359	NA	NA	NA	NA	chr2:80021395-80021507:+	110	0
AC096772.6	41	49	100	145	NA	NA	NA	NA	chr2:208686013-208687493:-	98	0
AC097467.2	38	47	83	148	NA	NA	NA	NA	chr4:156278271-156302498:+	85	0
AC097468.7	6	6	11	22	NA	NA	NA	NA	chr2:219809350-219826625:-	14	0
AC097499.2	57	85	144	349	NA	NA	NA	NA	chr2:126580684-126580892:+	122	0
AC097523.2	52	72	125	296	NA	NA	NA	NA	NA:-:	121	0
AC097523.3	49	62	103	246	NA	NA	NA	NA	chr2:139064888-139065540:+	127	0
AC097532.1	28	30	167	87	NA	NA	NA	NA	NA:-:	47	0
AC097711.1	49	60	122	203	NA	NA	NA	NA	chr4:81000685-81002276:+	114	0
AC098592.6	9	13	20	20	NA	NA	NA	NA	chr7:16928244-16928509:+	47	0
AC098614.2	36	37	105	147	NA	NA	NA	NA	chr3:27674554-27675211:+	74	0
AC098617.2	1	0	7	0	NA	NA	NA	NA	NA:-:	2	0
AC098691.1	28	24	148	75	NA	NA	NA	NA	NA:-:	47	0
AC098789.1	40	40	91	108	NA	NA	NA	NA	chr19:54771857-54772896:+	89	0
AC098831.4	25	40	63	174	NA	NA	NA	NA	chr2:203638747-203639083:-	69	0
AC099508.1	42	65	97	252	NA	NA	NA	NA	NA:-:	102	0
AC099522.1	6	19	10	39	NA	NA	NA	NA	chr5:72742082-72744352:-	58	0
AC099535.4	18	31	47	136	NA	NA	NA	NA	chr3:27527737-27528108:+	54	0
AC100748.2	5	15	17	25	NA	NA	NA	NA	NA:-:	40	0
AC100788.1	35	46	115	181	NA	NA	NA	NA	NA:-:	71	0
AC100791.1	44	64	198	441	NA	NA	NA	NA	chr17:77910550-77910992:-	96	0
AC100793.1	13	20	51	87	NA	NA	NA	NA	NA:-:	24	0
AC103681.1	17	30	49	109	NA	NA	NA	NA	NA:-:	45	0
AC103801.2	18	21	29	68	NA	NA	NA	NA	chr11:22646859-22647369:+	46	0
AC103810.1	0	4	0	12	NA	NA	NA	NA	NA:-:	5	0
AC103810.2	17	27	47	91	NA	NA	NA	NA	NA:-:	44	0
AC104113.3	6	11	8	19	NA	NA	NA	NA	chr5:60213316-60215400:+	18	0
AC104134.2	49	59	128	229	NA	NA	NA	NA	chr2:88838237-88875128:+	109	0
AC104297.1	24	41	55	141	NA	NA	NA	NA	chr3:17913220-17914090:-	94	1c
AC104306.4	1	8	1	16	NA	NA	NA	NA	chr3:32634463-32634804:-	23	0
AC104306.5	13	22	48	140	NA	NA	NA	NA	NA:-:	36	0
AC104389.32	9	16	50	35	NA	NA	NA	NA	chr11:5383844-5384079:+	40	0
AC104651.2	12	28	21	61	NA	NA	NA	NA	chr2:112697878-112698613:-	73	0
AC104655.2	6	10	42	59	NA	NA	NA	NA	chr2:105713517-105719402:-	21	0
AC104698.1	29	40	71	167	NA	NA	NA	NA	chr2:30481192-30482893:+	63	0
AC104699.1	14	22	55	115	NA	NA	NA	NA	chr2:25643985-25650512:+	29	0
AC104942.1	49	77	118	399	NA	NA	NA	NA	NA:-:	122	0
AC105247.1	28	28	114	110	NA	NA	NA	NA	chr18:20716398-20716476:-	45	0
AC105399.2	6	17	17	37	NA	NA	NA	NA	chr2:78019946-78020151:+	43	0
AC105765.1	84	111	207	454	NA	NA	NA	NA	NA:-:	175	0
AC106722.1	12	18	41	81	NA	NA	NA	NA	NA:-:	34	0
AC107016.1	3	2	17	6	NA	NA	NA	NA	chr12:53346499-53346686:-	7	0
AC107081.5	13	21	24	44	NA	NA	NA	NA	chr2:62095566-62113217:+	58	0
AC108004.3	15	28	43	68	NA	NA	NA	NA	chr17:254331-259822:-	49	0
AC108047.1	28	31	142	108	NA	NA	NA	NA	NA:-:	52	0
AC108059.1	9	15	11	32	NA	NA	NA	NA	chr2:128824767-128824981:+	44	0
AC108078.1	27	27	145	84	NA	NA	NA	NA	chr4:70345048-70345152:+	47	0
AC108134.3	15	19	46	75	NA	NA	NA	NA	NA:-:	36	0
AC108134.4	10	18	50	100	NA	NA	NA	NA	NA:-:	23	0
AC108479.2	7	16	45	45	NA	NA	NA	NA	chr2:88272174-88272601:+	31	0
AC108488.3	11	16	66	44	NA	NA	NA	NA	NA:-:	44	0
AC109333.10	27	21	168	49	NA	NA	NA	NA	chr17:4922508-4923388:-	47	0
AC109586.1	0	2	0	8	NA	NA	NA	NA	NA:-:	4	0
AC109828.1	34	55	95	322	NA	NA	NA	NA	chr2:27560089-27564631:+	82	0
AC110619.2	2	3	4	25	NA	NA	NA	NA	chr2:241388835-241396117:-	5	0
AC112211.2	39	47	165	298	NA	NA	NA	NA	NA:-:	75	0
AC112777.1	19	19	115	65	NA	NA	NA	NA	NA:-:	33	0
AC113189.5	19	21	82	59	NA	NA	NA	NA	chr17:7485789-7486836:-	50	0
AC114491.2	30	27	173	98	NA	NA	NA	NA	NA:-:	49	0
AC114498.1	15	13	66	27	NA	NA	NA	NA	NA:-:	26	0
AC114498.5	28	28	144	111	NA	NA	NA	NA	NA:-:	52	0
AC114546.1	11	8	23	14	NA	NA	NA	NA	chr15:35270551-35272268:+	23	0
AC114730.11	20	27	50	97	NA	NA	NA	NA	chr2:242664029-242665108:-	45	0
AC114730.3	2	2	3	3	NA	NA	NA	NA	chr2:242750792-242753111:-	4	0
AC114730.8	15	16	30	102	NA	NA	NA	NA	chr2:242674129-242674913:-	25	0
AC114755.3	48	74	146	342	NA	NA	NA	NA	chr2:106961021-106961889:+	118	0
AC114772.1	12	16	21	60	NA	NA	NA	NA	NA:-:	29	0
AC114803.3	71	103	184	535	NA	NA	NA	NA	chr2:220163723-220168852:+	161	0
AC114810.5	11	16	38	94	NA	NA	NA	NA	NA:-:	24	0
AC114877.3	27	39	71	166	NA	NA	NA	NA	chr3:26753797-26754855:+	57	0
AC114947.1	44	56	207	220	NA	NA	NA	NA	NA:-:	90	0
AC115115.2	36	45	62	144	NA	NA	NA	NA	chr2:113091178-113091836:+	72	0
AC115617.2	44	46	171	132	NA	NA	NA	NA	chrX:48634407-48635385:-	84	0
AC116340.1	26	28	140	92	NA	NA	NA	NA	NA:-:	45	0
AC116565.1	58	87	151	368	NA	NA	NA	NA	NA:-:	127	0
AC116904.1	13	18	34	39	NA	NA	NA	NA	NA:-:	41	0
AC117415.1	18	14	110	31	NA	NA	NA	NA	NA:-:	25	0
AC117517.1	64	98	173	383	NA	NA	NA	NA	NA:-:	149	0
AC117834.1	29	51	66	133	NA	NA	NA	NA	chr8:93895864-93898013:+	103	0
AC117947.1	47	76	182	253	NA	NA	NA	NA	chr2:141440928-141441457:-	128	0
AC118653.1	9	18	54	46	NA	NA	NA	NA	NA:-:	53	0
AC119673.1	63	85	156	353	NA	NA	NA	NA	chr1:205682496-205684153:+	137	0
AC120114.1	0	2	0	7	NA	NA	NA	NA	NA:-:	3	0
AC120194.1	15	18	46	38	NA	NA	NA	NA	chr8:71485680-71486671:+	48	0
AC121334.1	3	7	7	44	NA	NA	NA	NA	chr12:39836849-39836918:-	7	0
AC121336.2	39	52	83	199	NA	NA	NA	NA	NA:-:	88	0
AC124309.1	35	45	108	244	NA	NA	NA	NA	chr15:23888694-23890979:-	84	0
AC124944.2	13	12	59	25	NA	NA	NA	NA	NA:-:	22	0
AC125238.2	63	90	182	420	NA	NA	NA	NA	chr2:204499299-204500739:-	152	0
AC125494.1	39	57	107	266	NA	NA	NA	NA	NA:-:	88	0
AC126544.1	27	48	74	294	NA	NA	NA	NA	NA:-:	69	0
AC126544.2	25	40	77	250	NA	NA	NA	NA	NA:-:	53	0
AC126775.1	45	64	125	228	NA	NA	NA	NA	NA:-:	97	0
AC127496.1	0	2	0	3	NA	NA	NA	NA	chr17:78977134-78978932:+	2	0
AC127496.3	61	88	172	493	NA	NA	NA	NA	NA:-:	144	0
AC129929.5	40	44	189	131	NA	NA	NA	NA	NA:-:	69	0
AC130352.1	2	7	4	19	NA	NA	NA	NA	chr8:12384246-12384350:+	9	0
AC131097.4	2	8	3	16	NA	NA	NA	NA	chr2:242836187-242844702:-	13	0
AC131971.3	11	20	22	62	NA	NA	NA	NA	NA:-:	33	0
AC132217.4	36	44	139	187	NA	NA	NA	NA	chr11:2150350-2151194:-	62	0
AC132872.1	46	57	161	350	NA	NA	NA	NA	chr17:80206942-80209703:+	82	0
AC132872.3	55	71	201	443	NA	NA	NA	NA	NA:-:	106	0
AC133528.2	18	22	60	101	NA	NA	NA	NA	chr2:242629828-242633704:+	41	0
AC133644.3	30	45	77	224	NA	NA	NA	NA	chr2:87865346-87866283:-	78	0
AC133680.1	4	4	10	15	NA	NA	NA	NA	chr3:24729409-25215796:+	5	0
AC133919.6	34	46	148	173	NA	NA	NA	NA	NA:-:	72	0
AC134312.1	8	13	31	49	NA	NA	NA	NA	NA:-:	18	0
AC134943.1	53	70	185	361	NA	NA	NA	NA	NA:-:	112	0
AC135050.1	22	23	77	158	NA	NA	NA	NA	chr16:31120550-31120634:+	37	0
AC135050.2	2	4	5	26	NA	NA	NA	NA	NA:-:	8	0
AC135050.3	1	0	1	0	NA	NA	NA	NA	NA:-:	2	0
AC135178.1	2	5	5	10	NA	NA	NA	NA	chr17:8261730-8263538:-	14	0
AC135352.1	26	37	73	181	NA	NA	NA	NA	NA:-:	58	0
AC135782.1	18	39	56	142	NA	NA	NA	NA	NA:-:	64	0
AC138028.2	27	38	78	266	NA	NA	NA	NA	NA:-:	57	0
AC138123.2	18	22	82	78	NA	NA	NA	NA	chr12:93477373-93477451:-	49	0
AC138128.1	2	7	9	28	NA	NA	NA	NA	NA:-:	8	0
AC138150.4	56	79	164	448	NA	NA	NA	NA	NA:-:	110	0
AC138517.4	32	33	77	120	NA	NA	NA	NA	chr5:138873840-138875701:+	56	0
AC138623.1	6	10	8	25	NA	NA	NA	NA	chr2:83446013-83446229:-	18	0
AC138744.2	7	16	16	37	NA	NA	NA	NA	chr17:62487639-62487906:+	52	0
AC139712.2	59	82	192	414	NA	NA	NA	NA	chr2:52797785-52799660:+	118	0
AC139887.4	72	98	206	518	NA	NA	NA	NA	chr4:758274-758862:-	144	0
AC140847.1	19	16	83	56	NA	NA	NA	NA	NA:-:	30	0
AC141928.1	39	50	98	300	NA	NA	NA	NA	chr4:3760474-3765117:-	75	0
AC144449.1	0	0	0	0	NA	NA	NA	NA	chr2:150443709-150704747:+	3	0
AC144530.1	6	12	16	46	NA	NA	NA	NA	chr3:197577270-197577825:-	24	0
AC145207.1	14	18	29	97	NA	NA	NA	NA	NA:-:	26	0
AC174470.1	11	17	25	46	NA	NA	NA	NA	chr17:79780292-79784533:-	44	0
AC217773.1	2	1	4	1	NA	NA	NA	NA	NA:-:	2	0
ACAA1	37	41	133	205	0	1	NA	NA	chr3:38175886-38178572:-	75	0	acetyl-CoA acyltransferase 1 [Acc:HGNC:82]
ACAA2	46	48	190	132	0	1	NA	NA	chr18:47322180-47340323:-	83	0	acetyl-CoA acyltransferase 2 [Acc:HGNC:83]
ACACA	67	91	206	475	1	2	NA	NA	chr17:35744861-35766512:-	141	0	acetyl-CoA carboxylase alpha [Acc:HGNC:84]
ACACB	0	1	0	1	1	2	NA	NA	chr12:109700826-109704746:+	1	0	acetyl-CoA carboxylase beta [Acc:HGNC:85]
ACAD10	15	17	55	57	0	1	NA	NA	chr12:112190533-112194903:+	35	0	acyl-CoA dehydrogenase family member 10 [Acc:HGNC:21597]
ACAD11	39	48	192	190	0	1	NA	NA	chr3:132349288-132378906:-	72	0	acyl-CoA dehydrogenase family member 11 [Acc:HGNC:30211]
ACAD8	33	54	79	238	0	1	NA	NA	chr11:134132078-134133955:+	86	1c	acyl-CoA dehydrogenase family member 8 [Acc:HGNC:87]
ACAD9	58	88	141	427	NA	NA	NA	NA	chr3:128623218-128631943:+	139	0	acyl-CoA dehydrogenase family member 9 [Acc:HGNC:21497]
ACADM	15	16	44	27	NA	NA	NA	NA	chr1:76216135-76229176:+	42	0	acyl-CoA dehydrogenase, C-4 to C-12 straight chain [Acc:HGNC:89]
ACADS	47	52	210	235	3	1	NA	NA	chr12:121163663-121177397:+	85	0	acyl-CoA dehydrogenase, C-2 to C-3 short chain [Acc:HGNC:90]
ACADSB	50	66	120	230	0	1	NA	NA	chr10:124812276-124813394:+	117	0	acyl-CoA dehydrogenase, short/branched chain [Acc:HGNC:91]
ACADVL	47	56	218	184	0	2	NA	NA	chr17:7127951-7128585:+	93	0	acyl-CoA dehydrogenase, very long chain [Acc:HGNC:92]
ACAP2	29	38	90	140	0	3	NA	NA	chr3:195162521-195163773:-	57	0	ArfGAP with coiled-coil, ankyrin repeat and PH domains 2 [Acc:HGNC:16469]
ACAP2.IT1	3	3	4	4	NA	NA	NA	NA	NA:-:	9	0
ACAP3	36	48	110	248	7	2	NA	NA	chr1:1238589-1243198:-	81	0	ArfGAP with coiled-coil, ankyrin repeat and PH domains 3 [Acc:HGNC:16754]
ACAT1	11	16	28	32	0	1	NA	NA	chr11:108016847-108018315:+	45	0	acetyl-CoA acetyltransferase 1 [Acc:HGNC:93]
ACAT2	24	42	53	106	NA	NA	NA	NA	chr6:160196317-160200078:+	94	0	acetyl-CoA acetyltransferase 2 [Acc:HGNC:94]
ACBD3	70	95	179	443	0	1	NA	NA	chr1:226342342-226349333:-	158	0	acyl-CoA binding domain containing 3 [Acc:HGNC:15453]
ACBD4	13	17	28	38	1	3	NA	NA	chr17:43213567-43215911:+	31	0	acyl-CoA binding domain containing 4 [Acc:HGNC:23337]
ACBD5	32	31	106	74	NA	NA	NA	NA	chr10:27506911-27531019:-	56	0	acyl-CoA binding domain containing 5 [Acc:HGNC:23338]
ACBD6	23	37	56	188	0	1	NA	NA	chr1:180257364-180472089:-	73	0	acyl-CoA binding domain containing 6 [Acc:HGNC:23339]
ACBD7	40	48	197	130	NA	NA	NA	NA	chr10:15120485-15130480:-	77	0	acyl-CoA binding domain containing 7 [Acc:HGNC:17715]
ACCN1	65	89	157	418	4	7	NA	NA	NA:-:	140	0
ACCN2	35	53	140	315	1	1	NA	NA	NA:-:	72	0
ACCN3	8	12	35	57	0	3	NA	NA	NA:-:	25	0
ACCN4	2	2	3	3	7	5	NA	NA	NA:-:	2	0
ACD	760	1141	1858	4185	NA	NA	NA	NA	chr16:67693549-67694174:-	2524	1c	adrenocortical dysplasia homolog (mouse) [Acc:HGNC:25070]
ACER3	22	25	87	101	0	2	NA	NA	chr11:76730580-76731644:+	41	0	alkaline ceramidase 3 [Acc:HGNC:16066]
ACHE	51	69	144	318	2	0	9.36	9.07	chr7:100493844-100494594:-	108	0	acetylcholinesterase (Yt blood group) [Acc:HGNC:108]
ACIN1	26	34	130	171	NA	NA	NA	NA	chr14:23547005-23548802:-	49	0	apoptotic chromatin condensation inducer 1 [Acc:HGNC:17066]
ACLY	74	102	198	443	0	1	-1.60	NA	chr17:40066491-40086795:-	162	0	ATP citrate lyase [Acc:HGNC:115]
ACN9	12	27	23	49	NA	NA	NA	NA	chr7:96771992-96810959:+	71	0
ACO1	40	44	148	132	NA	NA	NA	NA	chr9:32384617-32450830:+	72	0	aconitase 1 [Acc:HGNC:117]
ACO2	53	61	173	330	0	1	-1.10	NA	chr22:41911769-41917594:+	100	1c	aconitase 2 [Acc:HGNC:118]
ACOT1	3	5	4	9	NA	NA	NA	NA	chr14:74004097-74010414:+	22	0	acyl-CoA thioesterase 1 [Acc:HGNC:33128]
ACOT13	12	20	37	44	1	0	NA	NA	chr6:24687629-24701942:+	57	0	acyl-CoA thioesterase 13 [Acc:HGNC:20999]
ACOT2	7	13	19	47	1	1	NA	NA	chr14:74041007-74041905:+	38	0	acyl-CoA thioesterase 2 [Acc:HGNC:18431]
ACOT4	7	16	9	52	NA	NA	NA	NA	chr14:74058409-74063200:+	35	0	acyl-CoA thioesterase 4 [Acc:HGNC:19748]
ACOT7	63	88	157	412	5	12	NA	NA	chr1:6366174-6420766:-	149	0	acyl-CoA thioesterase 7 [Acc:HGNC:24157]
ACOT8	49	66	141	331	NA	NA	NA	NA	chr20:44482060-44485948:-	132	0	acyl-CoA thioesterase 8 [Acc:HGNC:15919]
ACOT9	33	49	96	216	NA	NA	NA	NA	chrX:23725947-23761367:-	83	0	acyl-CoA thioesterase 9 [Acc:HGNC:17152]
ACOX1	43	49	167	146	NA	NA	NA	NA	chr17:73974547-73975126:-	71	0	acyl-CoA oxidase 1, palmitoyl [Acc:HGNC:119]
ACOX3	34	42	89	189	7	2	NA	NA	chr4:8412008-8430188:-	62	0	acyl-CoA oxidase 3, pristanoyl [Acc:HGNC:121]
ACP1	31	50	75	148	0	1	-1.79	NA	chr2:274572-277506:+	117	0	acid phosphatase 1, soluble [Acc:HGNC:122]
ACP2	76	112	216	581	NA	NA	NA	NA	chr11:47268943-47270365:-	176	0	acid phosphatase 2, lysosomal [Acc:HGNC:123]
ACP6	15	13	64	51	0	3	NA	NA	chr1:147131075-147142574:-	27	0	acid phosphatase 6, lysophosphatidic [Acc:HGNC:29609]
ACPL2	51	63	127	278	0	1	NA	NA	chr3:141006200-141011158:+	113	0
ACSBG1	44	44	210	214	1	0	NA	NA	chr15:78505864-78526967:-	75	1c	acyl-CoA synthetase bubblegum family member 1 [Acc:HGNC:29567]
ACSF2	17	14	51	41	1	1	NA	NA	chr17:48551185-48552135:+	28	0	acyl-CoA synthetase family member 2 [Acc:HGNC:26101]
ACSF3	31	38	91	206	5	0	NA	NA	chr16:89217007-89217630:+	60	0	acyl-CoA synthetase family member 3 [Acc:HGNC:27288]
ACSL1	41	52	101	168	5	1	NA	NA	chr4:185689481-185695027:-	94	0	acyl-CoA synthetase long-chain family member 1 [Acc:HGNC:3569]
ACSL3	65	87	163	399	1	2	NA	NA	chr2:223797735-223806542:+	145	0	acyl-CoA synthetase long-chain family member 3 [Acc:HGNC:3570]
ACSL4	76	97	189	397	NA	NA	8.56	NA	chrX:108938879-108976504:-	155	0	acyl-CoA synthetase long-chain family member 4 [Acc:HGNC:3571]
ACSL5	20	23	92	87	1	2	NA	NA	chr10:114181738-114186366:+	38	0	acyl-CoA synthetase long-chain family member 5 [Acc:HGNC:16526]
ACSL6	775	1060	1694	3171	1	1	-0.60	NA	chr5:131329447-131347510:-	2654	0	acyl-CoA synthetase long-chain family member 6 [Acc:HGNC:16496]
ACSS1	45	47	222	136	1	2	NA	NA	chr20:25026573-25039616:-	78	0	acyl-CoA synthetase short-chain family member 1 [Acc:HGNC:16091]
ACSS2	28	42	71	200	1	0	NA	NA	chr20:33510644-33515008:+	71	0	acyl-CoA synthetase short-chain family member 2 [Acc:HGNC:15814]
ACSS3	3	3	13	9	NA	NA	NA	NA	chr12:81568610-81613810:+	5	0	acyl-CoA synthetase short-chain family member 3 [Acc:HGNC:24723]
ACTA1	2	2	4	4	7	0	NA	NA	chr1:229566995-229569845:-	3	0	actin, alpha 1, skeletal muscle [Acc:HGNC:129]
ACTA2	26	27	130	96	0	1	NA	NA	chr10:90707998-90712530:-	45	0	actin, alpha 2, smooth muscle, aorta [Acc:HGNC:130]
ACTB	37	45	129	278	NA	NA	-2.51	NA	chr7:5568912-5602421:-	70	0	actin, beta [Acc:HGNC:132]
ACTBP11	34	49	100	249	NA	NA	NA	NA	chr1:224051427-224052553:-	77	0	actin, beta pseudogene 11 [Acc:HGNC:33971]
ACTBP12	32	40	124	221	NA	NA	NA	NA	chr1:92694574-92694992:-	66	0	actin, beta pseudogene 12 [Acc:HGNC:150]
ACTBP8	43	62	123	328	NA	NA	NA	NA	chr6:88985600-88986708:-	95	0	actin, beta pseudogene 8 [Acc:HGNC:141]
ACTC1	0	1	0	3	1	0	NA	NA	chr15:35083901-35084723:-	1	0	actin, alpha, cardiac muscle 1 [Acc:HGNC:143]
ACTG1	49	62	138	359	2	0	-0.98	NA	chr17:79478544-79479825:-	100	0	actin gamma 1 [Acc:HGNC:144]
ACTG1P1	2	6	4	9	NA	NA	NA	NA	chr3:139212650-139213779:+	19	0	actin gamma 1 pseudogene 1 [Acc:HGNC:146]
ACTG1P4	55	78	161	407	NA	NA	NA	NA	chr1:104112174-104113296:+	119	0	actin gamma 1 pseudogene 4 [Acc:HGNC:149]
ACTL6A	24	19	80	57	NA	NA	NA	NA	chr3:179304275-179306029:+	49	0	actin like 6A [Acc:HGNC:24124]
ACTL6B	57	79	153	302	1	0	NA	NA	chr7:100247685-100254056:-	131	0	actin like 6B [Acc:HGNC:160]
ACTN1	102	138	354	632	1	7	NA	NA	chr14:69440497-69445748:-	202	0	actinin, alpha 1 [Acc:HGNC:163]
ACTN2	43	67	119	280	1	1	-2.01	NA	chr1:236917198-236925866:+	102	0	actinin, alpha 2 [Acc:HGNC:164]
ACTN4	49	58	245	294	1	5	NA	NA	chr19:39218784-39220061:+	84	0	actinin, alpha 4 [Acc:HGNC:166]
ACTR10	49	67	106	246	NA	NA	NA	NA	chr14:58690355-58701508:+	137	0	actin-related protein 10 homolog (S. cerevisiae) [Acc:HGNC:17372]
ACTR1A	58	96	154	405	NA	NA	NA	NA	chr10:104243830-104247990:-	156	1c	ARP1 actin-related protein 1 homolog A, centractin alpha (yeast) [Acc:HGNC:167]
ACTR1B	60	76	220	299	0	2	NA	NA	chr2:98275276-98276354:-	135	0	ARP1 actin-related protein 1 homolog B, centractin beta (yeast) [Acc:HGNC:168]
ACTR2	70	94	156	410	0	2	NA	NA	chr2:65454970-65497280:+	160	0	ARP2 actin-related protein 2 homolog (yeast) [Acc:HGNC:169]
ACTR3	67	92	151	390	0	1	NA	NA	chr2:114708400-114716166:+	158	0	ARP3 actin-related protein 3 homolog (yeast) [Acc:HGNC:170]
ACTR3B	57	83	146	365	0	5	NA	NA	chr7:152507826-152552456:+	136	0	ARP3 actin-related protein 3 homolog B (yeast) [Acc:HGNC:17256]
ACTR3P2	72	101	180	453	NA	NA	NA	NA	chrX:67991164-67992421:+	165	0	ACTR3 pseudogene 2 [Acc:HGNC:38676]
ACTR5	423	540	771	1413	NA	NA	NA	NA	chr20:37377084-37400834:+	1570	1p	ARP5 actin-related protein 5 homolog (yeast) [Acc:HGNC:14671]
ACTR6	26	41	54	97	NA	NA	NA	NA	chr12:100594628-100618135:+	89	0	ARP6 actin-related protein 6 homolog (yeast) [Acc:HGNC:24025]
ACTR8	64	85	172	367	NA	NA	NA	NA	chr3:53911285-53915884:-	131	0	ARP8 actin-related protein 8 homolog (yeast) [Acc:HGNC:14672]
ACVR1	51	64	152	303	1	4	NA	NA	chr2:158655940-158732352:-	111	0	activin A receptor type I [Acc:HGNC:171]
ACVR1B	87	121	255	561	0	2	-1.60	NA	chr12:52377818-52385776:+	184	0	activin A receptor type IB [Acc:HGNC:172]
ACVR2A	63	84	152	279	0	1	NA	NA	chr2:148683255-148685073:+	145	0	activin A receptor type IIA [Acc:HGNC:173]
ACVRL1	40	47	189	182	0	3	NA	NA	chr12:52315435-52317145:+	73	0	activin A receptor type IL [Acc:HGNC:175]
ACY1	50	51	216	251	NA	NA	NA	NA	chr3:52022317-52022996:+	90	0	aminoacylase 1 [Acc:HGNC:177]
ACYP1	9	19	18	51	0	3	NA	NA	chr14:75529725-75530723:-	57	0	acylphosphatase 1, erythrocyte (common) type [Acc:HGNC:179]
ACYP2	23	37	85	181	1	1	NA	NA	chr2:54350315-54532156:+	82	0	acylphosphatase 2, muscle type [Acc:HGNC:180]
AD000090.1	29	29	150	95	NA	NA	NA	NA	NA:-:	48	0
AD000090.2	0	0	0	0	NA	NA	NA	NA	chr19:36032861-36036405:-	2	0
AD000091.1	15	20	71	42	NA	NA	NA	NA	NA:-:	46	0
AD000092.3	14	17	38	67	NA	NA	NA	NA	chr19:13004946-13005694:+	37	0
ADA	24	28	117	65	2	1	NA	NA	chr20:43264711-43280874:-	41	0	adenosine deaminase [Acc:HGNC:186]
ADAL	3	13	4	28	0	1	NA	NA	chr15:43638104-43645507:+	20	0	adenosine deaminase-like [Acc:HGNC:31853]
ADAM1	17	29	60	115	NA	NA	NA	NA	NA:-:	51	0
ADAM10	63	78	167	348	1	1	NA	NA	chr15:59040678-59041918:-	124	0	ADAM metallopeptidase domain 10 [Acc:HGNC:188]
ADAM11	73	102	173	464	4	4	NA	NA	chr17:42852925-42855170:+	144	0	ADAM metallopeptidase domain 11 [Acc:HGNC:189]
ADAM15	56	63	266	270	0	1	-1.01	NA	chr1:155034636-155035251:+	99	0	ADAM metallopeptidase domain 15 [Acc:HGNC:193]
ADAM17	34	35	99	114	0	1	NA	NA	chr2:9667629-9695903:-	65	0	ADAM metallopeptidase domain 17 [Acc:HGNC:195]
ADAM19	62	80	186	396	0	7	-1.60	NA	chr5:156997453-157002765:-	125	0	ADAM metallopeptidase domain 19 [Acc:HGNC:197]
ADAM22	83	111	234	456	NA	NA	-2.01	NA	chr7:87811319-87815737:+	171	0	ADAM metallopeptidase domain 22 [Acc:HGNC:201]
ADAM23	74	100	202	450	1	0	-1.79	NA	chr2:207459558-207482579:+	158	0	ADAM metallopeptidase domain 23 [Acc:HGNC:202]
ADAM9	73	80	243	321	NA	NA	NA	NA	chr8:38947303-38961148:+	130	0	ADAM metallopeptidase domain 9 [Acc:HGNC:216]
ADAMTS1	12	19	64	63	1	1	NA	NA	chr21:28214287-28216096:-	26	0	ADAM metallopeptidase with thrombospondin type 1 motif 1 [Acc:HGNC:217]
ADAMTS10	17	22	94	125	6	1	NA	NA	chr19:8669820-8675620:-	35	0	ADAM metallopeptidase with thrombospondin type 1 motif 10 [Acc:HGNC:13201]
ADAMTS13	15	24	43	84	NA	NA	NA	NA	chr9:136320769-136324508:+	45	0	ADAM metallopeptidase with thrombospondin type 1 motif 13 [Acc:HGNC:1366]
ADAMTS16	5	8	8	27	0	2	-2.01	NA	chr5:5235149-5239300:+	9	0	ADAM metallopeptidase with thrombospondin type 1 motif 16 [Acc:HGNC:17108]
ADAMTS18	17	25	41	91	2	0	NA	NA	chr16:77401506-77465643:-	39	0	ADAM metallopeptidase with thrombospondin type 1 motif 18 [Acc:HGNC:17110]
ADAMTS3	1	2	1	6	2	0	-2.28	NA	chr4:73307392-73433762:-	3	0	ADAM metallopeptidase with thrombospondin type 1 motif 3 [Acc:HGNC:219]
ADAMTS4	15	6	85	11	1	0	-1.01	NA	chr1:161165768-161168843:-	22	0	ADAM metallopeptidase with thrombospondin type 1 motif 4 [Acc:HGNC:220]
ADAMTS5	15	17	39	60	0	3	NA	NA	chr21:28290230-28338832:-	32	0	ADAM metallopeptidase with thrombospondin type 1 motif 5 [Acc:HGNC:221]
ADAMTS7	8	9	26	46	2	2	NA	NA	chr15:79063136-79103574:-	14	0	ADAM metallopeptidase with thrombospondin type 1 motif 7 [Acc:HGNC:223]
ADAMTS8	39	55	89	229	0	1	NA	NA	chr11:130274819-130298888:-	84	1c	ADAM metallopeptidase with thrombospondin type 1 motif 8 [Acc:HGNC:224]
ADAMTSL2	39	44	131	267	1	3	NA	NA	chr9:136399974-136440640:+	74	0	ADAMTS like 2 [Acc:HGNC:14631]
ADAP1	28	40	90	218	17	8	NA	NA	chr7:959604-966691:-	66	0	ArfGAP with dual PH domains 1 [Acc:HGNC:16486]
ADAR	52	78	158	405	2	2	NA	NA	chr1:154574674-154581288:-	125	0	adenosine deaminase, RNA-specific [Acc:HGNC:225]
ADARB1	85	116	246	577	1	2	NA	NA	chr21:46596324-46597462:+	181	0	adenosine deaminase, RNA-specific, B1 [Acc:HGNC:226]
ADARB2	43	59	159	396	15	41	NA	NA	chr10:1261615-1282593:-	91	0	adenosine deaminase, RNA-specific, B2 (inactive) [Acc:HGNC:227]
ADAT1	59	87	157	355	NA	NA	NA	NA	chr16:75654666-75657157:-	134	0	adenosine deaminase, tRNA-specific 1 [Acc:HGNC:228]
ADC	34	47	74	184	3	0	NA	NA	chr1:33560244-33562557:+	79	0
ADCK1	50	66	120	295	1	2	NA	NA	chr14:78389574-78401355:+	104	0	aarF domain containing kinase 1 [Acc:HGNC:19038]
ADCK2	54	77	136	274	1	1	NA	NA	chr7:140378954-140394881:+	131	0	aarF domain containing kinase 2 [Acc:HGNC:19039]
ADCK3	75	95	248	399	NA	NA	NA	NA	chr1:227171252-227175236:+	153	0	aarF domain containing kinase 3 [Acc:HGNC:16812]
ADCK4	28	34	131	170	1	1	NA	NA	chr19:41220507-41221521:-	54	0	aarF domain containing kinase 4 [Acc:HGNC:19041]
ADCK5	27	40	87	205	1	2	NA	NA	chr8:145597764-145616255:+	72	0	aarF domain containing kinase 5 [Acc:HGNC:21738]
ADCY1	84	120	254	621	0	2	NA	NA	chr7:45723983-45725639:+	179	0	adenylate cyclase 1 (brain) [Acc:HGNC:232]
ADCY2	64	82	262	322	2	1	NA	NA	chr5:7793731-7827645:+	118	0	adenylate cyclase 2 (brain) [Acc:HGNC:233]
ADCY3	72	96	221	473	1	7	NA	NA	chr2:25141520-25142381:-	142	0	adenylate cyclase 3 [Acc:HGNC:234]
ADCY5	85	117	222	574	7	1	NA	NA	chr3:123071296-123138056:-	178	0	adenylate cyclase 5 [Acc:HGNC:236]
ADCY6	30	45	119	175	2	0	NA	NA	chr12:49171454-49172207:-	69	0	adenylate cyclase 6 [Acc:HGNC:237]
ADCY7	36	48	100	296	1	1	-2.01	NA	chr16:50347014-50349649:+	78	0	adenylate cyclase 7 [Acc:HGNC:238]
ADCY8	41	49	144	237	1	1	NA	NA	chr8:131916017-132003111:-	77	0	adenylate cyclase 8 (brain) [Acc:HGNC:239]
ADCY9	70	85	207	461	8	9	NA	NA	chr16:4042222-4164027:-	122	0	adenylate cyclase 9 [Acc:HGNC:240]
ADCYAP1	1002	1555	2233	5401	NA	NA	9.07	1.13	chr18:908032-911026:+	3635	0	adenylate cyclase activating polypeptide 1 (pituitary) [Acc:HGNC:241]
ADCYAP1R1	47	49	183	244	0	1	NA	NA	chr7:31126584-31144513:+	79	0	adenylate cyclase activating polypeptide 1 (pituitary) receptor type I [Acc:HGNC:242]
ADD1	40	52	143	234	0	2	NA	NA	chr4:2930329-2931789:+	88	0	adducin 1 [Acc:HGNC:243]
ADD2	83	118	234	547	0	6	NA	NA	chr2:70940201-70995357:-	171	0	adducin 2 [Acc:HGNC:244]
ADD3	48	50	204	225	1	0	NA	NA	chr10:111885659-111892485:+	82	0	adducin 3 [Acc:HGNC:245]
ADH5	24	35	61	63	1	0	-1.10	NA	chr4:100003069-100009864:-	93	0	alcohol dehydrogenase 5 (class III), chi polypeptide [Acc:HGNC:253]
ADH5P2	23	28	55	119	NA	NA	1.72	NA	chr1:79986764-79987888:+	57	0	alcohol dehydrogenase 5 (class III), chi polypeptide, pseudogene 2 [Acc:HGNC:22976]
ADH5P4	51	60	134	272	NA	NA	NA	NA	chr6:66546843-66547947:-	135	0	alcohol dehydrogenase 5 (class III), chi polypeptide, pseudogene 4 [Acc:HGNC:21377]
ADHFE1	36	35	147	109	2	1	NA	NA	chr8:67371758-67380899:+	60	0	alcohol dehydrogenase, iron containing 1 [Acc:HGNC:16354]
ADI1	26	32	92	125	NA	NA	NA	NA	chr2:3502431-3504587:-	60	0	acireductone dioxygenase 1 [Acc:HGNC:30576]
ADIPOR1	56	85	234	360	NA	NA	NA	NA	chr1:202914110-202927413:-	136	0	adiponectin receptor 1 [Acc:HGNC:24040]
ADIPOR2	23	24	108	47	NA	NA	NA	NA	chr12:1889313-1890133:+	38	1c	adiponectin receptor 2 [Acc:HGNC:24041]
ADK	20	33	40	73	1	1	NA	NA	chr10:76285121-76288057:+	80	0	adenosine kinase [Acc:HGNC:257]
ADNP	69	94	189	495	0	1	-1.60	NA	chr20:49510732-49545353:-	156	0	activity-dependent neuroprotector homeobox [Acc:HGNC:15766]
ADNP2	63	89	137	424	NA	NA	-1.01	NA	chr18:77875498-77905406:+	147	0	ADNP homeobox 2 [Acc:HGNC:23803]
ADO	63	83	129	356	NA	NA	NA	NA	chr10:64564515-64568238:+	149	0	2-aminoethanethiol (cysteamine) dioxygenase [Acc:HGNC:23506]
ADORA1	52	57	190	407	0	4	-1.79	NA	chr1:203121773-203135243:+	92	0	adenosine A1 receptor [Acc:HGNC:262]
ADORA2A	44	53	188	156	0	7	9.07	1.05	chr22:24828807-24829602:+	83	0	adenosine A2a receptor [Acc:HGNC:263]
ADORA2B	43	50	211	149	1	2	NA	NA	chr17:15877176-15879051:+	81	0	adenosine A2b receptor [Acc:HGNC:264]
ADPGK	26	50	66	183	1	1	NA	NA	chr15:73052783-73076071:-	94	0	ADP-dependent glucokinase [Acc:HGNC:25250]
ADPRHL1	8	13	18	45	1	7	NA	NA	chr13:114079366-114103592:-	33	0	ADP-ribosylhydrolase like 1 [Acc:HGNC:21303]
ADPRHL2	32	30	111	169	1	0	NA	NA	chr1:36554475-36559533:+	56	0	ADP-ribosylhydrolase like 2 [Acc:HGNC:21304]
ADRA1B	56	69	148	351	0	2	NA	NA	chr5:159343789-159399551:+	109	0	adrenoceptor alpha 1B [Acc:HGNC:278]
ADRA1D	13	22	23	147	2	1	NA	NA	chr20:4201328-4229721:-	27	0	adrenoceptor alpha 1D [Acc:HGNC:280]
ADRA2A	42	57	129	243	NA	NA	9.07	6.62	chr10:112836789-112840658:+	85	0	adrenoceptor alpha 2A [Acc:HGNC:281]
ADRA2C	12	22	65	144	0	1	NA	NA	chr4:3768124-3770251:+	28	0	adrenoceptor alpha 2C [Acc:HGNC:283]
ADRB1	1	3	1	8	0	1	NA	NA	chr10:115803805-115806667:+	4	0	adrenoceptor beta 1 [Acc:HGNC:285]
ADRBK1	54	78	147	390	0	5	-1.60	NA	chr11:67051741-67053062:+	115	0	adrenergic, beta, receptor kinase 1 [Acc:HGNC:289]
ADRBK2	1027	1411	2421	4920	0	1	8.56	NA	chr22:25961073-26080535:+	3150	0	adrenergic, beta, receptor kinase 2 [Acc:HGNC:290]
ADRM1	20	20	87	149	1	0	NA	NA	chr20:60879214-60881790:+	38	0	adhesion regulating molecule 1 [Acc:HGNC:15759]
ADSL	34	55	98	225	NA	NA	NA	NA	chr22:40761328-40765371:+	109	0	adenylosuccinate lyase [Acc:HGNC:291]
ADSS	59	81	139	286	2	0	-0.78	NA	chr1:244582195-244588216:-	136	0	adenylosuccinate synthase [Acc:HGNC:292]
AE000658.22	24	25	97	80	NA	NA	NA	NA	chr14:21989233-21990794:+	42	0
AE000658.27	55	72	125	271	NA	NA	NA	NA	chr14:22080077-22080535:-	115	0
AEBP1	48	50	223	171	0	3	NA	NA	chr7:44151105-44152215:+	77	0	AE binding protein 1 [Acc:HGNC:303]
AEBP2	41	44	107	132	2	1	NA	NA	chr12:19653062-19706173:+	86	0	AE binding protein 2 [Acc:HGNC:24051]
AEN	3	2	3	2	1	0	NA	NA	chr15:89169842-89175512:+	6	0	apoptosis enhancing nuclease [Acc:HGNC:25722]
AES	30	38	79	198	NA	NA	NA	NA	chr19:3060949-3062232:-	78	0	amino-terminal enhancer of split [Acc:HGNC:307]
AF011889.5	63	88	184	449	NA	NA	NA	NA	NA:-:	134	0
AF013593.1	26	36	58	98	NA	NA	NA	NA	chrX:150394700-150396187:-	63	0
AF127577.10	25	38	47	73	NA	NA	NA	NA	chr21:16333629-16336554:+	84	0
AF131216.5	0	3	0	9	NA	NA	NA	NA	chr8:11203256-11205011:-	8	0
AF186192.2	3	6	4	25	NA	NA	NA	NA	NA:-:	7	0
AF196779.12	47	59	132	365	NA	NA	NA	NA	chrX:48929384-48937546:-	96	0
AF196970.3	34	37	79	181	NA	NA	NA	NA	chrX:48557353-48595570:-	59	0
AF196972.4	70	95	188	485	NA	NA	NA	NA	chrX:48305272-48307251:-	166	0
AF277315.19	29	46	76	248	NA	NA	NA	NA	chrX:153834110-153834203:+	77	0
AFAP1	63	82	196	408	1	14	NA	NA	chr4:7840314-7864038:-	117	0	actin filament associated protein 1 [Acc:HGNC:24017]
AFAP1L1	291	356	805	1195	0	4	NA	NA	chr5:148695202-148721365:+	743	0	actin filament associated protein 1 like 1 [Acc:HGNC:26714]
AFAP1L2	63	75	270	286	3	6	NA	NA	chr10:116082935-116164247:-	112	0	actin filament associated protein 1 like 2 [Acc:HGNC:25901]
AFF1	37	50	108	219	3	11	NA	NA	chr4:88036094-88046429:+	74	0	AF4/FMR2 family member 1 [Acc:HGNC:7135]
AFF2	65	83	176	378	NA	NA	NA	NA	chrX:147800614-148082193:+	137	0	AF4/FMR2 family member 2 [Acc:HGNC:3776]
AFF3	79	107	230	485	5	11	NA	NA	chr2:100726306-100759201:-	166	0	AF4/FMR2 family member 3 [Acc:HGNC:6473]
AFF4	69	94	170	451	1	1	NA	NA	chr5:132270311-132273432:-	145	0	AF4/FMR2 family member 4 [Acc:HGNC:17869]
AFG3L2	60	96	147	451	1	1	NA	NA	chr18:12358803-12360232:-	155	0	AFG3-like AAA ATPase 2 [Acc:HGNC:315]
AFG3L2P1	72	104	199	490	NA	NA	NA	NA	chr8:43125340-43127105:-	159	0	AFG3-like AAA ATPase 2 pseudogene 1 [Acc:HGNC:24169]
AFMID	37	41	159	124	2	0	NA	NA	chr17:76198801-76203133:+	90	0	arylformamidase [Acc:HGNC:20910]
AFTPH	72	98	185	378	NA	NA	NA	NA	chr2:64780009-64812679:+	164	0	aftiphilin [Acc:HGNC:25951]
AGA	15	20	69	31	NA	NA	-0.51	NA	chr4:178361195-178363563:-	45	0	aspartylglucosaminidase [Acc:HGNC:318]
AGAP1	72	97	186	425	60	15	-2.29	NA	chr2:236954580-237034126:+	145	0	ArfGAP with GTPase domain, ankyrin repeat and PH domain 1 [Acc:HGNC:16922]
AGAP2	70	94	203	513	3	0	NA	NA	chr12:58124165-58125612:-	143	0	ArfGAP with GTPase domain, ankyrin repeat and PH domain 2 [Acc:HGNC:16921]
AGAP3	52	68	134	343	5	13	NA	NA	chr7:150836654-150841519:+	103	0	ArfGAP with GTPase domain, ankyrin repeat and PH domain 3 [Acc:HGNC:16923]
AGAP6	2	2	2	4	NA	NA	NA	NA	chr10:51748403-51770185:+	5	0	ArfGAP with GTPase domain, ankyrin repeat and PH domain 6 [Acc:HGNC:23466]
AGBL4	26	35	76	181	0	2	NA	NA	chr1:49992899-50317190:-	65	0	ATP/GTP binding protein-like 4 [Acc:HGNC:25892]
AGBL5	8	19	11	39	NA	NA	NA	NA	chr2:27282133-27290703:+	51	0	ATP/GTP binding protein-like 5 [Acc:HGNC:26147]
AGBL5.IT1	1	1	1	2	NA	NA	NA	NA	NA:-:	2	0
AGER	0	1	0	1	0	3	8.56	NA	chr6_ssto_hap7:32151185-32151999:-	1	0	advanced glycosylation end product-specific receptor [Acc:HGNC:320]
AGFG1	57	83	144	364	0	1	NA	NA	chr2:228401670-228419628:+	132	0	ArfGAP with FG repeats 1 [Acc:HGNC:5175]
AGFG2	29	33	102	180	1	0	NA	NA	chr7:100153289-100162871:+	53	0	ArfGAP with FG repeats 2 [Acc:HGNC:5177]
AGGF1	65	91	148	339	NA	NA	NA	NA	chr5:76326280-76331883:+	155	0	angiogenic factor with G-patch and FHA domains 1 [Acc:HGNC:24684]
AGK	46	76	122	369	1	1	NA	NA	chr7:141348930-141352865:+	126	0	acylglycerol kinase [Acc:HGNC:21869]
AGL	35	39	77	193	1	0	NA	NA	chr1:100340025-100342153:+	69	0	amylo-alpha-1, 6-glucosidase, 4-alpha-glucanotransferase [Acc:HGNC:321]
AGPAT1	44	56	113	335	5	0	NA	NA	chr6_ssto_hap7:32137941-32143674:-	89	0	1-acylglycerol-3-phosphate O-acyltransferase 1 [Acc:HGNC:324]
AGPAT2	25	30	95	172	1	0	NA	NA	chr9:139571478-139581817:-	48	0	1-acylglycerol-3-phosphate O-acyltransferase 2 [Acc:HGNC:325]
AGPAT3	49	55	223	389	3	1	NA	NA	chr21:45391283-45401293:+	79	0	1-acylglycerol-3-phosphate O-acyltransferase 3 [Acc:HGNC:326]
AGPAT4	43	58	102	237	5	2	NA	NA	chr6:161586869-161695064:-	90	0	1-acylglycerol-3-phosphate O-acyltransferase 4 [Acc:HGNC:20885]
AGPAT5	32	44	67	168	0	1	NA	NA	chr8:6605204-6615026:+	82	0	1-acylglycerol-3-phosphate O-acyltransferase 5 [Acc:HGNC:20886]
AGPAT6	56	76	161	364	2	1	NA	NA	chr8:41476224-41478913:+	122	0
AGPAT9	22	27	52	127	1	0	NA	NA	chr4:84519681-84526292:+	49	0
AGPHD1	147	238	253	611	NA	NA	NA	NA	NA:-:	559	1c
AGPS	68	85	173	370	1	0	NA	NA	chr2:178301711-178306197:+	142	0	alkylglycerone phosphate synthase [Acc:HGNC:327]
AGRN	35	43	160	223	3	16	-2.01	NA	chr1:987365-991492:+	63	0	agrin [Acc:HGNC:329]
AGT	42	51	196	170	1	0	NA	NA	chr1:230838268-230850043:-	77	0	angiotensinogen (serpin peptidase inhibitor, clade A, member 8) [Acc:HGNC:333]
AGTPBP1	71	92	168	384	1	0	-1.29	NA	chr9:88272368-88307695:-	152	0	ATP/GTP binding protein 1 [Acc:HGNC:17258]
AGTRAP	42	48	189	138	3	0	NA	NA	chr1:11807568-11814859:+	79	0	angiotensin II receptor-associated protein [Acc:HGNC:13539]
AGXT2L1	24	23	90	77	0	1	NA	NA	NA:-:	43	0
AGXT2L2	8	9	50	19	1	1	NA	NA	NA:-:	27	0
AHCTF1	27	30	53	61	1	1	NA	NA	chr1:247079615-247095280:-	57	0	AT-hook containing transcription factor 1 [Acc:HGNC:24618]
AHCY	53	66	154	308	0	1	NA	NA	chr20:32883234-32890481:-	134	0	adenosylhomocysteinase [Acc:HGNC:343]
AHCYL1	49	53	241	157	0	2	NA	NA	chr1:110561053-110561712:+	89	0	adenosylhomocysteinase like 1 [Acc:HGNC:344]
AHCYL2	56	72	215	311	1	3	NA	NA	chr7:129064567-129067061:+	108	0	adenosylhomocysteinase-like 2 [Acc:HGNC:22204]
AHDC1	54	67	188	432	2	15	NA	NA	chr1:27885218-27930942:-	95	0	AT-hook DNA binding motif containing 1 [Acc:HGNC:25230]
AHI1	484	766	795	1657	0	1	-0.61	NA	chr6:135813389-135818878:-	2214	0	Abelson helper integration site 1 [Acc:HGNC:21575]
AHNAK	46	50	234	224	2	5	NA	NA	chr11:62302559-62314305:-	76	0	AHNAK nucleoprotein [Acc:HGNC:347]
AHNAK2	42	57	136	306	1	2	NA	NA	chr14:105419873-105421739:-	89	0	AHNAK nucleoprotein 2 [Acc:HGNC:20125]
AHR	34	39	74	120	2	0	NA	NA	chr7:17375268-17379151:+	66	0	aryl hydrocarbon receptor [Acc:HGNC:348]
AHSA1	35	56	114	256	NA	NA	NA	NA	chr14:77935138-77935813:+	86	0	AHA1, activator of heat shock 90kDa protein ATPase homolog 1 (yeast) [Acc:HGNC:1189]
AHSA2	8	11	13	28	2	0	NA	NA	chr2:61412660-61413910:+	18	0	AHA1, activator of heat shock 90kDa protein ATPase homolog 2 (yeast) [Acc:HGNC:20437]
AIDA	24	30	45	60	NA	NA	NA	NA	chr1:222846715-222886552:-	64	0	axin interactor, dorsalization associated [Acc:HGNC:25761]
AIF1	19	27	65	115	NA	NA	NA	NA	chr6_ssto_hap7:31583767-31584798:+	51	0	allograft inflammatory factor 1 [Acc:HGNC:352]
AIF1L	46	43	236	145	2	0	NA	NA	chr9:133986788-133995825:+	80	0	allograft inflammatory factor 1-like [Acc:HGNC:28904]
AIFM1	48	75	123	347	NA	NA	NA	NA	chrX:129281583-129299733:-	123	0	apoptosis inducing factor, mitochondria associated 1 [Acc:HGNC:8768]
AIFM2	0	1	0	17	0	4	NA	NA	chr10:71874530-71878107:-	1	0	apoptosis inducing factor, mitochondria associated 2 [Acc:HGNC:21411]
AIFM3	36	37	182	110	1	2	NA	NA	chr22:21331161-21335644:+	64	0	apoptosis inducing factor, mitochondria associated 3 [Acc:HGNC:26398]
AIG1	13	25	23	47	0	2	NA	NA	chr6:143486080-143508951:+	71	0	androgen-induced 1 [Acc:HGNC:21607]
AIMP1	16	22	24	36	NA	NA	NA	NA	chr4:107237663-107270383:+	58	0	aminoacyl tRNA synthetase complex-interacting multifunctional protein 1 [Acc:HGNC:10648]
AIMP2	40	58	107	260	2	0	NA	NA	chr7:6048946-6063378:+	119	0	aminoacyl tRNA synthetase complex-interacting multifunctional protein 2 [Acc:HGNC:20609]
AIP	18	28	65	167	0	1	NA	NA	chr11:67256806-67258124:+	63	0	aryl hydrocarbon receptor interacting protein [Acc:HGNC:358]
AJAP1	67	101	191	528	3	23	-1.79	NA	chr1:4771214-4772225:+	145	0	adherens junctions associated protein 1 [Acc:HGNC:30801]
AK1	12	19	51	53	0	1	-1.28	NA	chr9:130630741-130639950:-	44	0	adenylate kinase 1 [Acc:HGNC:361]
AK2	23	25	100	75	NA	NA	NA	NA	chr1:33489720-33502469:-	53	0	adenylate kinase 2 [Acc:HGNC:362]
AK3	29	31	104	83	NA	NA	NA	NA	chr9:4712974-4741227:-	63	0	adenylate kinase 3 [Acc:HGNC:17376]
AK4	67	69	280	259	NA	NA	NA	NA	chr1:65631614-65692112:+	115	0	adenylate kinase 4 [Acc:HGNC:363]
AK5	58	75	150	320	4	3	NA	NA	chr1:78022929-78024421:+	135	0	adenylate kinase 5 [Acc:HGNC:365]
AKAP1	55	64	219	382	0	1	NA	NA	chr17:55193493-55198703:+	103	0	A-kinase anchoring protein 1 [Acc:HGNC:367]
AKAP10	66	86	163	337	0	1	NA	NA	chr17:19866172-19881141:-	146	0	A-kinase anchoring protein 10 [Acc:HGNC:368]
AKAP11	63	77	156	277	1	0	NA	NA	chr13:42846288-42897396:+	135	0	A-kinase anchoring protein 11 [Acc:HGNC:369]
AKAP12	47	54	130	198	1	6	NA	NA	chr6:151662836-151670321:+	91	0	A-kinase anchoring protein 12 [Acc:HGNC:370]
AKAP13	31	46	94	295	1	7	NA	NA	chr15:86290834-86292387:+	73	0	A-kinase anchoring protein 13 [Acc:HGNC:371]
AKAP2	65	87	187	349	0	3	NA	NA	chr9:112910807-112930686:+	143	0	A-kinase anchoring protein 2 [Acc:HGNC:372]
AKAP5	47	62	119	253	0	1	NA	NA	chr14:64933824-64936425:+	100	0	A-kinase anchoring protein 5 [Acc:HGNC:375]
AKAP6	82	113	201	526	6	0	-2.10	NA	chr14:33205056-33243207:+	171	0	A-kinase anchoring protein 6 [Acc:HGNC:376]
AKAP7	25	27	72	83	2	1	NA	NA	chr6:131571569-131603083:+	55	0	A-kinase anchoring protein 7 [Acc:HGNC:377]
AKAP8	24	29	95	150	NA	NA	NA	NA	chr19:15484527-15489972:-	50	0	A-kinase anchoring protein 8 [Acc:HGNC:378]
AKAP8L	29	30	134	118	0	5	NA	NA	chr19:15514129-15529799:-	51	0	A-kinase anchoring protein 8 like [Acc:HGNC:29857]
AKAP9	50	64	122	238	1	0	-1.51	NA	chr7:91734990-91737243:+	98	0	A-kinase anchoring protein 9 [Acc:HGNC:379]
AKD1	5	6	11	12	NA	NA	NA	NA	NA:-:	11	0
AKIP1	11	20	20	45	NA	NA	NA	NA	chr11:8933011-8941084:+	58	0	A-kinase interacting protein 1 [Acc:HGNC:1170]
AKIRIN1	61	81	148	367	NA	NA	NA	NA	chr1:39457167-39470053:+	149	0	akirin 1 [Acc:HGNC:25744]
AKIRIN2	41	61	91	243	1	1	NA	NA	chr6:88410227-88411243:-	117	0	akirin 2 [Acc:HGNC:21407]
AKIRIN2.AS1	42	60	99	293	NA	NA	NA	NA	NA:-:	94	0
AKNA	0	5	0	11	0	1	NA	NA	chr9:117121366-117150361:-	6	0	AT-hook transcription factor [Acc:HGNC:24108]
AKR1A1	43	55	125	244	1	0	NA	NA	chr1:46034721-46035717:+	112	0	aldo-keto reductase family 1, member A1 (aldehyde reductase) [Acc:HGNC:380]
AKR1B1	45	67	108	253	0	1	NA	NA	chr7:134136045-134143886:-	129	0	aldo-keto reductase family 1, member B1 (aldose reductase) [Acc:HGNC:381]
AKR1B1P1	9	15	13	45	NA	NA	NA	NA	chr1:224762135-224763091:+	26	0	aldehyde reductase family 1, member B1 pseudogene 1 [Acc:HGNC:420]
AKR1B1P2	20	33	47	92	NA	NA	NA	NA	chr3:74185109-74186043:+	77	0	aldo-keto reductase family 1, member B1 pseudogene 2 [Acc:HGNC:425]
AKR1C1	4	10	4	41	NA	NA	NA	NA	chr10:5007682-5009240:+	14	0	aldo-keto reductase family 1, member C1 [Acc:HGNC:384]
AKR1C2	9	15	12	54	2	0	NA	NA	chr10:5055498-5057240:-	25	0	aldo-keto reductase family 1, member C2 [Acc:HGNC:385]
AKR1C3	19	17	75	67	NA	NA	NA	NA	chr10:5147466-5149878:+	35	0	aldo-keto reductase family 1, member C3 [Acc:HGNC:386]
AKR7A2	41	43	185	167	NA	NA	NA	NA	chr1:19634232-19638597:-	74	0	aldo-keto reductase family 7, member A2 [Acc:HGNC:389]
AKR7A2P1	42	48	186	172	NA	NA	NA	NA	chr1:113466044-113466959:+	76	0	aldo-keto reductase family 7, member A2 pseudogene 1 [Acc:HGNC:24062]
AKR7A3	0	1	0	1	1	1	NA	NA	chr1:19609051-19615744:-	1	0	aldo-keto reductase family 7, member A3 (aflatoxin aldehyde reductase) [Acc:HGNC:390]
AKT1	761	1013	2129	4455	2	5	9.36	18.01	chr14:105259849-105261381:-	2006	0	v-akt murine thymoma viral oncogene homolog 1 [Acc:HGNC:391]
AKT1S1	21	31	80	155	NA	NA	NA	NA	chr19:50379914-50381613:-	42	1c	AKT1 substrate 1 (proline rich) [Acc:HGNC:28426]
AKT2	49	55	192	261	0	2	-2.60	NA	chr19:40788154-40789072:-	83	0	v-akt murine thymoma viral oncogene homolog 2 [Acc:HGNC:392]
AKT3	1330	1894	2928	5797	0	2	-2.60	NA	chr1:243898965-243978032:-	4596	1p	v-akt murine thymoma viral oncogene homolog 3 [Acc:HGNC:393]
AKTIP	24	35	64	175	0	1	NA	NA	chr16:53534129-53537142:-	81	0	AKT interacting protein [Acc:HGNC:16710]
AL008733.1	0	0	0	0	NA	NA	NA	NA	chr1:2978522-2978959:-	1	0
AL021707.1	39	48	150	173	NA	NA	NA	NA	chr22:39128913-39129588:+	73	0
AL021707.2	31	34	102	192	NA	NA	NA	NA	chr22:39127777-39128531:+	57	0
AL021977.1	66	70	283	330	NA	NA	NA	NA	chr22:38616384-38617120:-	106	0
AL022476.2	11	17	34	58	NA	NA	NA	NA	chr22:43434590-43448372:+	26	0
AL031431.1	43	53	169	249	NA	NA	NA	NA	NA:-:	84	0
AL031963.1	13	21	21	52	NA	NA	NA	NA	NA:-:	37	0
AL031963.2	1	5	15	7	NA	NA	NA	NA	NA:-:	5	0
AL033532.1	23	35	69	141	NA	NA	NA	NA	NA:-:	46	0
AL034548.1	33	42	138	226	NA	NA	NA	NA	chr20:278213-280961:+	66	0
AL034548.2	20	23	58	174	NA	NA	NA	NA	NA:-:	46	0
AL049636.1	4	6	10	19	NA	NA	NA	NA	NA:-:	20	0
AL049757.3	8	19	28	40	NA	NA	NA	NA	NA:-:	45	0
AL050321.1	25	37	57	110	NA	NA	NA	NA	chr20:18150548-18150633:-	79	0
AL078639.1	3	5	16	40	NA	NA	NA	NA	NA:-:	5	0
AL079295.1	60	91	166	438	NA	NA	NA	NA	NA:-:	165	0
AL109761.5	25	27	70	140	NA	NA	NA	NA	chr21:19181261-19183162:+	41	0
AL118508.1	22	30	117	89	NA	NA	NA	NA	chr20:23061082-23061278:-	40	0
AL121578.5	0	1	0	1	NA	NA	NA	NA	chrX:37805136-37806028:+	1	0
AL121758.1	32	54	80	196	NA	NA	NA	NA	NA:-:	98	0
AL121928.1	12	29	27	63	NA	NA	NA	NA	NA:-:	64	0
AL121959.1	28	27	146	84	NA	NA	NA	NA	NA:-:	48	0
AL122015.1	42	53	96	257	NA	NA	NA	NA	chr11:33376010-33376091:+	89	0
AL132780.1	48	73	118	253	NA	NA	NA	NA	chr14:23502738-23502847:-	127	0
AL132780.10	14	28	26	106	NA	NA	NA	NA	NA:-:	67	0
AL133512.1	14	11	66	26	NA	NA	NA	NA	NA:-:	22	0
AL136218.1	50	66	111	221	NA	NA	NA	NA	chr13:50007494-50020554:-	123	0
AL136219.1	24	19	92	40	NA	NA	NA	NA	NA:-:	53	0
AL136419.1	12	12	36	24	NA	NA	NA	NA	NA:-:	18	0
AL136982.1	7	4	54	12	NA	NA	NA	NA	NA:-:	10	0
AL137059.1	12	29	31	88	NA	NA	NA	NA	chr13:28008285-28008752:-	70	0
AL137798.2	0	1	0	2	NA	NA	NA	NA	NA:-:	2	0
AL138781.1	24	33	73	164	NA	NA	NA	NA	NA:-:	57	0
AL138781.2	23	32	72	161	NA	NA	NA	NA	NA:-:	56	0
AL139044.1	9	12	22	45	NA	NA	NA	NA	NA:-:	18	0
AL139385.1	16	34	35	120	NA	NA	NA	NA	chr13:111291554-111292340:+	60	0
AL139819.1	44	40	213	211	NA	NA	NA	NA	chr10:102121396-102123376:+	69	0
AL157871.2	20	30	107	97	NA	NA	NA	NA	chr14:100746295-100757793:-	52	0
AL157931.2	4	8	11	14	NA	NA	NA	NA	NA:-:	19	0
AL161626.1	27	24	146	78	NA	NA	NA	NA	chr9:79186730-79186787:+	41	0
AL161668.5	1	4	1	5	NA	NA	NA	NA	chr14:21492454-21497430:+	7	0
AL161915.1	2	6	26	37	NA	NA	NA	NA	chr1:54569967-54571750:+	7	0
AL162151.3	11	20	47	86	NA	NA	NA	NA	chr14:99439650-99439808:+	32	0
AL162407.1	11	11	28	20	NA	NA	NA	NA	chr10:115674529-115676949:+	18	0
AL162497.1	12	10	55	34	NA	NA	NA	NA	chr13:110407167-110407615:-	21	0
AL163636.6	38	42	184	121	NA	NA	NA	NA	chr14:21152745-21168735:+	68	0
AL353354.1	9	20	58	59	NA	NA	NA	NA	chr1:28527012-28527152:-	43	0
AL353660.1	4	6	6	15	NA	NA	NA	NA	NA:-:	7	0
AL353671.3	11	23	18	49	NA	NA	NA	NA	chr9:32553186-32553801:+	63	0
AL354707.1	10	20	20	49	NA	NA	NA	NA	NA:-:	58	0
AL354808.1	5	10	5	27	NA	NA	NA	NA	chr13:20247070-20247197:-	18	0
AL354933.1	6	14	7	51	NA	NA	NA	NA	chr6:72294791-72294904:+	18	0
AL354993.1	4	5	9	16	NA	NA	NA	NA	chr20:52105494-52106164:+	8	0
AL355149.1	1	2	1	4	NA	NA	NA	NA	chr1:16875408-16875482:+	2	0
AL355388.1	12	21	22	49	NA	NA	NA	NA	chr1:156047163-156047245:+	29	0
AL355574.1	55	58	245	213	NA	NA	NA	NA	NA:-:	95	0
AL355999.1	8	12	12	34	NA	NA	NA	NA	NA:-:	19	0
AL356356.4	0	1	0	2	NA	NA	NA	NA	NA:-:	1	0
AL356740.1	25	31	127	187	NA	NA	NA	NA	chr13:113539550-113539994:+	56	0
AL357673.1	1	4	1	7	NA	NA	NA	NA	chr1:54635332-54637997:-	8	0
AL358781.1	26	35	95	205	NA	NA	NA	NA	chr9:134374795-134375537:-	63	0
AL359758.1	61	88	142	347	NA	NA	NA	NA	NA:-:	131	0
AL359853.3	48	72	122	352	NA	NA	NA	NA	NA:-:	111	0
AL360001.1	4	4	5	22	NA	NA	NA	NA	NA:-:	8	0
AL365332.1	26	28	136	124	NA	NA	NA	NA	NA:-:	45	0
AL391152.1	40	49	82	190	NA	NA	NA	NA	chr14:57671887-57673291:+	89	0
AL391244.1	22	9	137	18	NA	NA	NA	NA	NA:-:	26	0
AL391319.1	33	38	147	128	NA	NA	NA	NA	chr6:169067732-169068243:+	75	0
AL391357.1	53	81	145	335	NA	NA	NA	NA	chr1:20976855-20977207:-	134	0
AL391839.1	5	12	9	70	NA	NA	NA	NA	chr10:32635791-32635874:-	17	0
AL445309.1	21	19	82	131	NA	NA	NA	NA	NA:-:	39	0
AL450992.2	21	44	60	156	NA	NA	NA	NA	chr1:151814352-151822861:+	71	0
AL512355.4	41	55	109	269	NA	NA	NA	NA	NA:-:	98	0
AL513327.1	34	39	119	219	NA	NA	NA	NA	chr1:33764974-33766320:+	58	0
AL513477.1	4	7	7	14	NA	NA	NA	NA	chr1:2316810-2319922:+	8	0
AL513497.1	8	17	21	38	NA	NA	NA	NA	NA:-:	40	0
AL583828.1	13	20	34	102	NA	NA	NA	NA	chr6:13469512-13486415:-	28	0
AL589642.1	7	8	21	46	NA	NA	NA	NA	chr9:32629451-32635667:-	11	0
AL589765.1	14	23	42	68	NA	NA	NA	NA	chr1:151682908-151702070:+	57	0
AL589988.1	63	82	207	395	NA	NA	NA	NA	NA:-:	127	0
AL590369.1	3	6	6	15	NA	NA	NA	NA	chr9:132500628-132501902:-	9	0
AL590710.1	34	51	144	205	NA	NA	NA	NA	chr9:136627016-136628425:-	74	0
AL590762.1	6	10	10	28	NA	NA	NA	NA	chrX:70520579-70520897:+	20	0
AL590762.11	5	10	31	28	NA	NA	NA	NA	chrX:70639932-70640364:-	22	0
AL590762.6	11	13	59	29	NA	NA	NA	NA	chrX:70534761-70535729:-	51	0
AL590787.1	17	21	31	110	NA	NA	NA	NA	chr13:25820668-25820753:+	33	0
AL591704.5	50	72	152	353	NA	NA	NA	NA	chr1:153352296-153353275:-	130	0
AL591845.1	24	39	53	203	NA	NA	NA	NA	NA:-:	68	0
AL592307.1	25	30	138	89	NA	NA	NA	NA	NA:-:	49	0
AL592494.3	1	2	1	4	NA	NA	NA	NA	NA:-:	13	0
AL593851.1	8	20	14	42	NA	NA	NA	NA	NA:-:	49	0
AL606830.1	29	29	144	95	NA	NA	NA	NA	NA:-:	50	0
AL645728.2	28	29	98	64	NA	NA	NA	NA	chr1:1497725-1499904:-	50	0
AL669918.1	55	80	121	318	NA	NA	NA	NA	NA:-:	143	0
AL671710.1	35	43	160	283	NA	NA	NA	NA	NA:-:	64	0
AL928646.1	23	18	131	46	NA	NA	NA	NA	NA:-:	33	0
AL928654.1	42	49	154	277	NA	NA	NA	NA	chr14:105861978-105862477:+	72	0
AL928654.7	30	43	159	131	NA	NA	NA	NA	NA:-:	69	0	Cysteine-rich protein 1 [Source:UniProtKB/Swiss-Prot;Acc:P50238]
ALAD	34	39	166	196	NA	NA	NA	NA	chr9:116155824-116159155:-	65	0	aminolevulinate dehydratase [Acc:HGNC:395]
ALAS1	65	95	183	454	NA	NA	-1.28	NA	chr3:52245467-52246523:+	146	1c	5'-aminolevulinate synthase 1 [Acc:HGNC:396]
ALAS2	25	28	161	89	NA	NA	NA	NA	chrX:55046857-55057410:-	42	0	5'-aminolevulinate synthase 2 [Acc:HGNC:397]
ALCAM	64	77	163	263	4	0	NA	NA	chr3:105269063-105272015:+	130	0	activated leukocyte cell adhesion molecule [Acc:HGNC:400]
ALDH16A1	22	24	93	107	NA	NA	NA	NA	chr19:49971549-49973846:+	37	0	aldehyde dehydrogenase 16 family member A1 [Acc:HGNC:28114]
ALDH18A1	38	47	124	182	NA	NA	NA	NA	chr10:97396849-97416366:-	90	0	aldehyde dehydrogenase 18 family member A1 [Acc:HGNC:9722]
ALDH1A1	510	564	1443	1758	NA	NA	-1.00	NA	chr9:75668970-75695311:-	1337	0	aldehyde dehydrogenase 1 family member A1 [Acc:HGNC:402]
ALDH1A3	6	13	21	61	7	1	-1.28	NA	chr15:101438264-101447435:+	21	0	aldehyde dehydrogenase 1 family member A3 [Acc:HGNC:409]
ALDH1B1	27	44	86	206	NA	NA	NA	NA	chr9:38392660-38398658:+	71	0	aldehyde dehydrogenase 1 family member B1 [Acc:HGNC:407]
ALDH1L1	26	24	100	90	1	0	-1.60	NA	chr3:125877440-125916784:-	42	0	aldehyde dehydrogenase 1 family member L1 [Acc:HGNC:3978]
ALDH1L1.AS1	2	2	2	5	NA	NA	NA	NA	NA:-:	5	0
ALDH1L1.AS2	2	3	13	22	NA	NA	NA	NA	NA:-:	4	0
ALDH1L2	0	1	0	3	NA	NA	NA	NA	chr12:105464297-105478222:-	1	0	aldehyde dehydrogenase 1 family member L2 [Acc:HGNC:26777]
ALDH2	50	56	237	244	0	1	-2.01	NA	chr12:112230414-112247474:+	91	0	aldehyde dehydrogenase 2 family (mitochondrial) [Acc:HGNC:404]
ALDH3A2	45	55	118	154	NA	NA	NA	NA	chr17:19577396-19580908:+	107	0	aldehyde dehydrogenase 3 family member A2 [Acc:HGNC:403]
ALDH4A1	52	57	242	274	3	4	NA	NA	chr1:19209604-19229218:-	92	0	aldehyde dehydrogenase 4 family member A1 [Acc:HGNC:406]
ALDH5A1	54	62	162	279	0	1	8.56	NA	chr6:24532237-24534036:+	105	0	aldehyde dehydrogenase 5 family member A1 [Acc:HGNC:408]
ALDH6A1	51	58	224	248	NA	NA	NA	NA	chr14:74538580-74551150:-	91	0	aldehyde dehydrogenase 6 family member A1 [Acc:HGNC:7179]
ALDH7A1	46	51	213	184	0	1	NA	NA	chr5:125919637-125931054:-	81	0	aldehyde dehydrogenase 7 family member A1 [Acc:HGNC:877]
ALDH7A1P1	43	47	152	142	NA	NA	NA	NA	chr5:76586092-76587625:+	78	0	aldehyde dehydrogenase 7 family member A1 pseudogene 1 [Acc:HGNC:878]
ALDH9A1	41	41	167	110	NA	NA	NA	NA	chr1:165652061-165667750:-	82	0	aldehyde dehydrogenase 9 family member A1 [Acc:HGNC:412]
ALDOA	1558	2208	3983	7811	2	5	-2.01	NA	chr16:30080898-30081738:+	4949	1p	aldolase, fructose-bisphosphate A [Acc:HGNC:414]
ALDOAP1	72	104	293	529	NA	NA	0.99	NA	chr3:52227185-52228801:+	155	1c	aldolase, fructose-bisphosphate A pseudogene 1 [Acc:HGNC:415]
ALDOAP2	76	102	278	361	NA	NA	NA	NA	chr10:127355443-127356519:-	174	0	aldolase, fructose-bisphosphate A pseudogene 2 [Acc:HGNC:416]
ALDOC	49	52	226	237	NA	NA	-0.60	NA	chr17:26901996-26903909:-	88	0	aldolase, fructose-bisphosphate C [Acc:HGNC:418]
ALG1	42	54	88	277	NA	NA	NA	NA	chr16:5135071-5137380:+	89	0	ALG1, chitobiosyldiphosphodolichol beta-mannosyltransferase [Acc:HGNC:18294]
ALG11	30	41	64	135	NA	NA	NA	NA	chr13:52594704-52602885:+	64	0	ALG11, alpha-1,2-mannosyltransferase [Acc:HGNC:32456]
ALG12	41	44	159	285	NA	NA	NA	NA	chr22:50297608-50303736:-	65	0	ALG12, alpha-1,6-mannosyltransferase [Acc:HGNC:19358]
ALG13	7	16	15	37	NA	NA	NA	NA	chrX:111000505-111003127:+	37	0	ALG13, UDP-N-acetylglucosaminyltransferase subunit [Acc:HGNC:30881]
ALG14	5	21	7	38	0	1	NA	NA	chr1:95501376-95538430:-	56	0	ALG14, UDP-N-acetylglucosaminyltransferase subunit [Acc:HGNC:28287]
ALG2	58	78	140	358	NA	NA	NA	NA	chr9:101979651-101983329:-	137	0	ALG2, alpha-1,3/1,6-mannosyltransferase [Acc:HGNC:23159]
ALG3	49	58	152	338	0	1	NA	NA	chr3:183962854-183966717:-	98	0	ALG3, alpha-1,3- mannosyltransferase [Acc:HGNC:23056]
ALG5	16	21	53	53	NA	NA	NA	NA	chr13:37559785-37574398:-	59	0	ALG5, dolichyl-phosphate beta-glucosyltransferase [Acc:HGNC:20266]
ALG6	3	2	4	3	NA	NA	NA	NA	chr1:63893908-63902804:+	7	0	ALG6, alpha-1,3-glucosyltransferase [Acc:HGNC:23157]
ALG8	28	42	87	148	NA	NA	NA	NA	chr11:77846334-77850690:-	84	0	ALG8, alpha-1,3-glucosyltransferase [Acc:HGNC:23161]
ALG9	48	72	119	318	1	2	NA	NA	chr11:111741017-111747568:-	115	0	ALG9, alpha-1,2-mannosyltransferase [Acc:HGNC:15672]
ALKBH1	39	59	87	181	0	1	NA	NA	chr14:78158075-78170795:-	111	0	alkB homolog 1, histone H2A dioxygenase [Acc:HGNC:17911]
ALKBH2	9	19	15	41	1	1	NA	NA	chr12:109530059-109531436:-	62	0	alkB homolog 2, alpha-ketoglutarate-dependent dioxygenase [Acc:HGNC:32487]
ALKBH3	8	17	18	57	2	1	NA	NA	chr11:43940353-43941816:+	34	0	alkB homolog 3, alpha-ketoglutarate-dependent dioxygenase [Acc:HGNC:30141]
ALKBH4	35	43	108	210	NA	NA	NA	NA	chr7:102099843-102105304:-	78	0	alkB homolog 4, lysine demethylase [Acc:HGNC:21900]
ALKBH5	51	69	143	324	0	1	NA	NA	chr17:18109874-18113268:+	111	1c	alkB homolog 5, RNA demethylase [Acc:HGNC:25996]
ALKBH6	28	39	89	197	NA	NA	NA	NA	chr19:36503444-36505120:-	72	0	alkB homolog 6 [Acc:HGNC:28243]
ALKBH7	9	15	17	47	0	1	NA	NA	chr19:6373714-6375042:+	37	0	alkB homolog 7 [Acc:HGNC:21306]
ALKBH8	39	47	85	152	0	1	NA	NA	chr11:107424582-107436459:-	87	0	alkB homolog 8, tRNA methyltransferase [Acc:HGNC:25189]
ALMS1	222	247	561	789	NA	NA	NA	NA	chr2:73830425-73837920:+	616	0	ALMS1, centrosome and basal body associated protein [Acc:HGNC:428]
ALOX5	2	3	2	20	1	0	NA	NA	chr10:45938868-45939662:+	3	0	arachidonate 5-lipoxygenase [Acc:HGNC:435]
ALOX5AP	3	0	5	0	0	1	NA	NA	chr13:31316472-31318533:+	6	0	arachidonate 5-lipoxygenase-activating protein [Acc:HGNC:436]
ALPL	47	51	236	227	3	4	NA	NA	chr1:21900970-21904892:+	81	0	alkaline phosphatase, liver/bone/kidney [Acc:HGNC:438]
ALS2	81	108	232	483	0	1	NA	NA	chr2:202630105-202645634:-	171	0	ALS2, alsin Rho guanine nucleotide exchange factor [Acc:HGNC:443]
ALS2CR8	8	10	12	23	NA	NA	NA	NA	NA:-:	17	0
ALX3	6	6	28	22	1	0	NA	NA	chr1:110602615-110613322:-	9	0	ALX homeobox 3 [Acc:HGNC:449]
AMACR	23	36	56	86	NA	NA	-1.10	NA	chr5:33997348-34008133:-	71	0	alpha-methylacyl-CoA racemase [Acc:HGNC:451]
AMBRA1	1098	1539	2885	6807	3	0	-1.79	NA	chr11:46569858-46615675:-	3015	1p	autophagy/beclin-1 regulator 1 [Acc:HGNC:25990]
AMD1	50	59	111	174	2	0	NA	NA	chr6:111214027-111215264:+	112	0	adenosylmethionine decarboxylase 1 [Acc:HGNC:457]
AMDHD2	30	41	92	219	0	3	NA	NA	chr16:2578703-2579533:+	62	0	amidohydrolase domain containing 2 [Acc:HGNC:24262]
AMFR	35	42	83	223	1	0	NA	NA	chr16:56448232-56458107:-	74	0	autocrine motility factor receptor, E3 ubiquitin protein ligase [Acc:HGNC:463]
AMIGO1	82	113	211	539	0	1	NA	NA	chr1:110049689-110052360:-	180	0	adhesion molecule with Ig-like domain 1 [Acc:HGNC:20824]
AMIGO2	37	47	77	184	NA	NA	NA	NA	chr12:47470382-47473557:-	83	0	adhesion molecule with Ig-like domain 2 [Acc:HGNC:24073]
AMIGO3	53	68	178	399	2	2	NA	NA	chr3:49754276-49761349:-	112	0	adhesion molecule with Ig-like domain 3 [Acc:HGNC:24075]
AMMECR1L	35	51	122	195	NA	NA	NA	NA	chr2:128619210-128642434:-	83	0	AMMECR1 like [Acc:HGNC:28658]
AMN	41	60	141	324	NA	NA	NA	NA	chr14:103396443-103396956:+	85	0	amnion associated transmembrane protein [Acc:HGNC:14604]
AMN1	26	39	68	98	1	1	NA	NA	chr12:31862013-31882034:-	92	0	antagonist of mitotic exit network 1 homolog [Acc:HGNC:27281]
AMOT	43	46	180	215	NA	NA	NA	NA	chrX:112066364-112083911:-	78	0	angiomotin [Acc:HGNC:17810]
AMOTL1	67	91	204	380	2	7	NA	NA	chr11:94597992-94599930:+	146	0	angiomotin like 1 [Acc:HGNC:17811]
AMOTL2	38	49	149	299	6	1	NA	NA	chr3:134090176-134093096:-	69	0	angiomotin like 2 [Acc:HGNC:17812]
AMPD2	69	101	206	530	3	8	NA	NA	chr1:110173259-110174122:+	154	0	adenosine monophosphate deaminase 2 [Acc:HGNC:469]
AMPD3	1	2	5	6	12	1	NA	NA	chr11:10521731-10527438:+	2	0	adenosine monophosphate deaminase 3 [Acc:HGNC:470]
AMPH	61	91	163	389	1	3	NA	NA	chr7:38433669-38469655:-	149	0	amphiphysin [Acc:HGNC:471]
AMT	24	25	123	74	NA	NA	-1.01	NA	chr3:49459173-49459881:-	44	0	aminomethyltransferase [Acc:HGNC:473]
AMY2B	9	21	16	50	NA	NA	NA	NA	chr1:104120008-104122156:+	33	0	amylase, alpha 2B (pancreatic) [Acc:HGNC:478]
AMZ1	6	7	18	70	9	4	NA	NA	chr7:2804241-2815134:+	7	0	archaelysin family metallopeptidase 1 [Acc:HGNC:22231]
AMZ2	29	40	133	122	NA	NA	NA	NA	chr17:66247426-66253296:+	86	0	archaelysin family metallopeptidase 2 [Acc:HGNC:28041]
AMZ2P1	16	34	32	78	NA	NA	NA	NA	chr17:62964339-62969635:-	73	0	archaelysin family metallopeptidase 2 pseudogene 1 [Acc:HGNC:26491]
AMZ2P2	30	36	131	98	NA	NA	NA	NA	chr6:159146778-159147835:-	76	0	archaelysin family metallopeptidase 2 pseudogene 2 [Acc:HGNC:38072]
ANAPC10	23	38	42	77	NA	NA	NA	NA	chr4:146002811-146019287:-	91	0	anaphase promoting complex subunit 10 [Acc:HGNC:24077]
ANAPC10P1	9	15	11	30	NA	NA	NA	NA	chr1:52719292-52719848:+	45	0	anaphase promoting complex subunit 10 pseudogene 1 [Acc:HGNC:33976]
ANAPC11	21	31	79	162	0	1	NA	NA	chr17:79855995-79858131:+	65	0	anaphase promoting complex subunit 11 [Acc:HGNC:14452]
ANAPC13	20	30	42	72	0	1	NA	NA	chr3:134201583-134204545:-	78	0	anaphase promoting complex subunit 13 [Acc:HGNC:24540]
ANAPC16	14	21	51	40	NA	NA	NA	NA	chr10:73982890-73993587:+	58	0	anaphase promoting complex subunit 16 [Acc:HGNC:26976]
ANAPC2	38	51	116	268	1	0	NA	NA	chr9:140076266-140080961:-	77	0	anaphase promoting complex subunit 2 [Acc:HGNC:19989]
ANAPC4	2	10	2	13	NA	NA	NA	NA	chr4:25416773-25420119:+	18	0	anaphase promoting complex subunit 4 [Acc:HGNC:19990]
ANAPC5	11	33	25	81	1	0	NA	NA	chr12:121784597-121790130:-	69	0	anaphase promoting complex subunit 5 [Acc:HGNC:15713]
ANAPC7	27	45	76	216	NA	NA	NA	NA	chr12:110825433-110841494:-	86	1c	anaphase promoting complex subunit 7 [Acc:HGNC:17380]
ANG	20	24	92	77	NA	NA	NA	NA	chr14:21156931-21162345:+	33	0	angiogenin, ribonuclease, RNase A family, 5 [Acc:HGNC:483]
ANGEL1	28	48	127	295	NA	NA	NA	NA	chr14:77275694-77292589:-	77	0	angel homolog 1 (Drosophila) [Acc:HGNC:19961]
ANGEL2	55	72	119	208	NA	NA	NA	NA	chr1:213181551-213188835:-	131	0	angel homolog 2 (Drosophila) [Acc:HGNC:30534]
ANGPTL2	68	72	324	348	4	0	NA	NA	chr9:129869203-129870326:-	110	0	angiopoietin like 2 [Acc:HGNC:490]
ANGPTL4	24	29	125	91	0	1	NA	NA	chr19:8429281-8439254:+	47	0	angiopoietin like 4 [Acc:HGNC:16039]
ANGPTL6	17	25	48	92	NA	NA	NA	NA	chr19:10205196-10206807:-	50	0	angiopoietin like 6 [Acc:HGNC:23140]
ANGPTL7	1	7	1	13	NA	NA	NA	NA	chr1:11253683-11255235:+	24	0	angiopoietin like 7 [Acc:HGNC:24078]
ANK1	45	60	133	290	7	10	NA	NA	chr8:41646399-41655111:-	91	0	ankyrin 1 [Acc:HGNC:492]
ANK2	81	111	214	486	7	5	-2.00	NA	chr4:114294514-114302672:+	171	0	ankyrin 2, neuronal [Acc:HGNC:493]
ANK3	1408	1860	3293	6418	7	2	8.56	NA	chr10:62267258-62493082:-	4299	0	ankyrin 3, node of Ranvier (ankyrin G) [Acc:HGNC:494]
ANKDD1A	23	41	104	223	0	2	NA	NA	chr15:65226312-65235953:+	55	0	ankyrin repeat and death domain containing 1A [Acc:HGNC:28002]
ANKFY1	45	49	150	223	0	6	-1.60	NA	chr17:4119811-4167260:-	78	0	ankyrin repeat and FYVE domain containing 1 [Acc:HGNC:20763]
ANKH	77	107	234	513	5	1	NA	NA	chr5:14868817-14871835:-	175	0	ANKH inorganic pyrophosphate transport regulator [Acc:HGNC:15492]
ANKHD1	36	34	155	137	NA	NA	-0.79	NA	chr5:139916973-139918927:+	62	1c	ankyrin repeat and KH domain containing 1 [Acc:HGNC:24714]
ANKHD1.EIF4EBP3	33	32	142	131	NA	NA	NA	NA	NA:-:	58	0
ANKIB1	46	54	130	234	1	0	NA	NA	chr7:92025182-92027151:+	87	0	ankyrin repeat and IBR domain containing 1 [Acc:HGNC:22215]
ANKLE2	60	74	167	391	0	3	NA	NA	chr12:133319824-133325613:-	132	0	ankyrin repeat and LEM domain containing 2 [Acc:HGNC:29101]
ANKMY2	47	68	120	241	1	4	NA	NA	chr7:16666715-16685441:-	126	0	ankyrin repeat and MYND domain containing 2 [Acc:HGNC:25370]
ANKRA2	29	46	71	132	NA	NA	NA	NA	chr5:72858310-72861029:-	100	0	ankyrin repeat, family A (RFXANK-like), 2 [Acc:HGNC:13208]
ANKRD10	11	13	20	20	2	2	NA	NA	chr13:111557369-111567150:-	25	0	ankyrin repeat domain 10 [Acc:HGNC:20265]
ANKRD11	45	46	165	336	13	30	NA	NA	chr16:89439261-89556728:-	65	0	ankyrin repeat domain 11 [Acc:HGNC:21316]
ANKRD12	39	53	82	130	NA	NA	NA	NA	chr18:9216777-9256109:+	85	0	ankyrin repeat domain 12 [Acc:HGNC:29135]
ANKRD13A	17	28	36	80	1	1	NA	NA	chr12:110474019-110475811:+	65	0	ankyrin repeat domain 13A [Acc:HGNC:21268]
ANKRD13B	26	37	93	221	1	0	NA	NA	chr17:27939481-27940192:+	54	0	ankyrin repeat domain 13B [Acc:HGNC:26363]
ANKRD13C	72	99	152	418	NA	NA	NA	NA	chr1:70771368-70790640:-	166	0	ankyrin repeat domain 13C [Acc:HGNC:25374]
ANKRD13D	42	54	121	294	0	2	NA	NA	chr11:67068943-67069955:+	84	0	ankyrin repeat domain 13 family member D [Acc:HGNC:27880]
ANKRD16	30	41	75	151	NA	NA	NA	NA	chr10:5924665-5929933:-	77	0	ankyrin repeat domain 16 [Acc:HGNC:23471]
ANKRD17	68	94	183	378	1	2	NA	NA	chr4:74026908-74088756:-	145	0	ankyrin repeat domain 17 [Acc:HGNC:23575]
ANKRD19P	15	19	63	60	NA	NA	NA	NA	chr9:95584503-95592045:+	36	0	ankyrin repeat domain 19, pseudogene [Acc:HGNC:22567]
ANKRD23	24	32	98	194	0	2	NA	NA	chr2:97505795-97523671:-	58	0	ankyrin repeat domain 23 [Acc:HGNC:24470]
ANKRD24	35	45	108	224	3	1	NA	NA	chr19:4208959-4216570:+	70	0	ankyrin repeat domain 24 [Acc:HGNC:29424]
ANKRD26	14	17	27	30	NA	NA	NA	NA	chr10:27365951-27369649:-	32	0	ankyrin repeat domain 26 [Acc:HGNC:29186]
ANKRD27	35	60	95	267	NA	NA	NA	NA	chr19:33137509-33167503:-	95	0	ankyrin repeat domain 27 [Acc:HGNC:25310]
ANKRD28	68	91	172	374	1	2	NA	NA	chr3:15822943-15839486:-	143	0	ankyrin repeat domain 28 [Acc:HGNC:29024]
ANKRD29	21	35	56	98	1	1	NA	NA	chr18:21228374-21242736:-	79	0	ankyrin repeat domain 29 [Acc:HGNC:27110]
ANKRD32	26	41	64	154	1	1	NA	NA	chr5:94027890-94075141:+	80	0
ANKRD34A	76	105	193	492	0	5	NA	NA	chr1:145470507-145475646:+	168	0	ankyrin repeat domain 34A [Acc:HGNC:27639]
ANKRD34B	2	2	2	6	NA	NA	NA	NA	chr5:79855787-79866069:-	13	0	ankyrin repeat domain 34B [Acc:HGNC:33736]
ANKRD34C	44	65	111	259	2	1	NA	NA	chr15:79585626-79587234:+	107	0	ankyrin repeat domain 34C [Acc:HGNC:33888]
ANKRD35	29	32	117	100	1	0	NA	NA	chr1:145549243-145561166:+	56	0	ankyrin repeat domain 35 [Acc:HGNC:26323]
ANKRD36BP1	13	19	41	77	NA	NA	NA	NA	chr1:168215025-168216442:-	22	0	ankyrin repeat domain 36B pseudogene 1 [Acc:HGNC:28169]
ANKRD37	29	33	142	105	1	0	NA	NA	chr4:186317994-186320897:+	56	0	ankyrin repeat domain 37 [Acc:HGNC:29593]
ANKRD39	36	47	81	183	0	1	NA	NA	chr2:97513721-97523832:-	89	0	ankyrin repeat domain 39 [Acc:HGNC:28640]
ANKRD40	28	24	139	94	0	1	NA	NA	chr17:48777645-48785016:-	49	0	ankyrin repeat domain 40 [Acc:HGNC:28233]
ANKRD42	59	83	148	409	0	3	NA	NA	chr11:82958995-82971736:+	138	0	ankyrin repeat domain 42 [Acc:HGNC:26752]
ANKRD43	12	21	27	63	0	2	NA	NA	NA:-:	56	0
ANKRD45	37	52	95	208	0	1	NA	NA	chr1:173626764-173638971:-	82	0	ankyrin repeat domain 45 [Acc:HGNC:24786]
ANKRD46	46	67	113	239	0	3	NA	NA	chr8:101562755-101571871:-	127	0	ankyrin repeat domain 46 [Acc:HGNC:27229]
ANKRD49	5	13	7	33	NA	NA	NA	NA	chr11:94230488-94232743:+	20	0	ankyrin repeat domain 49 [Acc:HGNC:25970]
ANKRD50	83	112	194	508	0	1	NA	NA	chr4:125588513-125633887:-	173	0	ankyrin repeat domain 50 [Acc:HGNC:29223]
ANKRD52	54	77	161	433	NA	NA	NA	NA	chr12:56648013-56650852:-	109	0	ankyrin repeat domain 52 [Acc:HGNC:26614]
ANKRD54	32	46	87	244	NA	NA	NA	NA	chr22:38244185-38245325:-	80	0	ankyrin repeat domain 54 [Acc:HGNC:25185]
ANKRD56	25	38	58	151	1	2	NA	NA	NA:-:	56	0
ANKRD57	9	13	31	36	NA	NA	NA	NA	NA:-:	31	0
ANKRD6	57	85	143	321	1	2	NA	NA	chr6:90338500-90340228:+	135	0	ankyrin repeat domain 6 [Acc:HGNC:17280]
ANKRD65	9	6	35	19	NA	NA	NA	NA	chr1:1355624-1356272:-	13	0	ankyrin repeat domain 65 [Acc:HGNC:42950]
ANKRD9	33	43	166	191	0	1	NA	NA	chr14:102973910-102975248:-	60	0	ankyrin repeat domain 9 [Acc:HGNC:20096]
ANKS1A	35	49	130	281	4	6	NA	NA	chr6:35026024-35048830:+	71	0	ankyrin repeat and sterile alpha motif domain containing 1A [Acc:HGNC:20961]
ANKS1B	57	77	146	321	6	5	-3.28	NA	chr12:100166487-100169421:-	134	0	ankyrin repeat and sterile alpha motif domain containing 1B [Acc:HGNC:24600]
ANKS3	18	31	63	163	2	1	NA	NA	chr16:4779358-4784196:-	50	0	ankyrin repeat and sterile alpha motif domain containing 3 [Acc:HGNC:29422]
ANKS6	8	11	35	58	NA	NA	NA	NA	chr9:101552192-101558821:-	16	0	ankyrin repeat and sterile alpha motif domain containing 6 [Acc:HGNC:26724]
ANKUB1	7	13	10	39	NA	NA	NA	NA	chr3:149563573-149569444:-	24	0	ankyrin repeat and ubiquitin domain containing 1 [Acc:HGNC:29642]
ANKZF1	8	14	27	66	NA	NA	NA	NA	chr2:220100366-220101373:+	30	0	ankyrin repeat and zinc finger domain containing 1 [Acc:HGNC:25527]
ANLN	27	23	87	66	1	1	NA	NA	chr7:36488547-36493264:+	46	0	anillin actin binding protein [Acc:HGNC:14082]
ANO1.AS1	1	2	1	2	NA	NA	NA	NA	NA:-:	3	0
ANO10	45	62	129	287	0	1	NA	NA	chr3:43680166-43733064:-	97	0	anoctamin 10 [Acc:HGNC:25519]
ANO3	47	69	114	256	0	2	NA	NA	chr11:26563491-26584776:+	109	0	anoctamin 3 [Acc:HGNC:14004]
ANO4	39	63	104	317	2	3	NA	NA	chr12:101441765-101522405:+	93	0	anoctamin 4 [Acc:HGNC:23837]
ANO5	52	76	117	284	NA	NA	NA	NA	chr11:22291942-22299580:+	124	0	anoctamin 5 [Acc:HGNC:27337]
ANO6	54	60	193	213	0	5	NA	NA	chr12:45729331-45741291:+	93	0	anoctamin 6 [Acc:HGNC:25240]
ANO8	44	51	197	288	0	7	NA	NA	chr19:17444096-17445538:-	77	0	anoctamin 8 [Acc:HGNC:29329]
ANP32A	27	37	62	114	2	0	NA	NA	chr15:69105284-69110054:-	77	0	acidic nuclear phosphoprotein 32 family member A [Acc:HGNC:13233]
ANP32AP1	23	32	54	101	NA	NA	NA	NA	chr15:35529526-35530263:+	61	0	acidic nuclear phosphoprotein 32 family member A pseudogene 1 [Acc:HGNC:42949]
ANP32B	23	28	120	89	1	0	NA	NA	chr9:100760895-100767580:+	58	0	acidic nuclear phosphoprotein 32 family member B [Acc:HGNC:16677]
ANP32C	7	11	16	26	NA	NA	NA	NA	chr4:165118158-165118863:-	23	0	acidic nuclear phosphoprotein 32 family member C [Acc:HGNC:16675]
ANP32D	13	15	17	26	NA	NA	NA	NA	chr12:48866447-48866843:+	29	0	acidic nuclear phosphoprotein 32 family member D [Acc:HGNC:16676]
ANP32E	587	712	1322	1960	1	0	NA	NA	chr1:150201404-150208412:-	2004	1p	acidic nuclear phosphoprotein 32 family member E [Acc:HGNC:16673]
ANTXR1	55	58	208	184	4	2	NA	NA	chr2:69317777-69330179:+	93	0	anthrax toxin receptor 1 [Acc:HGNC:21014]
ANTXR2	4	1	9	1	1	2	NA	NA	chr4:80990589-81046608:-	9	0	anthrax toxin receptor 2 [Acc:HGNC:21732]
ANUBL1	15	25	35	80	NA	NA	NA	NA	NA:-:	42	0
ANXA1	28	31	115	68	NA	NA	-1.79	NA	chr9:75783013-75785309:+	72	0	annexin A1 [Acc:HGNC:533]
ANXA11	37	45	97	200	1	5	NA	NA	chr10:81940857-81964675:-	82	0	annexin A11 [Acc:HGNC:535]
ANXA2P2	40	51	185	170	NA	NA	NA	NA	chr9:33624271-33625291:+	81	0	annexin A2 pseudogene 2 [Acc:HGNC:539]
ANXA3	0	0	0	0	NA	NA	NA	NA	chr4:79523017-79531597:+	1	0	annexin A3 [Acc:HGNC:541]
ANXA4	4	3	45	11	1	3	NA	NA	chr2:70041918-70052915:+	5	0	annexin A4 [Acc:HGNC:542]
ANXA5	53	50	233	142	1	0	-1.51	NA	chr4:122602825-122618130:-	86	0	annexin A5 [Acc:HGNC:543]
ANXA6	102	139	349	611	0	2	NA	NA	chr5:150534445-150537322:-	215	0	annexin A6 [Acc:HGNC:544]
ANXA7	54	74	207	219	1	1	-1.28	NA	chr10:75156277-75168165:-	142	0	annexin A7 [Acc:HGNC:545]
ANXA9	2	4	13	46	1	0	NA	NA	chr1:150954724-150956847:+	4	0	annexin A9 [Acc:HGNC:547]
AP000282.2	31	34	133	97	NA	NA	NA	NA	chr21:34285956-34443410:-	54	0
AP000295.7	33	45	129	183	NA	NA	NA	NA	NA:-:	65	0
AP000295.9	41	57	194	145	NA	NA	NA	NA	chr21:34621019-34655517:+	85	0
AP000304.12	17	32	37	127	NA	NA	NA	NA	chr21:34956992-35284635:-	75	0
AP000304.2	61	72	169	322	NA	NA	NA	NA	NA:-:	118	0
AP000318.2	32	47	78	244	NA	NA	NA	NA	chr21:35577355-35697334:+	89	0
AP000322.54	18	23	37	124	NA	NA	NA	NA	NA:-:	38	0
AP000346.2	4	8	29	36	NA	NA	NA	NA	NA:-:	13	0
AP000347.4	18	24	97	76	NA	NA	NA	NA	chr22:23980864-23982612:-	33	0
AP000350.10	47	60	185	271	NA	NA	NA	NA	chr22:24204374-24237410:+	100	0
AP000350.3	0	2	0	2	NA	NA	NA	NA	NA:-:	3	0
AP000350.4	33	41	159	210	NA	NA	NA	NA	chr22:24236612-24241117:-	76	0
AP000350.6	33	39	82	212	NA	NA	NA	NA	chr22:24269086-24271761:+	66	0
AP000357.4	51	63	118	204	NA	NA	NA	NA	chr22:25082889-25084054:+	111	0
AP000357.5	50	58	98	222	NA	NA	NA	NA	NA:-:	95	0
AP000358.3	28	31	129	72	NA	NA	NA	NA	NA:-:	64	0
AP000361.2	10	20	36	41	NA	NA	NA	NA	chr22:23330437-23330756:+	52	0
AP000438.2	52	75	121	379	NA	NA	NA	NA	chr11:62677017-62685833:+	105	0
AP000487.5	19	30	63	101	NA	NA	NA	NA	chr11:70227196-70244408:-	44	0
AP000593.6	13	18	33	40	NA	NA	NA	NA	chr11:71991194-71992222:+	40	0
AP000619.6	4	2	9	3	NA	NA	NA	NA	chr11:102677678-102678647:-	8	0
AP000688.14	35	41	151	145	NA	NA	NA	NA	chr21:37447178-37447900:-	61	0
AP000689.1	36	64	92	237	NA	NA	NA	NA	NA:-:	114	0
AP000721.4	32	37	96	200	NA	NA	NA	NA	chr11:63742091-63755818:+	61	0
AP000769.1	3	4	14	27	NA	NA	NA	NA	chr11:65222727-65234028:+	4	0	Metastasis-associated lung adenocarcinoma transcript 1 [Source:UniProtKB/Swiss-Prot;Acc:Q9UHZ2]
AP000889.1	57	76	146	307	NA	NA	NA	NA	chr11:107513612-107514597:-	126	0
AP001029.2	20	35	73	97	NA	NA	NA	NA	NA:-:	64	0
AP001055.7	42	53	123	245	NA	NA	NA	NA	NA:-:	86	0
AP001062.1	15	20	61	77	NA	NA	NA	NA	chr21:45751118-45751543:+	38	0
AP001062.7	33	38	134	202	NA	NA	NA	NA	chr21:45751116-45755734:+	64	0
AP001062.8	22	36	77	154	NA	NA	NA	NA	chr21:45748826-45750104:-	53	0
AP001092.5	73	92	217	514	NA	NA	NA	NA	NA:-:	131	0
AP001266.1	49	60	190	442	NA	NA	NA	NA	chr11:65545091-65547316:-	89	0
AP001347.1	31	29	155	90	NA	NA	NA	NA	NA:-:	51	0
AP001372.2	10	17	35	33	NA	NA	NA	NA	chr11:74204410-74209578:+	49	0
AP001432.11	19	18	34	57	NA	NA	NA	NA	NA:-:	37	0
AP001468.1	24	33	51	165	NA	NA	NA	NA	chr21:47612390-47613673:-	62	0
AP001468.58	5	8	11	44	NA	NA	NA	NA	chr21:47604992-47608855:+	12	0
AP001469.5	23	28	111	129	NA	NA	NA	NA	chr21:47640182-47641992:+	45	0
AP001469.9	10	22	32	101	NA	NA	NA	NA	chr21:47671725-47674047:-	45	0
AP001496.1	18	27	51	160	NA	NA	NA	NA	NA:-:	37	0
AP001610.5	3	4	3	7	NA	NA	NA	NA	chr21:42813320-42814669:-	7	0
AP001623.1	37	49	129	295	NA	NA	NA	NA	chr21:43720383-43720455:-	84	0
AP001816.1	47	61	173	284	NA	NA	NA	NA	chr4:102268948-102269878:+	113	0
AP002812.1	23	22	94	81	NA	NA	NA	NA	NA:-:	39	0
AP002884.2	30	46	102	299	NA	NA	NA	NA	chr11:112130987-112132117:+	78	0
AP002954.4	1	3	2	3	NA	NA	NA	NA	chr11:118575315-118620973:+	3	0
AP003026.1	80	114	224	537	NA	NA	NA	NA	chr11:83167648-83168256:-	177	0
AP003035.1	31	32	145	132	NA	NA	NA	NA	NA:-:	56	0
AP003039.3	10	12	72	48	NA	NA	NA	NA	chr11:131532024-131533477:-	25	0
AP003068.12	2	0	4	0	NA	NA	NA	NA	chr11:64884628-64884930:+	7	0
AP003068.6	37	42	180	189	NA	NA	NA	NA	NA:-:	66	0
AP003068.9	29	34	85	180	NA	NA	NA	NA	chr11:64878185-64879167:-	61	0
AP003419.11	41	48	182	136	NA	NA	NA	NA	chr11:67119042-67141055:-	82	0
AP003419.16	16	28	55	83	NA	NA	NA	NA	chr11:67198837-67202870:-	59	0
AP003774.4	7	12	13	40	NA	NA	NA	NA	chr11:64216545-64219126:+	18	0
AP005264.1	36	46	135	152	NA	NA	NA	NA	NA:-:	67	0
AP005482.1	28	42	135	128	NA	NA	NA	NA	chr18:12658244-12658712:+	74	0
AP006216.10	7	13	28	35	NA	NA	NA	NA	chr11:116644104-116644921:+	41	0
AP006216.11	1	0	1	0	NA	NA	NA	NA	chr11:116645825-116646592:-	1	0
AP006284.1	14	14	68	150	NA	NA	NA	NA	NA:-:	20	0
AP006309.4	33	36	119	135	NA	NA	NA	NA	NA:-:	60	0
AP006621.5	6	12	12	62	NA	NA	NA	NA	chr11:777607-784297:+	20	0
AP006621.8	55	60	254	285	NA	NA	NA	NA	chr11:823655-824645:-	97	0
AP1AR	58	85	124	322	NA	NA	NA	NA	chr4:113186207-113187986:+	148	0	adaptor related protein complex 1 associated regulatory protein [Acc:HGNC:28808]
AP1B1	56	73	176	423	0	1	NA	NA	chr22:29755661-29784518:-	108	0	adaptor related protein complex 1 beta 1 subunit [Acc:HGNC:554]
AP1G1	77	103	180	486	1	1	NA	NA	chr16:71841809-71842987:-	164	0	adaptor related protein complex 1 gamma 1 subunit [Acc:HGNC:555]
AP1G2	2	6	2	11	0	1	NA	NA	chr14:24036325-24036722:-	14	0	adaptor related protein complex 1 gamma 2 subunit [Acc:HGNC:556]
AP1M1	69	98	207	528	NA	NA	NA	NA	chr19:16344854-16345575:+	143	0	adaptor related protein complex 1 mu 1 subunit [Acc:HGNC:13667]
AP1S1	34	46	75	177	0	4	NA	NA	chr7:100797805-100803818:+	94	0	adaptor related protein complex 1 sigma 1 subunit [Acc:HGNC:559]
AP1S2	24	38	52	98	NA	NA	NA	NA	chrX:15850186-15872936:-	88	0	adaptor related protein complex 1 sigma 2 subunit [Acc:HGNC:560]
AP2A1	72	95	175	455	0	1	NA	NA	chr19:50308132-50310370:+	145	0	adaptor related protein complex 2, alpha 1 subunit [Acc:HGNC:561]
AP2A2	74	103	169	487	8	30	NA	NA	chr11:1009354-1010237:+	153	0	adaptor related protein complex 2, alpha 2 subunit [Acc:HGNC:562]
AP2B1	80	116	224	544	NA	NA	NA	NA	chr17:34037194-34051169:+	181	0	adaptor related protein complex 2, beta 1 subunit [Acc:HGNC:563]
AP2M1	70	108	170	473	0	2	NA	NA	chr3:183899802-183901086:+	176	0	adaptor related protein complex 2, mu 1 subunit [Acc:HGNC:564]
AP2S1	35	46	80	167	NA	NA	NA	NA	chr19:47348907-47354082:-	95	0	adaptor related protein complex 2 sigma 1 subunit [Acc:HGNC:565]
AP3B1	31	28	107	128	2	4	-2.28	NA	chr5:77417545-77436994:-	48	0	adaptor related protein complex 3, beta 1 subunit [Acc:HGNC:566]
AP3B2	83	112	228	552	1	1	-0.60	NA	chr15:83358151-83378617:-	177	0	adaptor related protein complex 3, beta 2 subunit [Acc:HGNC:567]
AP3D1	66	90	172	456	1	2	-1.60	NA	chr19:2132466-2164464:-	129	0	adaptor related protein complex 3, delta 1 subunit [Acc:HGNC:568]
AP3M1	63	75	163	338	0	1	-1.01	NA	chr10:75898013-75910515:-	127	0	adaptor related protein complex 3, mu 1 subunit [Acc:HGNC:569]
AP3M2	59	91	150	419	0	1	-0.79	NA	chr8:42025282-42029191:+	155	0	adaptor related protein complex 3, mu 2 subunit [Acc:HGNC:570]
AP3S1	9	24	14	40	1	0	NA	NA	chr5:115230783-115249597:+	58	0	adaptor related protein complex 3, sigma 1 subunit [Acc:HGNC:2013]
AP3S2	50	78	144	378	0	1	NA	NA	chr15:90431748-90432711:-	117	0	adaptor related protein complex 3, sigma 2 subunit [Acc:HGNC:571]
AP4B1	11	30	27	89	1	0	NA	NA	chr1:114442952-114444741:-	55	0	adaptor related protein complex 4, beta 1 subunit [Acc:HGNC:572]
AP4E1	27	26	45	73	NA	NA	NA	NA	chr15:51289945-51295638:+	48	0	adaptor related protein complex 4, epsilon 1 subunit [Acc:HGNC:573]
AP4M1	34	40	97	196	NA	NA	NA	NA	chr7:99703599-99704415:+	68	0	adaptor related protein complex 4, mu 1 subunit [Acc:HGNC:574]
AP4S1	14	25	30	62	NA	NA	NA	NA	chr14:31535501-31542391:+	63	0	adaptor related protein complex 4, sigma 1 subunit [Acc:HGNC:575]
APAF1	69	96	159	349	NA	NA	NA	NA	chr12:99127425-99129196:+	163	0	apoptotic peptidase activating factor 1 [Acc:HGNC:576]
APBA1	68	96	195	517	2	1	NA	NA	chr9:72071194-72082864:-	139	0	amyloid beta (A4) precursor protein-binding, family A, member 1 [Acc:HGNC:578]
APBA2	91	120	280	654	4	20	-1.22	NA	chr15:29362860-29394962:+	181	0	amyloid beta (A4) precursor protein-binding, family A, member 2 [Acc:HGNC:579]
APBA3	41	46	177	202	NA	NA	NA	NA	chr19:3759609-3761568:-	75	0	amyloid beta (A4) precursor protein-binding, family A, member 3 [Acc:HGNC:580]
APBB1	68	92	201	525	2	0	NA	NA	chr11:6424548-6440319:-	143	0	amyloid beta (A4) precursor protein-binding, family B, member 1 (Fe65) [Acc:HGNC:581]
APBB2	44	51	138	174	6	9	NA	NA	chr4:41195809-41216514:-	76	0	amyloid beta (A4) precursor protein-binding, family B, member 2 [Acc:HGNC:582]
APBB3	43	63	102	233	0	2	NA	NA	chr5:139956532-139973337:-	105	1c	amyloid beta (A4) precursor protein-binding, family B, member 3 [Acc:HGNC:20708]
APC	44	64	109	190	2	1	-2.60	NA	chr5:112164531-112173541:+	96	0	adenomatous polyposis coli [Acc:HGNC:583]
APC2	31	37	96	240	0	18	NA	NA	chr19:1452196-1453613:+	53	0	adenomatosis polyposis coli 2 [Acc:HGNC:24036]
APCDD1	53	60	215	264	3	1	NA	NA	chr18:10472003-10487811:+	96	0	adenomatosis polyposis coli down-regulated 1 [Acc:HGNC:15718]
APEH	61	93	165	417	0	2	NA	NA	chr3:49720033-49720936:+	154	0	acylaminoacyl-peptide hydrolase [Acc:HGNC:586]
APEX1	46	59	107	192	NA	NA	NA	NA	chr14:20924165-20925381:+	113	0	APEX nuclease (multifunctional DNA repair enzyme) 1 [Acc:HGNC:587]
APEX2	48	53	178	287	NA	NA	-0.60	NA	chrX:55026825-55033190:+	88	0	APEX nuclease (apurinic/apyrimidinic endonuclease) 2 [Acc:HGNC:17889]
APH1A	641	764	1639	2245	NA	NA	NA	NA	chr1:150241300-150241980:-	1889	1p	aph-1 homolog A, gamma secretase subunit [Acc:HGNC:29509]
APH1B	19	20	56	51	1	1	NA	NA	chr15:63583884-63598103:+	40	0	aph-1 homolog B, gamma secretase subunit [Acc:HGNC:24080]
API5	58	73	123	251	0	1	NA	NA	chr11:43356828-43360923:+	136	0	apoptosis inhibitor 5 [Acc:HGNC:594]
API5P1	72	96	171	393	NA	NA	NA	NA	chrX:115238173-115239683:-	158	0	apoptosis inhibitor 5 pseudogene 1 [Acc:HGNC:595]
API5P2	58	76	140	315	NA	NA	NA	NA	chr2:178861999-178863497:-	133	0	apoptosis inhibitor 5 pseudogene 2 [Acc:HGNC:39070]
APIP	1	1	5	1	1	0	NA	NA	chr11:34903916-34937898:-	2	0	APAF1 interacting protein [Acc:HGNC:17581]
APITD1	22	32	49	96	1	4	NA	NA	chr1:10500179-10502714:+	74	0	apoptosis-inducing, TAF9-like domain 1 [Acc:HGNC:23163]
APITD1.CORT	25	40	64	118	NA	NA	NA	NA	NA:-:	84	0
APLN	43	53	200	206	NA	NA	NA	NA	chrX:128781652-128782742:-	83	0	apelin [Acc:HGNC:16665]
APLNR	21	25	57	64	1	0	NA	NA	chr11:57001066-57004675:-	37	1c	apelin receptor [Acc:HGNC:339]
APLP1	47	67	143	297	0	4	NA	NA	chr19:36370128-36370693:+	101	0	amyloid beta (A4) precursor-like protein 1 [Acc:HGNC:597]
APLP2	76	103	210	493	0	5	NA	NA	chr11:130011306-130014168:+	162	0	amyloid beta (A4) precursor-like protein 2 [Acc:HGNC:598]
APOA1BP	14	26	64	68	NA	NA	NA	NA	chr1:156563066-156563921:+	69	0	apolipoprotein A-I binding protein [Acc:HGNC:18453]
APOC1	38	51	166	142	0	2	NA	NA	chr19:45418125-45422606:+	88	0	apolipoprotein C-I [Acc:HGNC:607]
APOC2	11	14	36	45	NA	NA	NA	NA	chr19:45451542-45452589:+	20	0	apolipoprotein C-II [Acc:HGNC:609]
APOC4	11	14	36	45	1	0	NA	NA	chr19:45445530-45448273:+	20	0	apolipoprotein C-IV [Acc:HGNC:611]
APOD	39	41	220	199	3	0	9.07	4.42	chr3:195297461-195310904:-	68	0	apolipoprotein D [Acc:HGNC:612]
APOE	927	1092	2656	3656	0	5	-0.50	NA	chr19:45409616-45412211:+	2426	0	apolipoprotein E [Acc:HGNC:613]
APOL1	8	7	32	16	0	4	9.07	6.53	chr22:36649209-36657679:+	16	0	apolipoprotein L1 [Acc:HGNC:618]
APOL2	28	37	165	119	1	0	8.57	17.84	chr22:36633009-36635616:-	58	0	apolipoprotein L2 [Acc:HGNC:619]
APOL3	2	1	26	8	0	1	-0.51	NA	chr22:36555277-36556803:-	4	0	apolipoprotein L3 [Acc:HGNC:14868]
APOLD1	45	57	200	182	1	4	NA	NA	chr12:12938540-12944400:+	85	0	apolipoprotein L domain containing 1 [Acc:HGNC:25268]
APOM	37	49	103	200	1	0	NA	NA	chr6_ssto_hap7:31623247-31625987:+	90	0	apolipoprotein M [Acc:HGNC:13916]
APOO	10	22	15	51	NA	NA	NA	NA	chrX:23851483-23926020:-	64	0	apolipoprotein O [Acc:HGNC:28727]
APOOL	51	73	134	291	NA	NA	NA	NA	chrX:84258831-84343069:+	112	0	apolipoprotein O-like [Acc:HGNC:24009]
APOPT1	338	503	535	930	NA	NA	NA	NA	chr14:104054338-104056957:+	2340	1p	apoptogenic 1, mitochondrial [Acc:HGNC:20492]
APP	72	108	195	518	NA	NA	-2.22	NA	chr21:27484301-27541747:-	160	0	amyloid beta (A4) precursor protein [Acc:HGNC:620]
APPBP2	65	85	141	358	1	0	NA	NA	chr17:58571834-58603484:-	143	0	amyloid beta precursor protein (cytoplasmic tail) binding protein 2 [Acc:HGNC:622]
APPL1	68	90	140	387	NA	NA	NA	NA	chr3:57293820-57294462:+	144	0	adaptor protein, phosphotyrosine interaction, PH domain and leucine zipper containing 1 [Acc:HGNC:24035]
APPL2	45	47	186	144	2	0	NA	NA	chr12:105605066-105623638:-	75	0	adaptor protein, phosphotyrosine interaction, PH domain and leucine zipper containing 2 [Acc:HGNC:18242]
APRT	23	31	71	147	1	0	NA	NA	chr16:88877581-88878328:-	71	0	adenine phosphoribosyltransferase [Acc:HGNC:626]
APTX	19	30	47	75	1	0	NA	NA	chr9:33019951-33024985:-	78	0	aprataxin [Acc:HGNC:15984]
AQP1	25	26	107	93	3	0	NA	NA	chr7:30961104-30963609:+	48	0	aquaporin 1 (Colton blood group) [Acc:HGNC:633]
AQP11	33	55	95	276	0	3	NA	NA	chr11:77300679-77321400:+	98	0	aquaporin 11 [Acc:HGNC:19940]
AQP4	31	34	120	109	1	4	8.56	NA	chr18:24441217-24445735:-	61	0	aquaporin 4 [Acc:HGNC:637]
AQP7	3	4	5	9	NA	NA	NA	NA	chr9:33385562-33391571:-	7	0	aquaporin 7 [Acc:HGNC:640]
AQR	50	61	125	251	0	1	NA	NA	chr15:35240334-35256603:-	96	0	aquarius intron-binding spliceosomal factor [Acc:HGNC:29513]
ARAF	44	47	155	138	NA	NA	NA	NA	chrX:47429384-47431307:+	80	0	A-Raf proto-oncogene, serine/threonine kinase [Acc:HGNC:646]
ARAP1	51	58	234	316	8	1	NA	NA	chr11:72420887-72421615:-	93	0	ArfGAP with RhoGAP domain, ankyrin repeat and PH domain 1 [Acc:HGNC:16925]
ARAP1.AS1	47	48	200	162	NA	NA	NA	NA	NA:-:	81	0
ARAP2	37	37	90	102	2	1	NA	NA	chr4:36230967-36245561:-	65	0	ArfGAP with RhoGAP domain, ankyrin repeat and PH domain 2 [Acc:HGNC:16924]
ARAP3	3	3	36	13	1	2	NA	NA	chr5:141052334-141052954:-	6	0	ArfGAP with RhoGAP domain, ankyrin repeat and PH domain 3 [Acc:HGNC:24097]
ARC	33	41	177	203	3	0	NA	NA	chr8:143693425-143694063:-	57	1c	activity-regulated cytoskeleton-associated protein [Acc:HGNC:648]
ARCN1	65	99	169	501	NA	NA	NA	NA	chr11:118443167-118473643:+	154	0	archain 1 [Acc:HGNC:649]
ARF1	58	80	157	443	2	2	NA	NA	chr1:228278188-228285154:+	131	0	ADP ribosylation factor 1 [Acc:HGNC:652]
ARF1P2	69	93	198	440	NA	NA	NA	NA	chr12:121282912-121283450:-	143	0	ADP ribosylation factor 1 pseudogene 2 [Acc:HGNC:39883]
ARF3	71	105	201	505	0	3	NA	NA	chr12:49349934-49351245:-	167	0	ADP ribosylation factor 3 [Acc:HGNC:654]
ARF4	50	67	115	197	0	1	NA	NA	chr3:57582800-57583947:-	138	0	ADP ribosylation factor 4 [Acc:HGNC:655]
ARF5	45	56	135	267	0	1	NA	NA	chr7:127229098-127229885:+	114	0	ADP ribosylation factor 5 [Acc:HGNC:658]
ARF6	31	38	112	130	NA	NA	NA	NA	chr14:50359809-50361490:+	57	0	ADP ribosylation factor 6 [Acc:HGNC:659]
ARFGAP1	46	58	136	313	0	5	NA	NA	chr20:61919007-61920482:+	90	0	ADP ribosylation factor GTPase activating protein 1 [Acc:HGNC:15852]
ARFGAP2	62	83	197	443	NA	NA	NA	NA	chr11:47197764-47198430:-	139	1c	ADP ribosylation factor GTPase activating protein 2 [Acc:HGNC:13504]
ARFGAP3	63	69	147	246	1	0	NA	NA	chr22:43243239-43253300:-	128	0	ADP ribosylation factor GTPase activating protein 3 [Acc:HGNC:661]
ARFGEF1	79	100	207	406	0	2	NA	NA	chr8:68211548-68255912:-	159	0	ADP ribosylation factor guanine nucleotide exchange factor 1 [Acc:HGNC:15772]
ARFGEF2	69	90	167	357	0	1	NA	NA	chr20:47614636-47614983:+	143	0	ADP ribosylation factor guanine nucleotide exchange factor 2 [Acc:HGNC:15853]
ARFIP1	17	17	50	87	1	1	NA	NA	chr4:153832721-153839615:+	36	0	ADP ribosylation factor interacting protein 1 [Acc:HGNC:21496]
ARFIP2	53	85	139	364	NA	NA	NA	NA	chr11:6501936-6502553:-	146	0	ADP ribosylation factor interacting protein 2 [Acc:HGNC:17160]
ARFRP1	25	34	77	178	0	2	NA	NA	chr20:62336930-62338090:-	52	0	ADP ribosylation factor related protein 1 [Acc:HGNC:662]
ARG2	24	42	57	148	0	1	NA	NA	chr14:68113164-68117525:+	96	0	arginase 2 [Acc:HGNC:664]
ARGLU1	5	12	10	17	1	1	NA	NA	chr13:107209453-107219971:-	18	0	arginine and glutamate rich 1 [Acc:HGNC:25482]
ARHGAP1	769	917	2222	3765	1	0	NA	NA	chr11:46716632-46722165:-	1812	1p	Rho GTPase activating protein 1 [Acc:HGNC:673]
ARHGAP11A	6	4	7	7	1	0	NA	NA	chr15:32925025-32928497:+	13	0	Rho GTPase activating protein 11A [Acc:HGNC:15783]
ARHGAP12	40	43	99	170	0	4	NA	NA	chr10:32109371-32143108:-	76	0	Rho GTPase activating protein 12 [Acc:HGNC:16348]
ARHGAP17	38	44	154	192	1	0	NA	NA	chr16:24979882-25026658:-	71	0	Rho GTPase activating protein 17 [Acc:HGNC:18239]
ARHGAP18	3	6	4	10	NA	NA	-1.79	NA	chr6:129899563-129920106:-	7	0	Rho GTPase activating protein 18 [Acc:HGNC:21035]
ARHGAP19	72	94	187	481	0	1	NA	NA	chr10:99025136-99052394:-	137	0	Rho GTPase activating protein 19 [Acc:HGNC:23724]
ARHGAP20	66	93	172	393	0	2	NA	NA	chr11:110447777-110583912:-	139	0	Rho GTPase activating protein 20 [Acc:HGNC:18357]
ARHGAP21	40	44	125	170	NA	NA	NA	NA	chr10:25010940-25011689:-	71	0	Rho GTPase activating protein 21 [Acc:HGNC:23725]
ARHGAP22	18	14	103	70	13	7	NA	NA	chr10:49790765-49860366:-	30	0	Rho GTPase activating protein 22 [Acc:HGNC:30320]
ARHGAP23	55	68	237	446	8	1	NA	NA	chr17:36656574-36666354:+	91	0	Rho GTPase activating protein 23 [Acc:HGNC:29293]
ARHGAP24	2	11	2	16	2	2	NA	NA	chr4:86851425-86923821:+	19	0	Rho GTPase activating protein 24 [Acc:HGNC:25361]
ARHGAP26	66	97	177	413	1	12	NA	NA	chr5:142586764-142596335:+	152	0	Rho GTPase activating protein 26 [Acc:HGNC:17073]
ARHGAP27	5	9	16	51	1	0	NA	NA	chr17:43506718-43510282:-	14	0	Rho GTPase activating protein 27 [Acc:HGNC:31813]
ARHGAP29	23	28	53	98	NA	NA	NA	NA	chr1:94667450-94703189:-	43	0	Rho GTPase activating protein 29 [Acc:HGNC:30207]
ARHGAP31	39	45	164	189	NA	NA	-1.79	NA	chr3:119043738-119101975:+	67	0	Rho GTPase activating protein 31 [Acc:HGNC:29216]
ARHGAP32	81	111	208	466	NA	NA	-2.01	NA	chr11:128936638-129149219:-	166	0	Rho GTPase activating protein 32 [Acc:HGNC:17399]
ARHGAP33	34	45	99	262	NA	NA	NA	NA	chr19:36275808-36277652:+	64	0	Rho GTPase activating protein 33 [Acc:HGNC:23085]
ARHGAP35	52	73	163	420	NA	NA	NA	NA	chr19:47502354-47504206:+	104	0	Rho GTPase activating protein 35 [Acc:HGNC:4591]
ARHGAP39	51	67	164	395	NA	NA	NA	NA	chr8:145763141-145771048:-	96	0	Rho GTPase activating protein 39 [Acc:HGNC:29351]
ARHGAP4	37	47	170	149	NA	NA	-1.01	NA	chrX:153186192-153193808:-	90	0	Rho GTPase activating protein 4 [Acc:HGNC:674]
ARHGAP44	79	115	221	537	NA	NA	NA	NA	chr17:12887805-12892233:+	177	0	Rho GTPase activating protein 44 [Acc:HGNC:29096]
ARHGAP5	47	53	116	243	NA	NA	NA	NA	chr14:32623215-32626422:+	87	0	Rho GTPase activating protein 5 [Acc:HGNC:675]
ARHGAP8	14	20	35	108	2	0	NA	NA	chr22:45255540-45258343:+	26	0	Rho GTPase activating protein 8 [Acc:HGNC:677]
ARHGAP9	0	0	0	0	NA	NA	NA	NA	chr12:57871325-57873649:-	3	1c	Rho GTPase activating protein 9 [Acc:HGNC:14130]
ARHGDIA	30	36	112	208	0	2	-1.60	NA	chr17:79827398-79828141:-	58	0	Rho GDP dissociation inhibitor (GDI) alpha [Acc:HGNC:678]
ARHGDIB	27	32	140	105	0	7	NA	NA	chr12:15102735-15114662:-	50	0	Rho GDP dissociation inhibitor (GDI) beta [Acc:HGNC:679]
ARHGDIG	22	42	43	180	0	1	NA	NA	chr16:331081-332840:+	77	0	Rho GDP dissociation inhibitor (GDI) gamma [Acc:HGNC:680]
ARHGEF1	39	48	185	191	2	0	NA	NA	chr19:42432971-42434302:+	82	0	Rho guanine nucleotide exchange factor 1 [Acc:HGNC:681]
ARHGEF10	38	35	214	121	17	24	-2.28	NA	chr8:1891819-1905371:+	56	0	Rho guanine nucleotide exchange factor 10 [Acc:HGNC:14103]
ARHGEF10L	42	52	162	328	2	11	NA	NA	chr1:18020541-18024369:+	80	0	Rho guanine nucleotide exchange factor 10 like [Acc:HGNC:25540]
ARHGEF11	1394	1951	3506	7832	0	3	NA	NA	chr1:156937702-156941617:-	4024	0	Rho guanine nucleotide exchange factor 11 [Acc:HGNC:14580]
ARHGEF12	63	79	178	355	0	6	NA	NA	chr11:120347708-120348282:+	127	0	Rho guanine nucleotide exchange factor 12 [Acc:HGNC:14193]
ARHGEF17	58	76	163	434	1	10	NA	NA	chr11:73076269-73078988:+	119	0	Rho guanine nucleotide exchange factor 17 [Acc:HGNC:21726]
ARHGEF18	49	55	197	396	1	0	NA	NA	chr19:7511948-7537363:+	78	0	Rho/Rac guanine nucleotide exchange factor 18 [Acc:HGNC:17090]
ARHGEF2	59	88	153	424	6	2	NA	NA	chr1:155959024-155961003:-	123	0	Rho/Rac guanine nucleotide exchange factor 2 [Acc:HGNC:682]
ARHGEF25	32	45	78	190	NA	NA	NA	NA	chr12:58010165-58013162:+	81	1c	Rho guanine nucleotide exchange factor 25 [Acc:HGNC:30275]
ARHGEF26	43	46	209	173	NA	NA	NA	NA	chr3:153943573-153975616:+	72	0	Rho guanine nucleotide exchange factor 26 [Acc:HGNC:24490]
ARHGEF26.AS1	35	36	150	106	NA	NA	NA	NA	NA:-:	65	0
ARHGEF3	70	97	164	468	6	10	NA	NA	chr3:56807794-57011403:-	158	0	Rho guanine nucleotide exchange factor 3 [Acc:HGNC:683]
ARHGEF33	19	21	41	82	NA	NA	NA	NA	chr2:39187701-39196782:+	33	0	Rho guanine nucleotide exchange factor 33 [Acc:HGNC:37252]
ARHGEF37	8	3	53	6	NA	NA	NA	NA	chr5:149006459-149011599:+	12	0	Rho guanine nucleotide exchange factor 37 [Acc:HGNC:34430]
ARHGEF4	53	78	177	417	0	12	NA	NA	chr2:131799083-131802107:+	114	0	Rho guanine nucleotide exchange factor 4 [Acc:HGNC:684]
ARHGEF40	44	52	164	225	NA	NA	NA	NA	chr14:21555911-21557573:+	79	0	Rho guanine nucleotide exchange factor 40 [Acc:HGNC:25516]
ARHGEF6	51	54	208	205	NA	NA	NA	NA	chrX:135749945-135849551:-	90	0	Rac/Cdc42 guanine nucleotide exchange factor 6 [Acc:HGNC:685]
ARHGEF7	77	108	201	484	2	18	NA	NA	chr13:111935174-111938583:+	168	0	Rho guanine nucleotide exchange factor 7 [Acc:HGNC:15607]
ARHGEF7.AS2	3	5	6	9	NA	NA	NA	NA	NA:-:	6	0
ARHGEF9	66	100	181	473	NA	NA	NA	NA	chrX:62857861-62974988:-	162	0	Cdc42 guanine nucleotide exchange factor 9 [Acc:HGNC:14561]
ARID1A	53	68	167	383	3	0	NA	NA	chr1:27101360-27107474:+	98	0	AT-rich interaction domain 1A [Acc:HGNC:11110]
ARID1B	79	103	237	523	7	11	NA	NA	chr6:157470044-157507744:+	156	0	AT-rich interaction domain 1B [Acc:HGNC:18040]
ARID2	33	50	77	169	2	0	NA	NA	chr12:46285825-46287671:+	80	0	AT-rich interaction domain 2 [Acc:HGNC:18037]
ARID4A	48	66	95	167	0	1	NA	NA	chr14:58832192-58838678:+	110	0	AT-rich interaction domain 4A [Acc:HGNC:9885]
ARID4B	29	42	57	79	3	0	-1.79	NA	chr1:235490105-235491178:-	81	0	AT-rich interaction domain 4B [Acc:HGNC:15550]
ARID5A	34	39	191	117	1	2	NA	NA	chr2:97213126-97218371:+	60	0	AT-rich interaction domain 5A [Acc:HGNC:17361]
ARID5B	64	78	174	363	3	3	NA	NA	chr10:63808969-63852823:+	125	0	AT-rich interaction domain 5B [Acc:HGNC:17362]
ARIH1	82	110	193	494	0	1	NA	NA	chr15:72873812-72878900:+	178	0	ariadne RBR E3 ubiquitin protein ligase 1 [Acc:HGNC:689]
ARIH2	16	28	46	130	1	2	-0.78	NA	chr3:49020142-49020855:+	55	0	ariadne RBR E3 ubiquitin protein ligase 2 [Acc:HGNC:690]
ARL1	52	71	120	241	NA	NA	NA	NA	chr12:101799661-101801280:-	132	0	ADP ribosylation factor like GTPase 1 [Acc:HGNC:692]
ARL10	77	101	188	420	NA	NA	NA	NA	chr5:175795949-175815639:+	156	0	ADP ribosylation factor like GTPase 10 [Acc:HGNC:22042]
ARL13B	13	16	21	28	NA	NA	NA	NA	chr3:93699131-93722753:+	33	0	ADP ribosylation factor like GTPase 13B [Acc:HGNC:25419]
ARL15	67	93	162	423	3	1	NA	NA	chr5:53450220-53606403:-	152	0	ADP ribosylation factor like GTPase 15 [Acc:HGNC:25945]
ARL16	9	17	16	28	3	0	NA	NA	chr17:79649714-79650717:-	46	0	ADP ribosylation factor like GTPase 16 [Acc:HGNC:27902]
ARL2	26	31	89	167	NA	NA	NA	NA	chr11:64788987-64789588:+	70	0	ADP ribosylation factor like GTPase 2 [Acc:HGNC:693]
ARL2BP	18	31	37	70	NA	NA	NA	NA	chr16:57279287-57287187:+	76	0	ADP ribosylation factor like GTPase 2 binding protein [Acc:HGNC:17146]
ARL3	433	680	668	1203	NA	NA	NA	NA	chr10:104433487-104474164:-	3022	1p	ADP ribosylation factor like GTPase 3 [Acc:HGNC:694]
ARL4A	16	16	38	51	NA	NA	NA	NA	chr7:12727259-12728539:+	36	0	ADP ribosylation factor like GTPase 4A [Acc:HGNC:695]
ARL4C	63	86	148	401	1	2	NA	NA	chr2:235401684-235405697:-	136	0	ADP ribosylation factor like GTPase 4C [Acc:HGNC:698]
ARL4D	34	55	75	198	0	3	NA	NA	chr17:41476326-41478505:+	83	0	ADP ribosylation factor like GTPase 4D [Acc:HGNC:656]
ARL5A	50	69	127	302	1	0	NA	NA	chr2:152683993-152684979:-	125	0	ADP ribosylation factor like GTPase 5A [Acc:HGNC:696]
ARL5B	59	82	133	348	NA	NA	NA	NA	chr10:18948333-18970568:+	139	0	ADP ribosylation factor like GTPase 5B [Acc:HGNC:23052]
ARL6	56	80	126	308	NA	NA	NA	NA	chr3:97512215-97519951:+	138	0	ADP ribosylation factor like GTPase 6 [Acc:HGNC:13210]
ARL6IP1	44	56	103	170	NA	NA	NA	NA	chr16:18809492-18812894:-	108	0	ADP ribosylation factor like GTPase 6 interacting protein 1 [Acc:HGNC:697]
ARL6IP4	375	517	776	1145	0	1	-0.28	NA	chr12:123466499-123467455:+	2167	1p	ADP ribosylation factor like GTPase 6 interacting protein 4 [Acc:HGNC:18076]
ARL6IP5	34	50	79	160	0	1	NA	NA	chr3:69134192-69151045:+	116	0	ADP ribosylation factor like GTPase 6 interacting protein 5 [Acc:HGNC:16937]
ARL6IP6	34	35	124	107	NA	NA	NA	NA	chr2:153576680-153617109:+	67	0	ADP ribosylation factor like GTPase 6 interacting protein 6 [Acc:HGNC:24048]
ARL8A	37	46	127	207	1	0	NA	NA	chr1:202104329-202107162:-	77	0	ADP ribosylation factor like GTPase 8A [Acc:HGNC:25192]
ARL8B	52	72	133	270	1	0	NA	NA	chr3:5215937-5220393:+	136	0	ADP ribosylation factor like GTPase 8B [Acc:HGNC:25564]
ARL9	6	11	17	35	0	1	NA	NA	chr4:57371508-57390614:+	18	0	ADP ribosylation factor like GTPase 9 [Acc:HGNC:23592]
ARMC1	54	79	128	262	NA	NA	NA	NA	chr8:66525572-66546425:-	145	0	armadillo repeat containing 1 [Acc:HGNC:17684]
ARMC10	26	38	65	99	0	1	NA	NA	chr7:102736173-102739361:+	95	0	armadillo repeat containing 10 [Acc:HGNC:21706]
ARMC5	31	37	85	203	0	1	NA	NA	chr16:31476653-31477472:+	63	0	armadillo repeat containing 5 [Acc:HGNC:25781]
ARMC6	47	56	143	301	NA	NA	NA	NA	chr19:19166706-19170563:+	90	1c	armadillo repeat containing 6 [Acc:HGNC:25049]
ARMC7	58	82	130	421	1	1	NA	NA	chr17:73110385-73125546:+	132	0	armadillo repeat containing 7 [Acc:HGNC:26168]
ARMC8	73	106	184	410	1	0	NA	NA	chr3:138007862-138009470:+	176	0	armadillo repeat containing 8 [Acc:HGNC:24999]
ARMC9	24	38	98	206	0	1	NA	NA	chr2:232235284-232236930:+	60	0	armadillo repeat containing 9 [Acc:HGNC:20730]
ARMCX1	51	71	111	251	NA	NA	NA	NA	chrX:100805513-100809683:+	136	0	armadillo repeat containing, X-linked 1 [Acc:HGNC:18073]
ARMCX2	59	85	147	348	NA	NA	NA	NA	chrX:100914185-100914815:-	148	0	armadillo repeat containing, X-linked 2 [Acc:HGNC:16869]
ARMCX3	51	72	108	266	NA	NA	NA	NA	chrX:100878350-100882831:+	125	0	armadillo repeat containing, X-linked 3 [Acc:HGNC:24065]
ARMCX3.AS1	12	18	38	76	NA	NA	NA	NA	NA:-:	22	0
ARMCX4	34	48	105	245	NA	NA	NA	NA	chrX:100743030-100750794:+	82	0	armadillo repeat containing, X-linked 4 [Acc:HGNC:28615]
ARMCX5	67	91	158	330	NA	NA	NA	NA	chrX:101856064-101859081:+	162	0	armadillo repeat containing, X-linked 5 [Acc:HGNC:25772]
ARMCX6	5	9	15	44	NA	NA	NA	NA	chrX:100871851-100872904:-	19	0	armadillo repeat containing, X-linked 6 [Acc:HGNC:26094]
ARNT	1020	1238	2639	4449	0	2	NA	NA	chr1:150812083-150849172:-	2715	0	aryl hydrocarbon receptor nuclear translocator [Acc:HGNC:700]
ARNT2	62	77	233	423	1	5	NA	NA	chr15:80866406-80873646:+	119	0	aryl hydrocarbon receptor nuclear translocator 2 [Acc:HGNC:16876]
ARNTL	31	43	65	145	0	5	-1.00	NA	chr11:13397225-13408810:+	63	0	aryl hydrocarbon receptor nuclear translocator like [Acc:HGNC:701]
ARNTL2	49	64	139	265	0	2	-1.60	NA	chr12:27521268-27573523:+	104	0	aryl hydrocarbon receptor nuclear translocator like 2 [Acc:HGNC:18984]
ARPC1A	49	79	121	310	0	1	NA	NA	chr7:98961087-98963885:+	137	0	actin related protein 2/3 complex subunit 1A [Acc:HGNC:703]
ARPC1B	38	43	184	126	0	4	NA	NA	chr7:98991664-98992424:+	71	0	actin related protein 2/3 complex subunit 1B [Acc:HGNC:704]
ARPC2	49	67	126	277	0	2	NA	NA	chr2:219114314-219118833:+	130	0	actin related protein 2/3 complex subunit 2 [Acc:HGNC:705]
ARPC3	12	22	32	54	1	1	NA	NA	chr12:110882873-110883290:-	63	1c	actin related protein 2/3 complex subunit 3 [Acc:HGNC:706]
ARPC3P1	4	17	4	31	NA	NA	NA	NA	chr20:47751016-47751549:+	44	1c	actin related protein 2/3 complex subunit 3 pseudogene 1 [Acc:HGNC:16092]
ARPC3P5	3	12	5	15	NA	NA	NA	NA	chr6:15935012-15935546:+	38	0	actin related protein 2/3 complex subunit 3 pseudogene 5 [Acc:HGNC:39435]
ARPC4	19	26	38	66	0	1	NA	NA	chr3:9834800-9848256:+	72	0	actin related protein 2/3 complex subunit 4 [Acc:HGNC:707]
ARPC4.TTLL3	28	47	77	161	NA	NA	NA	NA	NA:-:	98	0
ARPC5	29	36	72	78	NA	NA	NA	NA	chr1:183599459-183602444:-	88	0	actin related protein 2/3 complex subunit 5 [Acc:HGNC:708]
ARPC5L	20	33	48	98	NA	NA	NA	NA	chr9:127634867-127639680:+	77	0	actin related protein 2/3 complex subunit 5-like [Acc:HGNC:23366]
ARPP19	49	62	101	186	NA	NA	NA	NA	chr15:52844205-52861364:-	127	0	cAMP regulated phosphoprotein 19kDa [Acc:HGNC:16967]
ARPP21	66	90	192	421	NA	NA	NA	NA	chr3:35833668-35835942:+	148	0	cAMP regulated phosphoprotein 21kDa [Acc:HGNC:16968]
ARRB1	54	80	148	360	0	6	NA	NA	chr11:74992921-75062704:-	111	0	arrestin, beta 1 [Acc:HGNC:711]
ARRB2	38	51	93	205	0	1	-1.00	NA	chr17:4620730-4621444:+	83	0	arrestin, beta 2 [Acc:HGNC:712]
ARRDC1	34	44	174	210	1	0	NA	NA	chr9:140508616-140509812:+	71	0	arrestin domain containing 1 [Acc:HGNC:28633]
ARRDC2	22	21	115	79	0	1	NA	NA	chr19:18120357-18121167:+	36	0	arrestin domain containing 2 [Acc:HGNC:25225]
ARRDC3	19	18	43	44	NA	NA	NA	NA	chr5:90672375-90678692:-	46	0	arrestin domain containing 3 [Acc:HGNC:29263]
ARRDC4	9	13	22	60	NA	NA	NA	NA	chr15:98503927-98517068:+	22	0	arrestin domain containing 4 [Acc:HGNC:28087]
ARSA	45	54	226	251	1	0	8.56	NA	chr22:51065018-51066598:-	86	0	arylsulfatase A [Acc:HGNC:713]
ARSB	27	38	106	195	0	2	NA	NA	chr5:78280934-78281661:-	55	0	arylsulfatase B [Acc:HGNC:714]
ARSD	31	38	121	185	NA	NA	NA	NA	chrX:2838716-2847380:-	62	0	arylsulfatase D [Acc:HGNC:717]
ARSD.AS1	36	41	135	168	NA	NA	NA	NA	NA:-:	60	0
ARSE	7	6	24	12	NA	NA	NA	NA	chrX:2876451-2882305:-	12	0	arylsulfatase E (chondrodysplasia punctata 1) [Acc:HGNC:719]
ARSF	6	6	21	45	NA	NA	NA	NA	chrX:2984873-3030747:+	9	0	arylsulfatase F [Acc:HGNC:721]
ARSG	8	14	9	36	2	1	NA	NA	chr17:66397182-66416711:+	23	0	arylsulfatase G [Acc:HGNC:24102]
ARSK	25	36	63	96	NA	NA	NA	NA	chr5:94891060-94922376:+	63	0	arylsulfatase family member K [Acc:HGNC:25239]
ART3	1	3	1	5	1	1	NA	NA	chr4:77028368-77033733:+	5	0	ADP-ribosyltransferase 3 [Acc:HGNC:725]
ARV1	8	19	12	41	NA	NA	NA	NA	chr1:231131505-231136341:+	62	0	ARV1 homolog, fatty acid homeostasis modulator [Acc:HGNC:29561]
ARVCF	918	1278	2592	5697	1	2	9.07	5.44	chr22:19969513-20004268:-	2495	0	armadillo repeat gene deleted in velocardiofacial syndrome [Acc:HGNC:728]
ARX	7	11	19	23	NA	NA	NA	NA	chrX:25021810-25034065:-	31	0	aristaless related homeobox [Acc:HGNC:18060]
AS3MT	330	404	786	1108	0	2	0.22	NA	chr10:104629272-104661656:+	1675	1p	arsenite methyltransferase [Acc:HGNC:17452]
ASAH1	33	55	77	202	NA	NA	-1.60	NA	chr8:17928817-17942453:-	115	0	N-acylsphingosine amidohydrolase (acid ceramidase) 1 [Acc:HGNC:735]
ASAP1	72	100	203	478	5	11	NA	NA	chr8:131372934-131414161:-	152	0	ArfGAP with SH3 domain, ankyrin repeat and PH domain 1 [Acc:HGNC:2720]
ASAP2	60	72	186	308	1	19	NA	NA	chr2:9538969-9545806:+	111	0	ArfGAP with SH3 domain, ankyrin repeat and PH domain 2 [Acc:HGNC:2721]
ASAP3	57	55	225	193	0	1	NA	NA	chr1:23782483-23806672:-	96	0	ArfGAP with SH3 domain, ankyrin repeat and PH domain 3 [Acc:HGNC:14987]
ASB1	2	2	8	3	2	1	NA	NA	chr2:239358785-239360891:+	3	0	ankyrin repeat and SOCS box containing 1 [Acc:HGNC:16011]
ASB13	35	42	103	212	NA	NA	NA	NA	chr10:5690934-5693531:-	71	0	ankyrin repeat and SOCS box containing 13 [Acc:HGNC:19765]
ASB16	10	10	59	105	3	0	NA	NA	chr17:42248091-42256363:+	15	0	ankyrin repeat and SOCS box containing 16 [Acc:HGNC:19768]
ASB3	17	25	70	53	NA	NA	NA	NA	chr2:53978051-54087057:-	44	0	ankyrin repeat and SOCS box containing 3 [Acc:HGNC:16013]
ASB6	68	95	205	530	0	2	NA	NA	chr9:132399946-132404425:-	134	0	ankyrin repeat and SOCS box containing 6 [Acc:HGNC:17181]
ASB7	55	74	126	291	1	0	NA	NA	chr15:101149751-101152717:+	130	0	ankyrin repeat and SOCS box containing 7 [Acc:HGNC:17182]
ASB8	46	70	132	286	0	2	NA	NA	chr12:48545064-48547708:-	135	0	ankyrin repeat and SOCS box containing 8 [Acc:HGNC:17183]
ASCC1	19	18	55	35	4	1	NA	NA	chr10:73970532-73976033:-	45	0	activating signal cointegrator 1 complex subunit 1 [Acc:HGNC:24268]
ASCC2	41	52	148	240	0	1	NA	NA	chr22:30230074-30234263:-	79	0	activating signal cointegrator 1 complex subunit 2 [Acc:HGNC:24103]
ASCC3	37	40	87	117	NA	NA	NA	NA	chr6:101304178-101329187:-	72	0	activating signal cointegrator 1 complex subunit 3 [Acc:HGNC:18697]
ASCL1	34	37	133	117	0	2	-1.01	NA	chr12:103351463-103354294:+	64	0	achaete-scute family bHLH transcription factor 1 [Acc:HGNC:738]
ASF1A	22	28	67	62	3	0	NA	NA	chr6:119215384-119222201:+	74	0	anti-silencing function 1A histone chaperone [Acc:HGNC:20995]
ASF1B	3	4	9	5	NA	NA	NA	NA	chr19:14232098-14247386:-	7	0	anti-silencing function 1B histone chaperone [Acc:HGNC:20996]
ASGR1	10	21	49	95	NA	NA	NA	NA	chr17:7080150-7082674:-	30	0	asialoglycoprotein receptor 1 [Acc:HGNC:742]
ASH1L	81	109	244	489	0	1	NA	NA	chr1:155451201-155532598:-	167	0	ash1 (absent, small, or homeotic)-like (Drosophila) [Acc:HGNC:19088]
ASH2L	61	90	148	401	0	1	NA	NA	chr8:37995012-37997219:+	158	0	ash2 (absent, small, or homeotic)-like (Drosophila) [Acc:HGNC:744]
ASL	39	59	117	243	NA	NA	NA	NA	chr7:65554225-65557941:+	98	0	argininosuccinate lyase [Acc:HGNC:746]
ASNA1	42	50	89	229	NA	NA	NA	NA	chr19:12848310-12856464:+	104	0	arsA arsenite transporter, ATP-binding, homolog 1 (bacterial) [Acc:HGNC:752]
ASNS	41	63	114	260	0	1	-1.60	NA	chr7:97498383-97501470:-	119	0	asparagine synthetase (glutamine-hydrolyzing) [Acc:HGNC:753]
ASNSD1	44	66	108	235	NA	NA	NA	NA	chr2:190526246-190531127:+	126	0	asparagine synthetase domain containing 1 [Acc:HGNC:24910]
ASPA	11	7	89	16	2	0	NA	NA	chr17:3379317-3392545:+	17	0	aspartoacylase [Acc:HGNC:756]
ASPDH	12	17	18	71	1	0	NA	NA	chr19:51016029-51017921:-	39	0	aspartate dehydrogenase domain containing [Acc:HGNC:33856]
ASPH	50	73	184	267	1	5	-2.01	NA	chr8:62599973-62602274:-	120	0	aspartate beta-hydroxylase [Acc:HGNC:757]
ASPHD1	501	687	1345	2626	0	2	NA	NA	chr16:29912178-29931185:+	1597	1p	aspartate beta-hydroxylase domain containing 1 [Acc:HGNC:27380]
ASPHD2	72	105	183	426	0	2	NA	NA	chr22:26825238-26840981:+	172	0	aspartate beta-hydroxylase domain containing 2 [Acc:HGNC:30437]
ASPM	9	8	23	16	0	1	-1.60	NA	chr1:197053261-197104274:-	17	0	abnormal spindle microtubule assembly [Acc:HGNC:19048]
ASPRV1	11	12	47	42	4	0	NA	NA	chr2:70187225-70189397:-	22	0	aspartic peptidase, retroviral-like 1 [Acc:HGNC:26321]
ASPSCR1	17	24	71	158	5	9	NA	NA	chr17:79974069-79975246:+	46	0	alveolar soft part sarcoma chromosome region, candidate 1 [Acc:HGNC:13825]
ASRGL1	38	36	199	144	0	1	NA	NA	chr11:62159368-62160040:+	58	0	asparaginase like 1 [Acc:HGNC:16448]
ASS1	20	33	39	137	2	0	NA	NA	chr9:133355242-133376565:+	62	0	argininosuccinate synthase 1 [Acc:HGNC:758]
ASS1P11	13	23	27	59	NA	NA	NA	NA	chr7:21259831-21261047:-	58	0	argininosuccinate synthetase 1 pseudogene 11 [Acc:HGNC:761]
ASTE1	27	42	60	154	NA	NA	NA	NA	chr3:130744129-130745453:-	80	0	asteroid homolog 1 (Drosophila) [Acc:HGNC:25021]
ASTN1	71	97	195	515	1	1	-2.28	NA	chr1:176945188-177001686:-	146	1c	astrotactin 1 [Acc:HGNC:773]
ASTN2	44	55	111	314	2	4	10.48	11.35	chr9:119373178-119449500:-	91	0	astrotactin 2 [Acc:HGNC:17021]
ASXL1	52	72	175	353	0	1	NA	NA	chr20:31018819-31020775:+	111	0	additional sex combs like 1, transcriptional regulator [Acc:HGNC:18318]
ASXL2	41	46	115	195	0	1	NA	NA	chr2:25991630-26053760:-	73	0	additional sex combs like 2, transcriptional regulator [Acc:HGNC:23805]
ASXL3	17	24	57	93	NA	NA	NA	NA	chr18:31187570-31241630:+	32	0	additional sex combs like 3, transcriptional regulator [Acc:HGNC:29357]
ATAD1	71	92	156	388	0	1	NA	NA	chr10:89544308-89601100:-	153	0	ATPase family, AAA domain containing 1 [Acc:HGNC:25903]
ATAD2	19	19	40	41	0	1	NA	NA	chr8:124384901-124393154:-	40	0	ATPase family, AAA domain containing 2 [Acc:HGNC:30123]
ATAD2B	21	28	32	62	0	1	NA	NA	chr2:24092539-24149935:-	52	0	ATPase family, AAA domain containing 2B [Acc:HGNC:29230]
ATAD3A	20	24	71	160	NA	NA	NA	NA	chr1:1459652-1464711:+	38	0	ATPase family, AAA domain containing 3A [Acc:HGNC:25567]
ATAD3B	0	0	0	0	NA	NA	NA	NA	chr1:1419948-1431581:+	2	0	ATPase family, AAA domain containing 3B [Acc:HGNC:24007]
ATAT1	28	44	55	221	NA	NA	NA	NA	chr6_ssto_hap7:30609598-30614600:+	78	0	alpha tubulin acetyltransferase 1 [Acc:HGNC:21186]
ATCAY	76	108	209	543	0	2	-1.28	NA	chr19:3925280-3926314:+	161	0	ataxia, cerebellar, Cayman type [Acc:HGNC:779]
ATE1	66	94	149	338	1	0	NA	NA	chr10:123662031-123687977:-	152	0	arginyltransferase 1 [Acc:HGNC:782]
ATF1	18	20	33	43	NA	NA	NA	NA	chr12:51158291-51208151:+	43	0	activating transcription factor 1 [Acc:HGNC:783]
ATF2	62	91	152	317	0	1	-1.78	NA	chr2:175991720-176033110:-	151	0	activating transcription factor 2 [Acc:HGNC:784]
ATF3	4	2	11	4	2	2	NA	NA	chr1:212788363-212792897:+	7	0	activating transcription factor 3 [Acc:HGNC:785]
ATF4	10	12	31	31	NA	NA	-1.28	NA	chr22:39916568-39918691:+	35	1c	activating transcription factor 4 [Acc:HGNC:786]
ATF4P3	4	2	22	4	NA	NA	NA	NA	chr17:74221831-74222887:-	14	0	activating transcription factor 4 pseudogene 3 [Acc:HGNC:788]
ATF4P4	5	11	25	46	NA	NA	NA	NA	chr11:113661039-113662088:+	26	0	activating transcription factor 4 pseudogene 4 [Acc:HGNC:787]
ATF5	19	26	35	106	NA	NA	-0.22	NA	chr19:50433475-50435889:+	50	0	activating transcription factor 5 [Acc:HGNC:790]
ATF6	65	84	160	386	2	1	NA	NA	chr1:161809864-161830034:+	137	0	activating transcription factor 6 [Acc:HGNC:791]
ATF6B	33	45	149	214	1	8	NA	NA	chr6_mcf_hap5:32093818-32095995:-	72	0	activating transcription factor 6 beta [Acc:HGNC:2349]
ATF7	57	67	220	254	1	1	NA	NA	chr12:53994535-54020171:-	107	0	activating transcription factor 7 [Acc:HGNC:792]
ATF7IP	56	74	161	318	2	0	-1.60	NA	chr12:14631269-14634840:+	112	0	activating transcription factor 7 interacting protein [Acc:HGNC:20092]
ATF7IP2	4	5	12	18	0	1	NA	NA	chr16:10565780-10574820:+	7	0	activating transcription factor 7 interacting protein 2 [Acc:HGNC:20397]
ATG10	6	20	10	41	2	1	NA	NA	chr5:81460263-81572676:+	53	0	autophagy related 10 [Acc:HGNC:20315]
ATG12	18	26	42	58	0	1	NA	NA	chr5:115176248-115177256:-	70	0	autophagy related 12 [Acc:HGNC:588]
ATG13	970	1408	2271	5162	NA	NA	NA	NA	chr11:46694344-46696063:+	3161	1p	autophagy related 13 [Acc:HGNC:29091]
ATG14	5	12	8	27	NA	NA	NA	NA	chr14:55833109-55878576:-	20	0	autophagy related 14 [Acc:HGNC:19962]
ATG16L1	53	78	131	278	1	1	NA	NA	chr2:234198752-234203165:+	120	1c	autophagy related 16 like 1 [Acc:HGNC:21498]
ATG16L2	17	32	49	136	NA	NA	NA	NA	chr11:72534939-72537779:+	47	0	autophagy related 16 like 2 [Acc:HGNC:25464]
ATG2A	51	58	199	411	NA	NA	NA	NA	chr11:64681667-64684678:-	86	0	autophagy related 2A [Acc:HGNC:29028]
ATG2B	73	95	177	450	NA	NA	NA	NA	chr14:96784059-96788772:-	152	0	autophagy related 2B [Acc:HGNC:20187]
ATG3	11	10	48	27	NA	NA	NA	NA	chr3:112276984-112280704:-	44	0	autophagy related 3 [Acc:HGNC:20962]
ATG4A	5	7	6	9	NA	NA	NA	NA	chrX:107393297-107397098:+	18	0	autophagy related 4A, cysteine peptidase [Acc:HGNC:16489]
ATG4B	53	68	166	406	1	3	NA	NA	chr2:242609975-242611332:+	113	0	autophagy related 4B, cysteine peptidase [Acc:HGNC:20790]
ATG4C	25	27	52	47	NA	NA	NA	NA	chr1:63286853-63301200:+	56	0	autophagy related 4C, cysteine peptidase [Acc:HGNC:16040]
ATG4D	29	41	85	191	NA	NA	NA	NA	chr19:10662611-10663820:+	68	0	autophagy related 4D, cysteine peptidase [Acc:HGNC:20789]
ATG5	47	70	121	264	1	0	NA	NA	chr6:106649620-106727698:-	132	0	autophagy related 5 [Acc:HGNC:589]
ATG7	73	92	281	481	1	6	NA	NA	chr3:11406132-11551813:+	141	0	autophagy related 7 [Acc:HGNC:16935]
ATG9A	88	107	298	520	NA	NA	NA	NA	chr2:220091595-220094062:-	165	0	autophagy related 9A [Acc:HGNC:22408]
ATIC	40	64	131	306	NA	NA	NA	NA	chr2:216213707-216214479:+	108	0	5-aminoimidazole-4-carboxamide ribonucleotide formyltransferase/IMP cyclohydrolase [Acc:HGNC:794]
ATL1	60	84	153	338	1	1	NA	NA	chr14:51094883-51099038:+	144	0	atlastin GTPase 1 [Acc:HGNC:11231]
ATL2	59	74	135	329	0	2	NA	NA	chr2:38570438-38604415:-	131	0	atlastin GTPase 2 [Acc:HGNC:24047]
ATL3	41	46	174	117	1	0	NA	NA	chr11:63426509-63439218:-	67	0	atlastin GTPase 3 [Acc:HGNC:24526]
ATM	17	20	48	60	4	0	-2.60	NA	chr11:108224482-108236465:+	30	0	ATM serine/threonine kinase [Acc:HGNC:795]
ATMIN	64	87	155	408	0	1	NA	NA	chr16:81074129-81080951:+	145	0	ATM interactor [Acc:HGNC:29034]
ATN1	50	51	170	323	1	3	9.07	0.79	chr12:7048269-7051220:+	79	0	atrophin 1 [Acc:HGNC:3033]
ATOH7	40	50	98	229	2	2	NA	NA	chr10:69990385-69991871:-	91	0	atonal bHLH transcription factor 7 [Acc:HGNC:13907]
ATOX1	11	18	27	42	NA	NA	NA	NA	chr5:151125606-151138217:-	54	0	antioxidant 1 copper chaperone [Acc:HGNC:798]
ATP10A	26	29	123	110	2	8	NA	NA	chr15:26086635-26107331:-	43	0	ATPase, class V, type 10A [Acc:HGNC:13542]
ATP10B	1	1	10	15	2	2	NA	NA	chr5:160115826-160279221:-	3	0	ATPase, class V, type 10B [Acc:HGNC:13543]
ATP10D	5	5	9	10	0	2	NA	NA	chr4:47584047-47593312:+	8	0	ATPase, class V, type 10D [Acc:HGNC:13549]
ATP11A	23	30	102	100	34	13	NA	NA	chr13:113534614-113536461:+	45	0	ATPase, class VI, type 11A [Acc:HGNC:13552]
ATP11B	61	81	138	300	0	1	NA	NA	chr3:182616472-182631766:+	136	0	ATPase, class VI, type 11B [Acc:HGNC:13553]
ATP11C	7	7	9	11	NA	NA	NA	NA	chrX:138884460-139027435:-	14	0	ATPase, class VI, type 11C [Acc:HGNC:13554]
ATP13A1	60	79	210	482	NA	NA	NA	NA	chr19:19770749-19774482:-	118	1c	ATPase type 13A1 [Acc:HGNC:24215]
ATP13A2	63	92	190	472	NA	NA	NA	NA	chr1:17328814-17332260:-	140	0	ATPase type 13A2 [Acc:HGNC:30213]
ATP13A3	74	93	193	377	NA	NA	NA	NA	chr3:194181471-194188968:-	151	0	ATPase type 13A3 [Acc:HGNC:24113]
ATP13A4	14	22	65	101	0	1	NA	NA	chr3:193220333-193310900:-	29	0	ATPase type 13A4 [Acc:HGNC:25422]
ATP1A1	79	117	236	560	0	9	NA	NA	chr1:116948730-116952883:+	181	0	ATPase, Na+/K+ transporting, alpha 1 polypeptide [Acc:HGNC:799]
ATP1A1OS	82	118	229	542	NA	NA	NA	NA	chr1:116948133-116961186:-	182	0
ATP1A2	60	64	265	294	0	9	NA	NA	chr1:160109748-160111567:+	103	0	ATPase, Na+/K+ transporting, alpha 2 polypeptide [Acc:HGNC:800]
ATP1A3	69	93	182	447	0	1	NA	NA	chr19:42492356-42492709:-	147	0	ATPase, Na+/K+ transporting, alpha 3 polypeptide [Acc:HGNC:801]
ATP1B1	45	79	115	316	4	1	NA	NA	chr1:169079835-169101254:+	137	0	ATPase, Na+/K+ transporting, beta 1 polypeptide [Acc:HGNC:804]
ATP1B1P1	73	104	196	530	NA	NA	NA	NA	chr4:42031225-42032140:+	156	0	ATPase, Na+/K+ transporting, beta 1 polypeptide pseudogene 1 [Acc:HGNC:809]
ATP1B2	56	61	249	287	3	1	NA	NA	chr17:7557426-7559252:+	99	0	ATPase, Na+/K+ transporting, beta 2 polypeptide [Acc:HGNC:805]
ATP1B3	21	40	61	191	NA	NA	NA	NA	chr3:141640789-141644485:+	79	0	ATPase, Na+/K+ transporting, beta 3 polypeptide [Acc:HGNC:806]
ATP2A2	1278	1812	3033	6536	0	4	-2.01	NA	chr12:110784005-110788178:+	3948	1p	ATPase, Ca++ transporting, cardiac muscle, slow twitch 2 [Acc:HGNC:812]
ATP2A3	5	10	9	27	5	1	NA	NA	chr17:3856574-3867530:-	16	0	ATPase, Ca++ transporting, ubiquitous [Acc:HGNC:813]
ATP2B1	74	95	176	372	0	3	NA	NA	chr12:90049359-90103077:-	150	0	ATPase, Ca++ transporting, plasma membrane 1 [Acc:HGNC:814]
ATP2B2	89	115	270	576	0	11	-2.28	NA	chr3:10429567-10547268:-	174	0	ATPase, Ca++ transporting, plasma membrane 2 [Acc:HGNC:815]
ATP2B3	86	115	247	615	NA	NA	NA	NA	chrX:152835105-152846027:+	175	0	ATPase, Ca++ transporting, plasma membrane 3 [Acc:HGNC:816]
ATP2B4	77	105	222	549	7	1	-1.79	NA	chr1:203696595-203713208:+	160	0	ATPase, Ca++ transporting, plasma membrane 4 [Acc:HGNC:817]
ATP2C1	68	96	169	419	NA	NA	NA	NA	chr3:130712913-130720186:+	158	0	ATPase, Ca++ transporting, type 2C, member 1 [Acc:HGNC:13211]
ATP2C2	14	13	55	89	0	4	NA	NA	chr16:84494368-84495208:+	17	0	ATPase, Ca++ transporting, type 2C, member 2 [Acc:HGNC:29103]
ATP5A1	39	63	102	244	0	2	-1.48	NA	chr18:43674665-43678261:-	126	0	ATP synthase, H+ transporting, mitochondrial F1 complex, alpha subunit 1, cardiac muscle [Acc:HGNC:823]
ATP5A1P2	8	22	15	60	NA	NA	NA	NA	chr2:156126144-156126399:+	52	0	ATP synthase, H+ transporting, mitochondrial F1 complex, alpha subunit 1 pseudogene 2 [Acc:HGNC:828]
ATP5A1P5	12	20	61	56	NA	NA	NA	NA	chr9:43399986-43401315:+	53	0	ATP synthase, H+ transporting, mitochondrial F1 complex, alpha subunit 1 pseudogene 5 [Acc:HGNC:825]
ATP5B	44	68	110	289	0	2	NA	NA	chr12:57037203-57039712:-	126	0	ATP synthase, H+ transporting, mitochondrial F1 complex, beta polypeptide [Acc:HGNC:830]
ATP5C1	11	33	30	85	0	1	NA	NA	chr10:7844205-7849764:+	80	0	ATP synthase, H+ transporting, mitochondrial F1 complex, gamma polypeptide 1 [Acc:HGNC:833]
ATP5C1P1	11	25	16	61	NA	NA	1.72	NA	chr14:54457818-54458713:-	65	0	ATP synthase, H+ transporting, mitochondrial F1 complex, gamma polypeptide 1 pseudogene 1 [Acc:HGNC:834]
ATP5D	17	27	65	145	NA	NA	NA	NA	chr19:1244055-1244824:+	48	0	ATP synthase, H+ transporting, mitochondrial F1 complex, delta subunit [Acc:HGNC:837]
ATP5E	5	18	11	39	NA	NA	NA	NA	chr20:57603732-57607400:-	50	0	ATP synthase, H+ transporting, mitochondrial F1 complex, epsilon subunit [Acc:HGNC:838]
ATP5EP2	11	19	64	45	NA	NA	NA	NA	chr13:28519342-28519727:+	58	0	ATP synthase, H+ transporting, mitochondrial F1 complex, epsilon subunit pseudogene 2 [Acc:HGNC:34026]
ATP5F1	21	40	44	99	1	0	NA	NA	chr1:111992303-111999370:+	89	0	ATP synthase, H+ transporting, mitochondrial Fo complex subunit B1 [Acc:HGNC:840]
ATP5F1P6	25	41	63	104	NA	NA	NA	NA	chr6:139935574-139936341:-	103	0	ATP synthase, H+ transporting, mitochondrial Fo complex subunit B1 pseudogene 6 [Acc:HGNC:39747]
ATP5G1	26	40	44	129	0	1	NA	NA	chr17:46972222-46973233:+	91	0	ATP synthase, H+ transporting, mitochondrial Fo complex subunit C1 (subunit 9) [Acc:HGNC:841]
ATP5G1P4	33	55	70	190	NA	NA	NA	NA	chr3:172546525-172546966:-	98	0	ATP synthase, H+ transporting, mitochondrial Fo complex subunit C1 (subunit 9) pseudogene 4 [Acc:HGNC:39507]
ATP5G1P5	20	34	38	110	NA	NA	NA	NA	chr13:107315784-107316162:+	84	0	ATP synthase, H+ transporting, mitochondrial Fo complex subunit C1 (subunit 9) pseudogene 5 [Acc:HGNC:39508]
ATP5G1P7	17	34	68	89	NA	NA	NA	NA	chr10:71192727-71193127:-	82	0	ATP synthase, H+ transporting, mitochondrial Fo complex subunit C1 (subunit 9) pseudogene 7 [Acc:HGNC:39510]
ATP5G2	30	37	101	145	0	6	NA	NA	chr12:54063005-54064045:-	75	0	ATP synthase, H+ transporting, mitochondrial Fo complex subunit C2 (subunit 9) [Acc:HGNC:842]
ATP5G2P1	17	25	55	58	NA	NA	NA	NA	chr1:209441142-209441568:-	67	0	ATP synthase, H+ transporting, mitochondrial Fo complex subunit C2 (subunit 9) pseudogene 1 [Acc:HGNC:844]
ATP5G2P3	296	378	566	893	NA	NA	NA	NA	chr2:198127834-198128259:+	1319	0	ATP synthase, H+ transporting, mitochondrial Fo complex subunit C2 (subunit 9) pseudogene 3 [Acc:HGNC:42187]
ATP5G2P4	22	26	59	65	NA	NA	NA	NA	chrX:41958006-41958426:-	67	0	ATP synthase, H+ transporting, mitochondrial Fo complex subunit C2 (subunit 9) pseudogene 4 [Acc:HGNC:42188]
ATP5G3	13	23	27	65	NA	NA	NA	NA	chr2:176044372-176046423:-	66	0	ATP synthase, H+ transporting, mitochondrial Fo complex subunit C3 (subunit 9) [Acc:HGNC:843]
ATP5GP1	12	24	21	52	NA	NA	NA	NA	NA:-:	64	0
ATP5H	10	22	59	51	NA	NA	-1.28	NA	chr17:73037526-73038756:-	59	0	ATP synthase, H+ transporting, mitochondrial Fo complex subunit D [Acc:HGNC:845]
ATP5I	13	21	67	86	NA	NA	NA	NA	chr4:666282-667312:-	53	0	ATP synthase, H+ transporting, mitochondrial Fo complex subunit E [Acc:HGNC:846]
ATP5J	11	21	60	49	1	0	NA	NA	chr21:27097008-27107215:-	59	0	ATP synthase, H+ transporting, mitochondrial Fo complex subunit F6 [Acc:HGNC:847]
ATP5J2	11	20	31	43	0	1	NA	NA	chr7:99057286-99063787:-	59	0	ATP synthase, H+ transporting, mitochondrial Fo complex subunit F2 [Acc:HGNC:848]
ATP5J2.PTCD1	10	20	30	42	NA	NA	NA	NA	NA:-:	59	0
ATP5JP1	5	18	7	38	NA	NA	NA	NA	chrY:6768793-6769413:+	51	0	ATP synthase, H+ transporting, mitochondrial Fo complex subunit F6 pseudogene 1 [Acc:HGNC:23933]
ATP5L	7	21	11	48	NA	NA	NA	NA	chr11:118276841-118280325:+	60	0	ATP synthase, H+ transporting, mitochondrial Fo complex subunit G [Acc:HGNC:14247]
ATP5L2	5	17	11	38	NA	NA	NA	NA	chr22:43035808-43036607:-	50	1c	ATP synthase, H+ transporting, mitochondrial Fo complex subunit G2 [Acc:HGNC:13213]
ATP5LP2	6	17	16	38	NA	NA	NA	NA	chr6:123180822-123181133:-	51	0	ATP synthase, H+ transporting, mitochondrial Fo complex subunit G pseudogene 2 [Acc:HGNC:13215]
ATP5LP3	26	32	54	114	NA	NA	NA	NA	chr4:24659694-24659998:-	63	0	ATP synthase, H+ transporting, mitochondrial Fo complex subunit G pseudogene 3 [Acc:HGNC:13216]
ATP5O	5	19	7	39	0	1	NA	NA	chr21:35284681-35288083:-	56	0	ATP synthase, H+ transporting, mitochondrial F1 complex, O subunit [Acc:HGNC:850]
ATP5S	11	19	78	48	NA	NA	NA	NA	chr14:50789259-50791009:+	50	0	ATP synthase, H+ transporting, mitochondrial Fo complex subunit s (factor B) [Acc:HGNC:18799]
ATP5SL	25	31	50	91	NA	NA	-0.79	NA	chr19:41944870-41946597:-	62	0	ATP5S-like [Acc:HGNC:25496]
ATP6AP1	80	103	192	514	NA	NA	NA	NA	chrX:153660067-153662615:+	163	0	ATPase, H+ transporting, lysosomal accessory protein 1 [Acc:HGNC:868]
ATP6AP2	55	80	138	303	NA	NA	NA	NA	chrX:40456169-40456916:+	146	0	ATPase, H+ transporting, lysosomal accessory protein 2 [Acc:HGNC:18305]
ATP6V0A1	68	98	194	476	0	1	NA	NA	chr17:40672400-40673803:+	148	0	ATPase, H+ transporting, lysosomal V0 subunit a1 [Acc:HGNC:865]
ATP6V0A2	1	1	1	1	NA	NA	NA	NA	chr12:124240873-124243234:+	4	1c	ATPase, H+ transporting, lysosomal V0 subunit a2 [Acc:HGNC:18481]
ATP6V0B	47	65	114	247	0	1	NA	NA	chr1:44441726-44443967:+	130	1c	ATPase, H+ transporting, lysosomal 21kDa, V0 subunit b [Acc:HGNC:861]
ATP6V0C	40	62	116	302	0	2	NA	NA	chr16:2568999-2570219:+	98	0	ATPase, H+ transporting, lysosomal 16kDa, V0 subunit c [Acc:HGNC:855]
ATP6V0CP3	35	47	72	200	NA	NA	NA	NA	chr6:42694971-42695438:+	72	0	ATPase, H+ transporting, lysosomal 16kDa, V0 subunit c pseudogene 3 [Acc:HGNC:40001]
ATP6V0D1	65	95	161	430	0	3	-1.60	NA	chr16:67488481-67515060:-	160	1c	ATPase, H+ transporting, lysosomal 38kDa, V0 subunit d1 [Acc:HGNC:13724]
ATP6V0E1	41	46	210	138	2	0	NA	NA	chr5:172410833-172447560:+	75	0	ATPase, H+ transporting, lysosomal 9kDa, V0 subunit e1 [Acc:HGNC:863]
ATP6V0E2	40	42	122	201	0	2	NA	NA	chr7:149571892-149576631:+	85	0	ATPase, H+ transporting V0 subunit e2 [Acc:HGNC:21723]
ATP6V1A	67	88	165	374	NA	NA	-1.00	NA	chr3:113519985-113528316:+	140	0	ATPase, H+ transporting, lysosomal 70kDa, V1 subunit A [Acc:HGNC:851]
ATP6V1B2	56	85	140	403	NA	NA	-1.10	NA	chr8:20075692-20084330:+	149	0	ATPase, H+ transporting, lysosomal 56/58kDa, V1 subunit B2 [Acc:HGNC:854]
ATP6V1C1	58	83	137	337	0	2	NA	NA	chr8:104076787-104081053:+	137	0	ATPase, H+ transporting, lysosomal 42kDa, V1 subunit C1 [Acc:HGNC:856]
ATP6V1C2	14	22	20	39	NA	NA	NA	NA	chr2:10918613-10923369:+	64	0	ATPase, H+ transporting, lysosomal 42kDa, V1 subunit C2 [Acc:HGNC:18264]
ATP6V1D	44	62	107	205	0	1	NA	NA	chr14:67819447-67826459:-	125	0	ATPase, H+ transporting, lysosomal 34kDa, V1 subunit D [Acc:HGNC:13527]
ATP6V1E1	25	36	55	120	0	1	NA	NA	chr22:18095741-18111515:-	81	0	ATPase, H+ transporting, lysosomal 31kDa, V1 subunit E1 [Acc:HGNC:857]
ATP6V1E1P1	35	55	92	218	NA	NA	NA	NA	chr1:43368902-43369583:+	108	0	ATPase, H+ transporting, lysosomal 31kDa, V1 subunit E1 pseudogene 1 [Acc:HGNC:859]
ATP6V1E2	1	6	1	18	NA	NA	NA	NA	chr2:46762951-46768728:-	12	0	ATPase, H+ transporting, lysosomal 31kDa, V1 subunit E2 [Acc:HGNC:18125]
ATP6V1F	25	33	44	116	NA	NA	NA	NA	chr7:128502957-128505898:+	78	0	ATPase, H+ transporting, lysosomal 14kDa, V1 subunit F [Acc:HGNC:16832]
ATP6V1G1	11	23	29	56	0	1	NA	NA	chr9:117350056-117354959:+	64	0	ATPase, H+ transporting, lysosomal 13kDa, V1 subunit G1 [Acc:HGNC:864]
ATP6V1G2	47	67	123	283	0	3	NA	NA	chr6_ssto_hap7:31513532-31514370:-	115	0	ATPase, H+ transporting, lysosomal 13kDa, V1 subunit G2 [Acc:HGNC:862]
ATP6V1G2.DDX39B	39	65	112	218	NA	NA	NA	NA	NA:-:	115	0
ATP6V1H	50	82	127	348	NA	NA	NA	NA	chr8:54745424-54752398:-	141	0	ATPase, H+ transporting, lysosomal 50/57kDa, V1 subunit H [Acc:HGNC:18303]
ATP7B	11	20	40	84	NA	NA	NA	NA	chr13:52538909-52548111:-	30	0	ATPase, Cu++ transporting, beta polypeptide [Acc:HGNC:870]
ATP8A1	76	98	181	384	1	0	NA	NA	chr4:42627157-42659110:-	157	0	ATPase, aminophospholipid transporter (APLT), class I, type 8A, member 1 [Acc:HGNC:13531]
ATP8A2	81	109	210	473	1	6	-3.01	NA	chr13:26141270-26501421:+	164	0	ATPase, aminophospholipid transporter, class I, type 8A, member 2 [Acc:HGNC:13533]
ATP8B2	37	60	144	306	0	4	NA	NA	chr1:154319090-154321935:+	101	0	ATPase, aminophospholipid transporter, class I, type 8B, member 2 [Acc:HGNC:13534]
ATP9A	79	108	219	547	1	2	NA	NA	chr20:50342357-50349126:-	161	0	ATPase, class II, type 9A [Acc:HGNC:13540]
ATP9B	74	97	281	489	5	1	NA	NA	chr18:77132389-77134275:+	143	0	ATPase, class II, type 9B [Acc:HGNC:13541]
ATPAF1	36	53	135	196	2	0	NA	NA	chr1:47130213-47133774:-	102	0	ATP synthase mitochondrial F1 complex assembly factor 1 [Acc:HGNC:18803]
ATPAF2	354	488	807	1361	2	0	NA	NA	chr17:17931424-17942515:-	1261	1p	ATP synthase mitochondrial F1 complex assembly factor 2 [Acc:HGNC:18802]
ATPIF1	10	21	25	54	NA	NA	NA	NA	chr1:28562664-28564609:+	63	0	ATPase inhibitory factor 1 [Acc:HGNC:871]
ATR	54	66	129	268	NA	NA	NA	NA	chr3:142279180-142297566:-	119	0	ATR serine/threonine kinase [Acc:HGNC:882]
ATRIP	29	41	67	207	NA	NA	NA	NA	chr3:48495757-48501083:+	75	0	ATR interacting protein [Acc:HGNC:33499]
ATRN	81	111	224	558	0	1	NA	NA	chr20:3451754-3596594:+	168	0	attractin [Acc:HGNC:885]
ATRNL1	72	97	190	416	0	1	NA	NA	chr10:117668861-117704470:+	149	0	attractin like 1 [Acc:HGNC:29063]
ATRX	71	87	169	335	NA	NA	NA	NA	chrX:76949187-76972720:-	133	0	alpha thalassemia/mental retardation syndrome X-linked [Acc:HGNC:886]
ATXN1	85	113	219	466	7	8	8.56	NA	chr6:16753192-16761710:-	173	0	ataxin 1 [Acc:HGNC:10548]
ATXN10	60	86	140	329	NA	NA	NA	NA	chr22:46189475-46239677:+	155	0	ataxin 10 [Acc:HGNC:10549]
ATXN1L	42	48	147	238	0	2	NA	NA	chr16:71879971-71882321:+	74	0	ataxin 1-like [Acc:HGNC:33279]
ATXN2	37	48	113	262	0	2	NA	NA	chr12:111957823-112035611:-	74	0	ataxin 2 [Acc:HGNC:10555]
ATXN2L	59	85	207	522	NA	NA	NA	NA	chr16:28847766-28848553:+	121	0	ataxin 2-like [Acc:HGNC:31326]
ATXN3	53	69	128	237	1	0	NA	NA	chr14:92562620-92572908:-	124	0	ataxin 3 [Acc:HGNC:7106]
ATXN7	449	561	1171	1752	1	5	NA	NA	chr3:63981985-63985230:+	1335	1p	ataxin 7 [Acc:HGNC:10560]
ATXN7L1	16	20	67	112	1	18	NA	NA	chr7:105515536-105517020:-	26	1c	ataxin 7-like 1 [Acc:HGNC:22210]
ATXN7L2	13	26	29	121	0	1	NA	NA	chr1:110033637-110035356:+	44	0	ataxin 7-like 2 [Acc:HGNC:28713]
ATXN7L3	71	96	182	469	0	4	NA	NA	chr17:42274331-42276574:-	154	0	ataxin 7-like 3 [Acc:HGNC:25416]
ATXN7L3B	68	100	168	469	NA	NA	NA	NA	chr12:74931550-74935223:+	171	0	ataxin 7-like 3B [Acc:HGNC:37931]
ATXN8OS	6	8	26	34	NA	NA	-0.79	NA	chr13:70682043-70705678:+	12	0	ATXN8 opposite strand (non-protein coding) [Acc:HGNC:10561]
AUH	34	60	87	229	2	2	NA	NA	chr9:94104996-94118403:-	111	0	AU RNA binding protein/enoyl-CoA hydratase [Acc:HGNC:890]
AUP1	21	23	76	84	NA	NA	NA	NA	chr2:74755948-74756887:-	53	0	ancient ubiquitous protein 1 [Acc:HGNC:891]
AURKA	9	8	25	14	NA	NA	NA	NA	chr20:54961392-54967258:-	16	0	aurora kinase A [Acc:HGNC:11393]
AURKAIP1	9	14	19	46	NA	NA	NA	NA	chr1:1309817-1310539:-	35	0	aurora kinase A interacting protein 1 [Acc:HGNC:24114]
AURKB	10	10	26	26	0	1	NA	NA	chr17:8113315-8113918:-	19	0	aurora kinase B [Acc:HGNC:11390]
AUTS2	72	89	249	424	2	14	NA	NA	chr7:70250394-70254912:+	132	0	autism susceptibility candidate 2 [Acc:HGNC:14262]
AVEN	8	24	13	54	2	0	NA	NA	chr15:34159973-34177939:-	65	0	apoptosis, caspase activation inhibitor [Acc:HGNC:13509]
AVIL	1	2	1	3	1	3	NA	NA	chr12:58204683-58212487:-	6	0	advillin [Acc:HGNC:14188]
AVL9	83	113	207	498	1	0	NA	NA	chr7:32620402-32625720:+	175	0	AVL9 homolog (S. cerevisiase) [Acc:HGNC:28994]
AVPI1	56	73	223	312	1	1	NA	NA	chr10:99437180-99447080:-	123	0	arginine vasopressin induced 1 [Acc:HGNC:30898]
AXIN1	30	37	136	234	0	6	-2.01	NA	chr16:347843-402673:-	58	0	axin 1 [Acc:HGNC:903]
AXIN2	37	47	176	187	1	15	NA	NA	chr17:63554286-63555614:-	70	0	axin 2 [Acc:HGNC:904]
AXL	49	53	221	155	NA	NA	NA	NA	chr19:41732659-41766109:+	87	0	AXL receptor tyrosine kinase [Acc:HGNC:905]
AZGP1	0	0	0	0	1	0	NA	NA	chr7:99569187-99573665:-	2	0	alpha-2-glycoprotein 1, zinc-binding [Acc:HGNC:910]
AZI1	28	33	139	186	3	2	NA	NA	chr17:79173617-79177871:-	52	0
AZI2	28	49	72	128	NA	NA	NA	NA	chr3:28380036-28389968:-	110	0	5-azacytidine induced 2 [Acc:HGNC:24002]
AZIN1	65	89	138	383	0	1	NA	NA	chr8:103862226-103906092:-	145	0	antizyme inhibitor 1 [Acc:HGNC:16432]
B2M	44	49	205	133	1	1	-1.81	NA	chr15:45007923-45009137:+	94	0	beta-2-microglobulin [Acc:HGNC:914]
B3GALNT1	52	72	126	220	NA	NA	NA	NA	chr3:160820929-160823033:-	139	0	beta-1,3-N-acetylgalactosaminyltransferase 1 (globoside blood group) [Acc:HGNC:918]
B3GALNT2	21	20	50	38	NA	NA	NA	NA	chr1:235643419-235647986:-	42	0	beta-1,3-N-acetylgalactosaminyltransferase 2 [Acc:HGNC:28596]
B3GALT1	46	54	111	202	0	2	NA	NA	chr2:168725457-168730551:+	93	0	Beta-1,3-galactosyltransferase 1 [Acc:HGNC:916]
B3GALT2	67	87	155	397	NA	NA	NA	NA	chr1:193148174-193155784:-	146	0	Beta-1,3-galactosyltransferase 2 [Acc:HGNC:917]
B3GALT4	31	35	89	176	0	9	NA	NA	chr6_qbl_hap6:33246464-33252609:+	63	0	Beta-1,3-galactosyltransferase 4 [Acc:HGNC:919]
B3GALT6	37	45	104	249	NA	NA	NA	NA	chr1:1167628-1170421:+	74	0	Beta-1,3-galactosyltransferase 6 [Acc:HGNC:17978]
B3GALTL	20	46	56	231	1	3	NA	NA	chr13:31834543-31858892:+	79	0
B3GAT1	29	44	81	188	0	6	-1.10	NA	chr11:134253892-134279775:-	58	1c	beta-1,3-glucuronyltransferase 1 [Acc:HGNC:921]
B3GAT2	68	97	182	452	0	1	-1.60	NA	chr6:71566381-71666741:-	157	0	beta-1,3-glucuronyltransferase 2 [Acc:HGNC:922]
B3GAT3	35	50	105	245	1	1	NA	NA	chr11:62384476-62389618:-	78	0	beta-1,3-glucuronyltransferase 3 [Acc:HGNC:923]
B3GNT1	62	91	161	331	NA	NA	NA	NA	chr11:66112842-66115163:-	161	0
B3GNT2	54	73	122	297	0	3	NA	NA	chr2:62442652-62451684:+	118	0	UDP-GlcNAc:betaGal beta-1,3-N-acetylglucosaminyltransferase 2 [Acc:HGNC:15629]
B3GNT4	38	41	104	207	0	1	NA	NA	chr12:122689146-122692084:+	74	0	UDP-GlcNAc:betaGal beta-1,3-N-acetylglucosaminyltransferase 4 [Acc:HGNC:15683]
B3GNT5	12	18	20	35	NA	NA	NA	NA	chr3:183005267-183016292:+	39	0	UDP-GlcNAc:betaGal beta-1,3-N-acetylglucosaminyltransferase 5 [Acc:HGNC:15684]
B3GNT7	26	29	100	111	2	3	NA	NA	chr2:232261886-232262968:+	44	0	UDP-GlcNAc:betaGal beta-1,3-N-acetylglucosaminyltransferase 7 [Acc:HGNC:18811]
B3GNT9	9	10	28	24	3	0	NA	NA	chr16:67182007-67185117:-	14	0	UDP-GlcNAc:betaGal beta-1,3-N-acetylglucosaminyltransferase 9 [Acc:HGNC:28714]
B3GNTL1	46	59	106	209	3	7	NA	NA	chr17:80988636-81009685:-	105	0	UDP-GlcNAc:betaGal beta-1,3-N-acetylglucosaminyltransferase-like 1 [Acc:HGNC:21727]
B4GALNT1	76	109	204	542	0	7	NA	NA	chr12:58025004-58026988:-	160	0	beta-1,4-N-acetyl-galactosaminyl transferase 1 [Acc:HGNC:4117]
B4GALNT4	27	38	79	146	7	3	NA	NA	chr11:380291-382109:+	63	0	beta-1,4-N-acetyl-galactosaminyl transferase 4 [Acc:HGNC:26315]
B4GALT1	21	24	137	65	0	1	NA	NA	chr9:33113365-33128197:-	37	0	UDP-Gal:betaGlcNAc beta 1,4- galactosyltransferase, polypeptide 1 [Acc:HGNC:924]
B4GALT2	23	40	71	122	0	3	NA	NA	chr1:44450536-44451878:+	56	1c	UDP-Gal:betaGlcNAc beta 1,4- galactosyltransferase, polypeptide 2 [Acc:HGNC:925]
B4GALT3	35	52	81	206	0	1	NA	NA	chr1:161145751-161147269:-	84	0	UDP-Gal:betaGlcNAc beta 1,4- galactosyltransferase, polypeptide 3 [Acc:HGNC:926]
B4GALT4	0	1	0	3	0	1	NA	NA	chr3:118955061-118959242:-	1	0	UDP-Gal:betaGlcNAc beta 1,4- galactosyltransferase, polypeptide 4 [Acc:HGNC:927]
B4GALT5	74	105	205	484	0	2	NA	NA	chr20:48249481-48330415:-	169	1c	UDP-Gal:betaGlcNAc beta 1,4- galactosyltransferase, polypeptide 5 [Acc:HGNC:928]
B4GALT6	65	87	140	337	NA	NA	-1.60	NA	chr18:29237937-29265799:-	145	0	UDP-Gal:betaGlcNAc beta 1,4- galactosyltransferase, polypeptide 6 [Acc:HGNC:929]
B4GALT7	38	46	143	216	1	0	NA	NA	chr5:177034365-177037329:+	75	0	xylosylprotein beta 1,4-galactosyltransferase, polypeptide 7 [Acc:HGNC:930]
B9D1	32	50	82	181	1	2	NA	NA	chr17:19274548-19281461:-	99	0	B9 protein domain 1 [Acc:HGNC:24123]
B9D2	28	36	101	204	NA	NA	NA	NA	chr19:41866914-41869997:-	61	0	B9 protein domain 2 [Acc:HGNC:28636]
BAALC	40	44	217	217	0	1	NA	NA	chr8:104225638-104240394:+	79	0	brain and acute leukemia, cytoplasmic [Acc:HGNC:14333]
BABAM1	35	53	78	180	NA	NA	NA	NA	chr19:17387622-17390151:+	111	0	BRISC and BRCA1 A complex member 1 [Acc:HGNC:25008]
BACE1	64	77	191	414	1	0	-1.10	NA	chr11:117164586-117186511:-	115	0	beta-site APP-cleaving enzyme 1 [Acc:HGNC:933]
BACE2	0	1	0	1	NA	NA	NA	NA	chr21:42624391-42629253:+	1	0	beta-site APP-cleaving enzyme 2 [Acc:HGNC:934]
BACH1	40	43	111	129	1	0	NA	NA	chr21:30968359-31003067:+	78	0	BTB and CNC homology 1, basic leucine zipper transcription factor 1 [Acc:HGNC:935]
BACH2	23	31	65	134	5	7	NA	NA	chr6:90814083-91006461:-	41	0	BTB and CNC homology 1, basic leucine zipper transcription factor 2 [Acc:HGNC:14078]
BAD	15	19	58	112	0	1	NA	NA	chr11:64044232-64052176:-	34	0	BCL2 associated agonist of cell death [Acc:HGNC:936]
BAG1	11	17	54	46	NA	NA	NA	NA	chr9:33262738-33264668:-	47	0	BCL2 associated athanogene 1 [Acc:HGNC:937]
BAG2	36	43	86	113	0	1	NA	NA	chr6:57038233-57049498:+	92	0	BCL2 associated athanogene 2 [Acc:HGNC:938]
BAG3	43	48	211	135	0	2	-1.28	NA	chr10:121416121-121436219:+	77	0	BCL2 associated athanogene 3 [Acc:HGNC:939]
BAG4	55	73	138	272	NA	NA	NA	NA	chr8:38065110-38067075:+	129	0	BCL2 associated athanogene 4 [Acc:HGNC:940]
BAG5	1245	1733	2585	4831	NA	NA	NA	NA	chr14:104026867-104029168:-	4491	1p	BCL2 associated athanogene 5 [Acc:HGNC:941]
BAG6	51	72	177	356	NA	NA	-1.60	NA	chr6_ssto_hap7:31616688-31619892:-	107	0	BCL2 associated athanogene 6 [Acc:HGNC:13919]
BAHCC1	55	66	229	378	4	23	NA	NA	NA:-:	111	0	BAH domain and coiled-coil containing 1 [Acc:HGNC:29279]
BAHD1	43	53	133	291	1	1	NA	NA	chr15:40757108-40758203:+	76	1c	bromo adjacent homology domain containing 1 [Acc:HGNC:29153]
BAI1	57	77	217	449	1	36	NA	NA	chr8:143624861-143626045:+	109	1c
BAI2	67	96	190	560	2	8	NA	NA	chr1:32222817-32226627:-	129	0
BAI3	85	117	210	532	NA	NA	-2.79	NA	chr6:70041759-70099109:+	181	0
BAIAP2	48	58	140	288	4	48	NA	NA	chr17:79078885-79083172:+	86	0	BAI1-associated protein 2 [Acc:HGNC:947]
BAIAP2L2	3	3	6	11	0	6	NA	NA	chr22:38489920-38506676:-	6	0	BAI1-associated protein 2-like 2 [Acc:HGNC:26203]
BAIAP3	33	49	69	228	2	1	NA	NA	chr16:1396719-1398302:+	70	0	BAI1-associated protein 3 [Acc:HGNC:948]
BAK1	24	26	75	88	NA	NA	NA	NA	chr6:33541232-33547997:-	47	0	BCL2-antagonist/killer 1 [Acc:HGNC:949]
BAMBI	37	42	181	120	3	1	NA	NA	chr10:28966438-28971606:+	71	0	BMP and activin membrane-bound inhibitor [Acc:HGNC:30251]
BANF1	12	18	26	47	NA	NA	NA	NA	chr11:65770706-65771364:+	50	0	barrier to autointegration factor 1 [Acc:HGNC:17397]
BANP	10	15	38	63	3	14	NA	NA	chr16:88104678-88110924:+	24	0	BTG3 associated nuclear protein [Acc:HGNC:13450]
BAP1	49	68	145	393	0	1	-0.51	NA	chr3:52441194-52443799:-	105	1c	BRCA1 associated protein 1 [Acc:HGNC:950]
BARD1	4	3	9	3	NA	NA	-1.79	NA	chr2:215661517-215674384:-	12	0	BRCA1 associated RING domain 1 [Acc:HGNC:952]
BARHL1	11	13	48	98	NA	NA	NA	NA	chr9:135458045-135465070:+	19	0	BarH-like homeobox 1 [Acc:HGNC:953]
BARHL2	20	23	88	181	NA	NA	NA	NA	chr1:91177095-91182794:-	34	0	BarH-like homeobox 2 [Acc:HGNC:954]
BASP1	59	85	147	454	0	3	-1.28	NA	chr5:17217668-17276943:+	137	0	brain abundant, membrane attached signal protein 1 [Acc:HGNC:957]
BAX	16	26	68	162	NA	NA	NA	NA	chr19:49459109-49464454:+	44	0	BCL2-associated X protein [Acc:HGNC:959]
BAZ1A	7	7	17	13	0	2	NA	NA	chr14:35297764-35331517:-	18	0	bromodomain adjacent to zinc finger domain 1A [Acc:HGNC:960]
BAZ1B	39	59	122	222	0	1	NA	NA	chr7:72876793-72880717:-	90	0	bromodomain adjacent to zinc finger domain 1B [Acc:HGNC:961]
BAZ2A	53	69	197	335	1	2	NA	NA	chr12:57009304-57030600:-	99	0	bromodomain adjacent to zinc finger domain 2A [Acc:HGNC:962]
BAZ2B	24	30	73	114	1	0	NA	NA	chr2:160411953-160471935:-	49	0	bromodomain adjacent to zinc finger domain 2B [Acc:HGNC:963]
BBC3	16	21	66	122	0	2	NA	NA	chr19:47724901-47730446:-	35	0	BCL2 binding component 3 [Acc:HGNC:17868]
BBIP1	5	19	18	39	NA	NA	NA	NA	chr10:112677716-112678919:-	42	0	BBSome interacting protein 1 [Acc:HGNC:28093]
BBOX1	30	31	110	94	3	1	NA	NA	chr11:27076972-27078980:+	55	0	butyrobetaine (gamma), 2-oxoglutarate dioxygenase (gamma-butyrobetaine hydroxylase) 1 [Acc:HGNC:964]
BBS1	56	60	236	194	NA	NA	NA	NA	chr11:66290952-66294529:+	105	0	Bardet-Biedl syndrome 1 [Acc:HGNC:966]
BBS10	31	37	73	150	NA	NA	NA	NA	chr12:76738253-76742222:-	70	0	Bardet-Biedl syndrome 10 [Acc:HGNC:26291]
BBS12	50	68	116	249	1	0	NA	NA	chr4:123653951-123663620:+	117	0	Bardet-Biedl syndrome 12 [Acc:HGNC:26648]
BBS2	41	44	180	151	1	0	NA	NA	chr16:56543915-56553968:-	75	0	Bardet-Biedl syndrome 2 [Acc:HGNC:967]
BBS4	13	23	23	45	NA	NA	NA	NA	chr15:73027857-73029433:+	64	0	Bardet-Biedl syndrome 4 [Acc:HGNC:969]
BBS5	29	42	101	177	NA	NA	NA	NA	chr2:170355543-170363000:+	75	0	Bardet-Biedl syndrome 5 [Acc:HGNC:970]
BBS7	70	98	161	390	1	0	NA	NA	chr4:122782448-122791642:-	156	0	Bardet-Biedl syndrome 7 [Acc:HGNC:18758]
BBS9	32	37	79	224	1	1	NA	NA	chr7:33573298-33644819:+	62	0	Bardet-Biedl syndrome 9 [Acc:HGNC:30000]
BBX	37	33	111	98	3	2	NA	NA	chr3:107517437-107524318:+	59	0	bobby sox homolog (Drosophila) [Acc:HGNC:14422]
BCAM	40	47	188	138	5	0	NA	NA	chr19:45323589-45324673:+	78	0	basal cell adhesion molecule (Lutheran blood group) [Acc:HGNC:6722]
BCAN	1099	1317	3148	4663	0	7	-1.28	NA	chr1:156626520-156629324:+	2768	0	brevican [Acc:HGNC:23059]
BCAP29	48	68	112	225	1	0	NA	NA	chr7:107236277-107240880:+	121	0	B-cell receptor-associated protein 29 [Acc:HGNC:24131]
BCAP31	57	71	197	316	NA	NA	NA	NA	chrX:152981021-152986612:-	123	0	B-cell receptor-associated protein 31 [Acc:HGNC:16695]
BCAR1	41	41	124	248	12	1	NA	NA	chr16:75276952-75284002:-	61	0	breast cancer anti-estrogen resistance 1 [Acc:HGNC:971]
BCAR3	33	38	145	110	1	1	NA	NA	chr1:94185744-94311268:-	60	0	breast cancer anti-estrogen resistance 3 [Acc:HGNC:973]
BCAS1	22	20	120	49	NA	NA	-1.79	NA	chr20:52644410-52687030:-	38	0	breast carcinoma amplified sequence 1 [Acc:HGNC:974]
BCAS2	19	33	42	78	NA	NA	NA	NA	chr1:115110504-115124250:-	75	0	breast carcinoma amplified sequence 2 [Acc:HGNC:975]
BCAS2P2	33	53	75	158	NA	NA	NA	NA	chr1:100858588-100859582:-	112	0	breast carcinoma amplified sequence 2 pseudogene 2 [Acc:HGNC:39595]
BCAS3	62	88	189	431	1	5	NA	NA	chr17:59465636-59470192:+	134	0	breast carcinoma amplified sequence 3 [Acc:HGNC:14347]
BCAS4	16	28	38	89	2	2	NA	NA	chr20:49411636-49449557:+	65	0	breast carcinoma amplified sequence 4 [Acc:HGNC:14367]
BCAT1	70	91	152	367	2	2	NA	NA	chr12:25098364-25101995:-	158	0	branched chain amino-acid transaminase 1, cytosolic [Acc:HGNC:976]
BCAT2	43	56	180	211	0	2	NA	NA	chr19:49311045-49314286:-	83	0	branched chain amino-acid transaminase 2, mitochondrial [Acc:HGNC:977]
BCCIP	15	16	38	28	0	1	NA	NA	chr10:127514062-127520106:+	42	0	BRCA2 and CDKN1A interacting protein [Acc:HGNC:978]
BCDIN3D	16	22	29	60	0	1	NA	NA	chr12:50232378-50236877:-	54	0	BCDIN3 domain containing RNA methyltransfease [Acc:HGNC:27050]
BCHE	37	56	108	203	1	0	8.56	NA	chr3:165496061-165555208:-	98	0	butyrylcholinesterase [Acc:HGNC:983]
BCKDHA	32	38	168	140	NA	NA	NA	NA	chr19:41929013-41930907:+	57	0	branched chain keto acid dehydrogenase E1, alpha polypeptide [Acc:HGNC:986]
BCKDHB	46	61	192	166	1	2	NA	NA	chr6:81053287-81055971:+	90	0	branched chain keto acid dehydrogenase E1, beta polypeptide [Acc:HGNC:987]
BCKDK	66	78	283	369	0	2	NA	NA	chr16:31122688-31123775:+	124	0	branched chain ketoacid dehydrogenase kinase [Acc:HGNC:16902]
BCL10	27	37	83	85	0	1	NA	NA	chr1:85731930-85742773:-	67	0	B-cell CLL/lymphoma 10 [Acc:HGNC:989]
BCL11A	51	71	115	278	3	10	NA	NA	chr2:60771364-60773315:-	112	0	B-cell CLL/lymphoma 11A (zinc finger protein) [Acc:HGNC:13221]
BCL11B	641	907	1701	3475	1	5	NA	NA	chr14:99640297-99737861:-	1861	1p	B-cell CLL/lymphoma 11B (zinc finger protein) [Acc:HGNC:13222]
BCL2	14	11	57	26	1	4	-3.28	NA	chr18:60985186-60986613:-	26	0	B-cell CLL/lymphoma 2 [Acc:HGNC:990]
BCL2L1	33	39	70	186	5	1	NA	NA	chr20:30309875-30310351:-	56	0	BCL2-like 1 [Acc:HGNC:992]
BCL2L13	49	76	144	346	1	0	NA	NA	chr22:18189475-18210436:+	125	0	BCL2-like 13 (apoptosis facilitator) [Acc:HGNC:17164]
BCL2L2	41	53	179	255	NA	NA	NA	NA	chr14:23777149-23780353:+	81	0	BCL2-like 2 [Acc:HGNC:995]
BCL2L2.PABPN1	16	22	84	67	NA	NA	NA	NA	NA:-:	38	0
BCL6	24	29	62	122	3	3	NA	NA	chr3:187453974-187463247:-	49	0	B-cell CLL/lymphoma 6 [Acc:HGNC:1001]
BCL7A	55	87	156	465	1	0	NA	NA	chr12:122459883-122482277:+	124	0	B-cell CLL/lymphoma 7A [Acc:HGNC:1004]
BCL7B	37	53	81	221	0	1	NA	NA	chr7:72954213-72958223:-	89	0	B-cell CLL/lymphoma 7B [Acc:HGNC:1005]
BCL7C	23	26	110	63	0	1	NA	NA	chr16:30899115-30906281:-	50	0	B-cell CLL/lymphoma 7C [Acc:HGNC:1006]
BCL9	1072	1367	2887	5824	0	1	-1.10	NA	chr1:147083411-147087702:+	2908	0	B-cell CLL/lymphoma 9 [Acc:HGNC:1008]
BCL9L	45	56	162	361	3	3	NA	NA	chr11:118778978-118789613:-	75	0	B-cell CLL/lymphoma 9-like [Acc:HGNC:23688]
BCLAF1	70	99	159	394	NA	NA	NA	NA	chr6:136600620-136610925:-	164	0	BCL2-associated transcription factor 1 [Acc:HGNC:16863]
BCOR	41	54	119	261	NA	NA	NA	NA	chrX:39937096-40005882:-	76	0	BCL6 corepressor [Acc:HGNC:20893]
BCORL1	45	65	157	396	NA	NA	NA	NA	chrX:129148442-129162836:+	88	0	BCL6 corepressor-like 1 [Acc:HGNC:25657]
BCR	46	59	125	243	0	6	NA	NA	chr22:23654574-23656882:+	80	0	breakpoint cluster region [Acc:HGNC:1014]
BCS1L	21	35	38	118	1	0	NA	NA	chr2:219526919-219528165:+	81	0	BCS1 homolog, ubiquinol-cytochrome c reductase complex chaperone [Acc:HGNC:1020]
BDH1	35	59	86	304	2	2	NA	NA	chr3:197281241-197282547:-	88	0	3-hydroxybutyrate dehydrogenase, type 1 [Acc:HGNC:1027]
BDH2	27	28	143	91	0	1	NA	NA	chr4:104013532-104021019:-	51	0	3-hydroxybutyrate dehydrogenase, type 2 [Acc:HGNC:32389]
BDNF	831	1195	1990	4604	3	1	9.57	10.92	chr11:27676439-27722600:-	2500	0	brain-derived neurotrophic factor [Acc:HGNC:1033]
BDNF.AS1	27	26	119	45	NA	NA	NA	NA	NA:-:	48	0
BDP1	43	54	101	220	NA	NA	NA	NA	chr5:70828200-70863647:+	82	0	B double prime 1, subunit of RNA polymerase III transcription initiation factor IIIB [Acc:HGNC:13652]
BEAN1	22	31	56	132	NA	NA	NA	NA	chr16:66519706-66527117:+	47	0	brain expressed, associated with NEDD4, 1 [Acc:HGNC:24160]
BECN1	49	78	123	365	NA	NA	NA	NA	chr17:40975835-40985349:-	137	0	beclin 1, autophagy related [Acc:HGNC:1034]
BEGAIN	38	55	125	297	4	1	NA	NA	chr14:101012358-101035423:-	76	0	brain enriched guanylate kinase associated [Acc:HGNC:24163]
BEND3	8	10	22	43	1	1	NA	NA	chr6:107386400-107435636:-	17	0	BEN domain containing 3 [Acc:HGNC:23040]
BEND4	3	1	5	2	1	0	NA	NA	chr4:42112956-42154895:-	4	0	BEN domain containing 4 [Acc:HGNC:23815]
BEND5	6	18	6	46	0	2	NA	NA	chr1:49226719-49242407:-	53	0	BEN domain containing 5 [Acc:HGNC:25668]
BEND6	50	66	108	275	NA	NA	NA	NA	chr6:56878606-56892138:+	123	0	BEN domain containing 6 [Acc:HGNC:20871]
BEST1	30	43	152	154	8	0	NA	NA	chr11:61722628-61729843:+	84	0	bestrophin 1 [Acc:HGNC:12703]
BEST4	2	7	3	20	1	2	NA	NA	chr1:45249256-45253377:-	20	0	bestrophin 4 [Acc:HGNC:17106]
BET1	14	21	35	53	NA	NA	NA	NA	chr7:93625342-93633694:-	58	0	Bet1 golgi vesicular membrane trafficking protein [Acc:HGNC:14562]
BET1L	42	51	127	287	NA	NA	NA	NA	chr11:205435-207378:-	87	0	Bet1 golgi vesicular membrane trafficking protein like [Acc:HGNC:19348]
BEX1	26	37	65	125	NA	NA	NA	NA	chrX:102317578-102319168:-	92	0	brain expressed X-linked 1 [Acc:HGNC:1036]
BEX2	19	36	40	99	NA	NA	NA	NA	chrX:102564599-102565863:-	85	0	brain expressed X-linked 2 [Acc:HGNC:30933]
BEX4	24	42	65	115	NA	NA	NA	NA	chrX:102470051-102472027:+	92	0	brain expressed X-linked 4 [Acc:HGNC:25475]
BEX5	13	26	29	63	NA	NA	NA	NA	chrX:101409711-101410762:-	65	0	brain expressed X-linked 5 [Acc:HGNC:27990]
BFAR	58	74	137	275	1	1	NA	NA	chr16:14761176-14763089:+	139	0	bifunctional apoptosis regulator [Acc:HGNC:17613]
BGLAP	17	30	86	116	1	2	NA	NA	chr1:156211979-156213080:+	57	0	bone gamma-carboxyglutamate (gla) protein [Acc:HGNC:1043]
BGN	49	58	208	190	NA	NA	NA	NA	chrX:152771326-152774263:+	86	0	biglycan [Acc:HGNC:1044]
BHLHB9	73	99	178	408	NA	NA	NA	NA	chrX:102001021-102008468:+	161	0	basic helix-loop-helix domain containing, class B, 9 [Acc:HGNC:29353]
BHLHE22	33	57	77	228	2	0	NA	NA	chr8:65492813-65496181:+	85	0	basic helix-loop-helix family member e22 [Acc:HGNC:11963]
BHLHE40	49	61	235	166	0	9	NA	NA	chr3:5021916-5023295:+	95	0	basic helix-loop-helix family member e40 [Acc:HGNC:1046]
BHLHE41	25	21	83	43	NA	NA	-0.60	NA	chr12:26276920-26277832:-	39	0	basic helix-loop-helix family member e41 [Acc:HGNC:16617]
BICD1	77	109	193	514	0	2	-1.78	NA	chr12:32490432-32492054:+	175	0	bicaudal D homolog 1 (Drosophila) [Acc:HGNC:1049]
BICD2	77	105	240	497	0	1	NA	NA	chr9:95473644-95527094:-	159	0	bicaudal D homolog 2 (Drosophila) [Acc:HGNC:17208]
BID	14	23	26	54	1	1	NA	NA	chr22:18222213-18257536:-	65	0	BH3 interacting domain death agonist [Acc:HGNC:1050]
BIN1	45	53	146	320	12	1	NA	NA	chr2:127807983-127822386:-	88	0	bridging integrator 1 [Acc:HGNC:1052]
BIN3	16	23	34	54	1	4	NA	NA	chr8:22502100-22526661:-	45	0	bridging integrator 3 [Acc:HGNC:1054]
BIRC2	43	57	100	253	NA	NA	-1.79	NA	chr11:102233472-102248328:+	108	0	baculoviral IAP repeat containing 2 [Acc:HGNC:590]
BIRC5	11	10	25	29	6	2	NA	NA	chr17:76212507-76219937:+	25	0	baculoviral IAP repeat containing 5 [Acc:HGNC:593]
BIRC6	53	67	147	302	1	0	NA	NA	chr2:32827563-32836648:+	105	0	baculoviral IAP repeat containing 6 [Acc:HGNC:13516]
BIVM	26	37	54	84	NA	NA	-0.28	NA	chr13:103472736-103492513:+	66	0	basic, immunoglobulin-like variable motif containing [Acc:HGNC:16034]
BLCAP	50	75	133	320	1	24	NA	NA	chr20:36147555-36150095:-	136	0	bladder cancer associated protein [Acc:HGNC:1055]
BLM	5	3	14	6	NA	NA	NA	NA	chr15:91352000-91358859:+	7	1c	Bloom syndrome, RecQ helicase-like [Acc:HGNC:1058]
BLMH	18	32	77	124	NA	NA	NA	NA	chr17:28618007-28619074:-	53	0	bleomycin hydrolase [Acc:HGNC:1059]
BLOC1S1	11	20	53	61	2	0	-0.10	NA	chr12:56110314-56113487:+	48	0	biogenesis of lysosomal organelles complex-1, subunit 1 [Acc:HGNC:4200]
BLOC1S2	14	28	34	55	NA	NA	-0.60	NA	chr10:102040690-102046430:-	71	0	biogenesis of lysosomal organelles complex-1, subunit 2 [Acc:HGNC:20984]
BLOC1S3	23	27	67	172	NA	NA	-0.01	NA	chr19:45683171-45684827:+	42	0	biogenesis of lysosomal organelles complex-1, subunit 3 [Acc:HGNC:20914]
BLVRA	8	19	22	59	1	3	NA	NA	chr7:43840007-43843434:+	52	0	biliverdin reductase A [Acc:HGNC:1062]
BLVRB	40	53	224	243	1	0	NA	NA	chr19:40953727-40971642:-	84	0	biliverdin reductase B [Acc:HGNC:1063]
BLZF1	30	40	63	87	1	2	NA	NA	chr1:169337474-169349800:+	72	0	basic leucine zipper nuclear factor 1 [Acc:HGNC:1065]
BMI1	45	55	105	131	1	0	NA	NA	chr10:22616874-22618420:+	109	0	BMI1 proto-oncogene, polycomb ring finger [Acc:HGNC:1066]
BMP1	4	5	12	40	1	0	NA	NA	chr8:22055928-22058995:+	7	0	bone morphogenetic protein 1 [Acc:HGNC:1067]
BMP2K	37	42	159	154	NA	NA	NA	NA	chr4:79793481-79800586:+	70	0	BMP2 inducible kinase [Acc:HGNC:18041]
BMP6	6	7	15	31	1	2	-2.60	NA	chr6:7727029-7881655:+	11	0	bone morphogenetic protein 6 [Acc:HGNC:1073]
BMP7	54	57	242	203	3	9	NA	NA	chr20:55777529-55819090:-	89	0	bone morphogenetic protein 7 [Acc:HGNC:1074]
BMP8A	20	24	35	138	2	2	NA	NA	chr1:39957317-39991607:+	34	0	bone morphogenetic protein 8a [Acc:HGNC:21650]
BMP8B	26	36	128	138	NA	NA	NA	NA	chr1:40229222-40254521:-	52	0	bone morphogenetic protein 8b [Acc:HGNC:1075]
BMPER	51	74	148	311	3	5	NA	NA	chr7:34106843-34182972:+	125	0	BMP binding endothelial regulator [Acc:HGNC:24154]
BMPR1A	33	38	82	122	1	10	NA	NA	chr10:88598695-88649874:+	66	0	bone morphogenetic protein receptor type IA [Acc:HGNC:1076]
BMPR1APS1	9	13	17	25	NA	NA	NA	NA	chr6:129478667-129480265:-	25	0	bone morphogenetic protein receptor type IA pseudogene 1 [Acc:HGNC:21742]
BMPR1B	33	36	147	84	1	5	NA	NA	chr4:96025505-96076167:+	55	0	bone morphogenetic protein receptor type IB [Acc:HGNC:1077]
BMPR2	62	83	146	366	1	2	NA	NA	chr2:203329548-203339862:+	138	0	bone morphogenetic protein receptor type II [Acc:HGNC:1078]
BMS1	38	56	124	200	1	0	NA	NA	chr10:43278248-43330385:+	83	0	BMS1, ribosome biogenesis factor [Acc:HGNC:23505]
BNIP1	10	25	20	82	NA	NA	NA	NA	chr5:172586978-172588880:+	68	0	BCL2/adenovirus E1B 19kDa interacting protein 1 [Acc:HGNC:1082]
BNIP2	31	32	125	84	0	1	NA	NA	chr15:59971454-59981508:-	53	0	BCL2/adenovirus E1B 19kDa interacting protein 2 [Acc:HGNC:1083]
BNIP3	68	96	255	329	0	5	NA	NA	chr10:133783190-133795427:-	175	0	BCL2/adenovirus E1B 19kDa interacting protein 3 [Acc:HGNC:1084]
BNIP3L	51	72	117	262	2	0	NA	NA	chr8:26253132-26268035:+	130	0	BCL2/adenovirus E1B 19kDa interacting protein 3-like [Acc:HGNC:1085]
BNIP3P1	78	113	287	500	NA	NA	NA	NA	chr14:28733759-28734339:+	195	0	BCL2/adenovirus E1B 19kDa interacting protein 3 pseudogene 1 [Acc:HGNC:19922]
BOC	1	1	1	2	3	2	NA	NA	chr3:113003406-113005753:+	1	0	BOC cell adhesion associated, oncogene regulated [Acc:HGNC:17173]
BOD1	10	30	20	71	NA	NA	NA	NA	chr5:173036570-173043662:-	71	0	biorientation of chromosomes in cell division 1 [Acc:HGNC:25114]
BOD1L	57	72	176	297	NA	NA	NA	NA	NA:-:	114	0
BOK	41	41	175	236	4	0	NA	NA	chr2:242498135-242513546:+	66	0	BCL2-related ovarian killer [Acc:HGNC:1087]
BOLA1	15	22	23	58	NA	NA	NA	NA	chr1:149871178-149872101:+	61	1c	bolA family member 1 [Acc:HGNC:24263]
BOLA3	9	24	21	86	0	3	NA	NA	chr2:74362541-74375039:-	62	0	bolA family member 3 [Acc:HGNC:24415]
BOLA3.AS1	64	93	159	349	NA	NA	NA	NA	NA:-:	148	0
BOP1	1	1	33	42	1	0	NA	NA	chr8:145505446-145515049:-	3	0	block of proliferation 1 [Acc:HGNC:15519]
BORA	14	14	37	38	NA	NA	NA	NA	chr13:73302065-73319274:+	34	0	bora, aurora kinase A activator [Acc:HGNC:24724]
BPGM	18	25	41	47	3	0	NA	NA	chr7:134345172-134346493:+	68	0	bisphosphoglycerate mutase [Acc:HGNC:1093]
BPHL	11	11	20	18	0	1	NA	NA	chr6:3150247-3153280:+	38	0	biphenyl hydrolase-like (serine hydrolase) [Acc:HGNC:1094]
BPNT1	13	24	49	58	0	1	NA	NA	chr1:220242723-220263154:-	50	0	3'(2'), 5'-bisphosphate nucleotidase 1 [Acc:HGNC:1096]
BPTF	39	54	127	224	1	3	NA	NA	chr17:65971917-65978685:+	80	0	bromodomain PHD finger transcription factor [Acc:HGNC:3581]
BRAF	64	89	147	348	1	0	NA	NA	chr7:140533860-140624509:-	137	0	B-Raf proto-oncogene, serine/threonine kinase [Acc:HGNC:1097]
BRAP	59	86	158	339	1	0	NA	NA	chr12:112082142-112111115:-	141	0	BRCA1 associated protein [Acc:HGNC:1099]
BRAT1	37	43	164	236	NA	NA	NA	NA	chr7:2581814-2594082:-	68	0	BRCA1-associated ATM activator 1 [Acc:HGNC:21701]
BRCA1	7	7	17	11	2	0	NA	NA	chr17:41256205-41277338:-	15	0	breast cancer 1 [Acc:HGNC:1100]
BRCC3	58	86	134	293	NA	NA	NA	NA	chrX:154301685-154307205:+	148	0	BRCA1/BRCA2-containing complex subunit 3 [Acc:HGNC:24185]
BRD1	48	68	173	319	0	5	-0.12	NA	chr22:50214480-50216853:-	93	0	bromodomain containing 1 [Acc:HGNC:1102]
BRD2	60	85	199	482	0	15	NA	NA	chr6_ssto_hap7:32947458-32948543:+	135	0	bromodomain containing 2 [Acc:HGNC:1103]
BRD3	53	72	163	308	0	1	NA	NA	chr9:136918539-136919262:-	102	0	bromodomain containing 3 [Acc:HGNC:1104]
BRD4	63	77	227	472	6	7	NA	NA	chr19:15379823-15442718:-	106	0	bromodomain containing 4 [Acc:HGNC:13575]
[truncated: 14,830 more rows]
