# Supplementary material for: Connecting myelin-related and synaptic dysfunction in schizophrenia with SNP-rich gene expression hubs
Source: Sci Rep. 2017 Apr 6;7:45494. doi: 10.1038/srep45494 (PMC5382542; doi:10.1038/srep45494)
Supplement: Supplementary Table 2 [file srep45494-s3.txt]

gene	pairs_hypometh	pairs_hypermeth	pairs_hypoSum	pairs_hyperSum	probes_hypo	probes_hyper	gene_genecardsScore	gene_malacardsScore	location	geneOcc	108prom/cis	desc
C2orf82	1948	2720	4274	8934	2	1	-0.01	NA	chr2:233741230-233743418:+	6837	1p	chromosome 2 open reading frame 82 [Acc:HGNC:33763]
DBI	1882	2601	4400	9376	NA	NA	-1.01	NA	chr2:120127792-120130076:+	6013	0	diazepam binding inhibitor (GABA receptor modulator, acyl-CoA binding protein) [Acc:HGNC:2690]
RRAS	1851	2669	4197	8986	1	0	NA	NA	chr19:50139068-50143379:-	6426	0	related RAS viral (r-ras) oncogene homolog [Acc:HGNC:10447]
NDUFA4L2	1837	2635	4132	8668	5	1	NA	NA	chr12:57633328-57634498:-	6517	1p	NADH dehydrogenase (ubiquinone) 1 alpha subcomplex, 4-like 2 [Acc:HGNC:29836]
C1orf54	1792	2507	4233	9164	0	1	NA	NA	chr1:150245182-150253325:+	5656	1p	chromosome 1 open reading frame 54 [Acc:HGNC:26258]
DGCR6	1721	2310	3836	7040	0	1	10.48	13.80	chr22:18896175-18899591:+	5993	0	DiGeorge syndrome critical region gene 6 [Acc:HGNC:2846]
MOBP	1678	2462	3622	8576	9	0	9.07	2.40	chr3:39543705-39566047:+	5741	0	myelin-associated oligodendrocyte basic protein [Acc:HGNC:7189]
MBP	1656	2349	3644	8266	25	8	8.56	NA	chr18:74778267-74839668:-	5467	0	myelin basic protein [Acc:HGNC:6925]
TMEM219	1603	2153	3795	7218	NA	NA	NA	NA	chr16:29974736-29984368:+	5188	1p	transmembrane protein 219 [Acc:HGNC:25201]
PSMB10	1565	2058	3579	6528	NA	NA	NA	NA	chr16:67969451-67970767:-	5214	1p	proteasome subunit beta 10 [Acc:HGNC:9538]
S100A1	1529	2114	3501	7497	1	0	NA	NA	chr1:153600939-153603101:+	4791	0	S100 calcium binding protein A1 [Acc:HGNC:10486]
HIRIP3	1514	2183	3158	6524	NA	NA	NA	NA	chr16:30006563-30007378:-	5503	1p	HIRA interacting protein 3 [Acc:HGNC:4917]
CDK2AP1	1496	2120	3668	8130	5	0	-0.79	NA	chr12:123749739-123752831:-	4638	1p	cyclin-dependent kinase 2 associated protein 1 [Acc:HGNC:14002]
APOE	1482	2207	2969	6476	0	5	-0.50	NA	chr19:45409616-45412211:+	5602	0	apolipoprotein E [Acc:HGNC:613]
CLDN5	1480	2197	3010	6403	0	2	0.39	NA	chr22:19510574-19512946:-	5554	0	claudin 5 [Acc:HGNC:2047]
CHADL	1441	2156	2955	6451	6	0	NA	NA	chr22:41631143-41636898:-	5547	1p	chondroadherin like [Acc:HGNC:25165]
RENBP	1438	2111	2956	6507	NA	NA	-0.60	NA	chrX:153209065-153210095:-	5201	0	renin binding protein [Acc:HGNC:9959]
ARL6IP4	1435	1880	3475	6424	0	1	-0.28	NA	chr12:123466499-123467455:+	4493	1p	ADP ribosylation factor like GTPase 6 interacting protein 4 [Acc:HGNC:18076]
MDK	1430	1973	3345	6462	1	3	NA	NA	chr11:46403302-46405372:+	4626	1p	midkine (neurite growth-promoting factor 2) [Acc:HGNC:6972]
SELENBP1	1426	2090	2952	6514	4	0	0.15	NA	chr1:151341543-151342761:-	5044	0	selenium binding protein 1 [Acc:HGNC:10719]
CLU	1410	2104	2858	6441	1	2	-1.22	NA	chr8:27467992-27471760:-	5153	1c	clusterin [Acc:HGNC:2095]
NT5DC2	1387	1868	3192	5705	2	2	-0.60	NA	chr3:52562928-52566530:-	4691	1p	5'-nucleotidase domain containing 2 [Acc:HGNC:25717]
ASPHD1	1383	1808	2858	5102	0	2	NA	NA	chr16:29912178-29931185:+	4962	1p	aspartate beta-hydroxylase domain containing 1 [Acc:HGNC:27380]
MUSTN1	1363	1901	3060	6028	NA	NA	-0.01	NA	chr3:52867138-52869235:-	4969	1p	musculoskeletal, embryonic nuclear protein 1 [Acc:HGNC:22144]
MLC1	1334	1987	2697	6056	5	0	9.36	9.23	chr22:50508970-50513113:-	5109	0	megalencephalic leukoencephalopathy with subcortical cysts 1 [Acc:HGNC:17082]
COMT	1318	1911	2485	5131	4	1	9.97	19.79	chr22:19951221-19955217:+	4974	0	catechol-O-methyltransferase [Acc:HGNC:2228]
NPAS3	1308	1925	2742	5985	1	7	10.85	15.07	chr14:34204446-34250077:+	4787	0	neuronal PAS domain protein 3 [Acc:HGNC:19311]
ESAM	1302	1899	2576	5194	1	3	-0.79	NA	chr11:124624140-124632186:-	5022	1c	endothelial cell adhesion molecule [Acc:HGNC:17474]
FABP7	1299	1852	3224	7490	3	1	0.00	NA	chr6:123100903-123104041:+	3921	0	fatty acid binding protein 7, brain [Acc:HGNC:3562]
AS3MT	1269	1718	3120	6780	0	2	0.22	NA	chr10:104629272-104661656:+	3711	1p	arsenite methyltransferase [Acc:HGNC:17452]
PRODH	1264	1911	2599	6111	0	1	11.06	17.68	chr22:18912237-18918623:-	4688	0	proline dehydrogenase (oxidase) 1 [Acc:HGNC:9453]
BCAN	1256	1782	2341	4771	0	7	-1.28	NA	chr1:156626520-156629324:+	4871	0	brevican [Acc:HGNC:23059]
ALDH1A1	1236	1815	2898	6720	NA	NA	-1.00	NA	chr9:75668970-75695311:-	3992	0	aldehyde dehydrogenase 1 family member A1 [Acc:HGNC:402]
PLEKHO1	1225	1663	2944	5463	0	6	NA	NA	chr1:150131599-150136916:+	3709	1p	pleckstrin homology domain containing O1 [Acc:HGNC:24310]
ANP32E	1204	1747	3092	6738	1	0	NA	NA	chr1:150201404-150208412:-	3907	1p	acidic nuclear phosphoprotein 32 family member E [Acc:HGNC:16673]
PTN	1199	1762	2701	6047	2	1	NA	NA	chr7:136912110-137028520:-	4162	0	pleiotrophin [Acc:HGNC:9630]
ZFYVE21	1197	1689	2523	4919	0	17	NA	NA	chr14:104197767-104200000:+	4420	1p	zinc finger, FYVE domain containing 21 [Acc:HGNC:20760]
TRIM8	1195	1733	2218	4339	2	1	NA	NA	chr10:104415037-104416844:+	4973	1c	tripartite motif containing 8 [Acc:HGNC:15579]
RCN1	1189	1540	3493	6383	1	0	NA	NA	chr11:32125931-32127078:+	3124	0	reticulocalbin 1 [Acc:HGNC:9934]
ESRP2	1188	1770	2842	6828	0	1	NA	NA	chr16:68267718-68272005:-	3767	1p	epithelial splicing regulatory protein 2 [Acc:HGNC:26152]
SLC39A8	1179	1746	2635	6470	NA	NA	-1.60	NA	chr4:103228713-103352415:-	3854	1p	solute carrier family 39 (zinc transporter), member 8 [Acc:HGNC:20862]
SREBF1	1177	1840	2266	5076	4	1	-1.79	NA	chr17:17723321-17726908:-	4955	1p	sterol regulatory element binding transcription factor 1 [Acc:HGNC:11289]
TRMT2A	1167	1627	2556	4553	1	0	-0.28	NA	chr22:20103764-20104762:-	4299	0	tRNA methyltransferase 2 homolog A [Acc:HGNC:24974]
INA	1139	1327	3286	3943	NA	NA	-0.29	NA	chr10:105036919-105050108:+	3148	1p	internexin neuronal intermediate filament protein alpha [Acc:HGNC:6057]
NES	1138	1750	2277	5157	1	0	NA	NA	chr1:156638554-156647189:-	4673	0	nestin [Acc:HGNC:7756]
MAP2	1130	1388	3312	4571	0	6	8.57	NA	chr2:210574677-210575536:+	3183	0	microtubule associated protein 2 [Acc:HGNC:6839]
TTL	1119	1366	3291	4371	1	1	NA	NA	chr2:113279727-113289988:+	3237	0	tubulin tyrosine ligase [Acc:HGNC:21586]
SLC12A4	1115	1666	2222	4910	8	5	NA	NA	chr16:67991431-68002372:-	4446	1p	solute carrier family 12 (potassium/chloride transporter), member 4 [Acc:HGNC:10913]
SHMT2	1099	1541	2454	4668	0	4	NA	NA	chr12:57627416-57628027:+	3862	1p	serine hydroxymethyltransferase 2 (mitochondrial) [Acc:HGNC:10852]
GATAD2A	1092	1662	2085	3914	0	2	-1.79	NA	chr19:19583218-19603238:+	4845	1p	GATA zinc finger domain containing 2A [Acc:HGNC:29989]
LCAT	1090	1668	2202	4884	NA	NA	NA	NA	chr16:67976301-67977047:-	4316	1p	lecithin-cholesterol acyltransferase [Acc:HGNC:6522]
OLIG2	1085	1619	1980	4343	0	2	-0.01	NA	chr21:34398242-34401504:+	4452	0	oligodendrocyte lineage transcription factor 2 [Acc:HGNC:9398]
ZEB2	1083	1595	2377	5472	9	0	-1.79	NA	chr2:145274917-145282147:-	4026	0	zinc finger E-box binding homeobox 2 [Acc:HGNC:14881]
PJA1	1082	1298	3121	4105	NA	NA	NA	NA	chrX:68382647-68385294:-	3011	1c	praja ring finger 1, E3 ubiquitin protein ligase [Acc:HGNC:16648]
RILPL2	1081	1506	2045	3508	0	1	-0.60	NA	chr12:123899935-123921264:-	4418	1p	Rab interacting lysosomal protein-like 2 [Acc:HGNC:28787]
INO80E	1081	1350	2551	3898	0	1	NA	NA	chr16:30012291-30016756:+	3576	1p	INO80 complex subunit E [Acc:HGNC:26905]
C16orf86	1067	1404	2334	3963	1	0	NA	NA	chr16:67701210-67702099:+	3452	1c	chromosome 16 open reading frame 86 [Acc:HGNC:33755]
FGF1	1057	1547	2540	6375	10	1	-1.78	NA	chr5:141993569-142065631:-	3187	0	fibroblast growth factor 1 (acidic) [Acc:HGNC:3665]
CUL3	1055	1326	3054	4522	0	2	NA	NA	chr2:225400323-225425385:-	2995	1p	cullin 3 [Acc:HGNC:2553]
EPHX2	1043	1421	2681	5408	1	1	NA	NA	chr8:27372979-27380004:+	3009	1c	epoxide hydrolase 2, cytoplasmic [Acc:HGNC:3402]
MED19	1036	1210	3144	4181	NA	NA	NA	NA	chr11:57472220-57479693:-	2563	1p	mediator complex subunit 19 [Acc:HGNC:29600]
NQO2	1033	1264	2558	3586	1	0	9.07	2.90	chr6:3004400-3010423:+	3139	0	NAD(P)H dehydrogenase, quinone 2 [Acc:HGNC:7856]
PSKH1	1029	1556	2041	4115	2	0	NA	NA	chr16:67927203-67937048:+	4195	1p	protein serine kinase H1 [Acc:HGNC:9529]
DOC2A	1023	1072	3099	3136	0	6	0.22	NA	chr16:30029962-30034591:-	2937	1p	double C2-like domains, alpha [Acc:HGNC:2985]
S100A10	1021	1258	2699	4734	0	1	NA	NA	chr1:151957633-151966305:-	2898	0	S100 calcium binding protein A10 [Acc:HGNC:10487]
NEK1	1016	1455	2718	5707	1	1	NA	NA	chr4:170506499-170533732:-	3343	1p	NIMA-related kinase 1 [Acc:HGNC:7744]
TP53	1015	1535	2135	4914	2	0	-1.81	NA	chr17:7578546-7590745:-	3895	0	tumor protein p53 [Acc:HGNC:11998]
RTN4	1015	1202	2946	3983	6	0	9.07	2.15	chr2:55283618-55339703:-	2714	0	reticulon 4 [Acc:HGNC:14085]
YPEL3	1013	1246	2319	3167	2	0	NA	NA	chr16:30106173-30107562:-	3743	1p	yippee like 3 [Acc:HGNC:18327]
NFATC3	1002	1552	2345	5600	NA	NA	NA	NA	chr16:68156932-68172687:+	3459	1p	nuclear factor of activated T-cells, cytoplasmic, calcineurin-dependent 3 [Acc:HGNC:7777]
PPP2R2B	998	1166	2983	3998	6	9	-2.10	NA	chr5:146130784-146302085:-	2641	0	protein phosphatase 2 regulatory subunit B, beta [Acc:HGNC:9305]
CLINT1	994	1282	2750	4237	0	1	10.70	15.91	chr5:157218765-157232964:-	3094	0	clathrin interactor 1 [Acc:HGNC:23186]
PLAA	984	1254	2829	3994	1	0	-1.28	NA	chr9:26925890-26946981:-	2941	0	phospholipase A2-activating protein [Acc:HGNC:9043]
MAOA	984	1393	2161	5196	NA	NA	9.57	10.50	chrX:43602950-43603905:+	3502	0	monoamine oxidase A [Acc:HGNC:6833]
IPO5	980	1272	2814	4834	0	1	-0.39	NA	chr13:98671832-98673665:+	2792	0	importin 5 [Acc:HGNC:6402]
EPC2	980	1255	2661	3973	1	0	NA	NA	chr2:149511463-149519784:+	3230	1p	enhancer of polycomb homolog 2 (Drosophila) [Acc:HGNC:24543]
FZD3	978	1212	2781	3884	0	2	10.70	16.08	chr8:28420579-28421498:+	2961	0	frizzled class receptor 3 [Acc:HGNC:4041]
SRPK2	972	1211	2816	3818	7	4	NA	NA	chr7:104844169-105029837:-	2875	1p	SRSF protein kinase 2 [Acc:HGNC:11306]
SNAP25	969	1109	2820	3964	0	2	8.57	0.29	chr20:10276877-10288066:+	2330	0	synaptosome associated protein 25kDa [Acc:HGNC:11132]
DND1	955	1336	1808	3362	0	1	NA	NA	chr5:140050378-140053171:-	3892	1p	DND microRNA-mediated repression inhibitor 1 [Acc:HGNC:23799]
DDR1	951	1459	1749	3939	27	0	-1.29	NA	chr6_mann_hap4:30864851-30867181:+	4014	0	discoidin domain receptor tyrosine kinase 1 [Acc:HGNC:2730]
ZMAT2	949	1114	2868	4078	1	0	NA	NA	chr5:140080048-140085466:+	2273	1p	zinc finger, matrin-type 2 [Acc:HGNC:26433]
MED7	944	1208	2803	4538	0	1	NA	NA	chr5:156565856-156586030:-	2549	0	mediator complex subunit 7 [Acc:HGNC:2378]
GABRB3	944	1136	2707	3607	0	2	-0.98	NA	chr15:27016965-27018898:-	2860	0	gamma-aminobutyric acid (GABA) A receptor, beta 3 [Acc:HGNC:4083]
C10orf32	941	1212	2806	5082	NA	NA	-0.01	NA	chr10:104614165-104620584:+	2348	1p
NT5C2	940	1268	2545	4420	1	1	-0.60	NA	chr10:104929040-104941077:-	2979	1p	5'-nucleotidase, cytosolic II [Acc:HGNC:8022]
C2orf69	935	1135	2770	3667	NA	NA	-0.60	NA	chr2:200776028-200820658:+	2563	1p	chromosome 2 open reading frame 69 [Acc:HGNC:26799]
STAG1	934	1311	2335	4470	NA	NA	NA	NA	chr3:136236884-136471208:-	3175	1p	stromal antigen 1 [Acc:HGNC:11354]
OGFOD2	933	1279	1655	2791	NA	NA	-0.28	NA	chr12:123461971-123463812:+	3714	1p	2-oxoglutarate and iron-dependent oxygenase domain containing 2 [Acc:HGNC:25823]
KDM4A	932	1172	2503	3621	0	1	NA	NA	chr1:44156260-44157949:+	3273	1p	lysine (K)-specific demethylase 4A [Acc:HGNC:22978]
PPP3CC	927	981	2817	3093	0	2	9.07	4.59	chr8:22368420-22380244:+	2398	0	protein phosphatase 3, catalytic subunit, gamma isozyme [Acc:HGNC:9316]
YWHAH	925	1066	2695	3459	0	1	10.85	16.75	chr22:32343408-32352563:+	2452	0	tyrosine 3-monooxygenase/tryptophan 5-monooxygenase activation protein, eta [Acc:HGNC:12853]
CKB	924	1333	1828	3556	NA	NA	-0.81	NA	chr14:103988164-103989033:-	3525	0	creatine kinase, brain [Acc:HGNC:1991]
TAF5	924	1194	2632	4517	NA	NA	-1.60	NA	chr10:105127723-105148818:+	2507	1p	TATA-box binding protein associated factor 5 [Acc:HGNC:11539]
OTUD7B	922	1515	1835	4918	1	0	NA	NA	chr1:149932850-149943189:-	3660	1c	OTU deubiquitinase 7B [Acc:HGNC:16683]
GABRG2	914	1063	2664	3479	NA	NA	8.57	NA	chr5:161521539-161576143:+	2443	0	gamma-aminobutyric acid (GABA) A receptor, gamma 2 [Acc:HGNC:4087]
NOTCH4	908	1272	1576	2836	20	3	10.70	16.42	chr6_ssto_hap7:32183636-32191834:-	3604	0	notch 4 [Acc:HGNC:7884]
EIF4A2	905	1039	2852	3966	NA	NA	-2.01	NA	chr3:186505564-186507266:+	2063	0	eukaryotic translation initiation factor 4A2 [Acc:HGNC:3284]
STX1A	905	974	2472	2420	1	6	-0.60	NA	chr7:73118509-73134002:-	2771	0	syntaxin 1A [Acc:HGNC:11433]
SNAP91	903	1031	2672	3275	0	1	-1.29	NA	chr6:84396547-84418607:-	2491	1p	synaptosome associated protein 91kDa [Acc:HGNC:14986]
GRIA4	903	1039	2604	3352	2	2	10.70	15.32	chr11:105804667-105850988:+	2657	0	glutamate receptor, ionotropic, AMPA 4 [Acc:HGNC:4574]
IFT74	901	1341	2396	5737	NA	NA	NA	NA	chr9:27028805-27048270:+	2802	0	intraflagellar transport 74 [Acc:HGNC:21424]
TSNAX	897	1043	2844	3758	NA	NA	9.08	8.39	chr1:231669865-231702270:+	2194	0	translin-associated factor X [Acc:HGNC:12380]
CHL1	895	1058	2575	3225	1	1	8.56	NA	chr3:431127-447422:+	2566	0	cell adhesion molecule L1-like [Acc:HGNC:1939]
NCK1	895	1190	2769	4742	2	0	NA	NA	chr3:136664566-136665889:+	2491	1p	NCK adaptor protein 1 [Acc:HGNC:7664]
SEPT3	894	1009	2636	3061	NA	NA	NA	NA	chr22:42381645-42383693:+	2600	1p	septin 3 [Acc:HGNC:10750]
GSK3B	893	1121	2453	3327	1	0	8.56	NA	chr3:119545547-119595355:-	2962	0	glycogen synthase kinase 3 beta [Acc:HGNC:4617]
GSR	892	1023	2792	3537	0	1	8.56	NA	chr8:30553921-30584527:-	2326	0	glutathione reductase [Acc:HGNC:4623]
AKT3	890	1108	2515	3635	0	2	-2.60	NA	chr1:243898965-243978032:-	2617	1p	v-akt murine thymoma viral oncogene homolog 3 [Acc:HGNC:393]
ZDHHC8	887	1214	1489	2325	1	2	10.48	14.14	chr22:20127927-20130510:+	4042	0	zinc finger, DHHC-type containing 8 [Acc:HGNC:18474]
SYNGR1	886	1063	2015	2474	0	8	8.57	NA	chr22:39760174-39774386:+	3473	1c	synaptogyrin 1 [Acc:HGNC:11498]
PIK3C3	885	1199	2343	3819	NA	NA	-1.01	NA	chr18:39644658-39661360:+	2952	0	phosphatidylinositol 3-kinase catalytic subunit type 3 [Acc:HGNC:8974]
PBRM1	882	1173	2271	3587	1	0	-1.29	NA	chr3:52713649-52719810:-	3026	1p	polybromo 1 [Acc:HGNC:30064]
PCDHA2	882	977	2651	3034	3	0	NA	NA	chr5:140174549-140391929:+	2573	1p	protocadherin alpha 2 [Acc:HGNC:8668]
PCDHA8	882	976	2646	2987	NA	NA	NA	NA	chr5:140220906-140391929:+	2566	1p	protocadherin alpha 8 [Acc:HGNC:8674]
PCDHA3	881	984	2640	3043	NA	NA	-0.01	NA	chr5:140180782-140391929:+	2585	1p	protocadherin alpha 3 [Acc:HGNC:8669]
PCDHA5	880	985	2622	3021	NA	NA	NA	NA	chr5:140201360-140391929:+	2568	1p	protocadherin alpha 5 [Acc:HGNC:8671]
PCDHA6	880	982	2646	3045	6	2	NA	NA	chr5:140207649-140389665:+	2583	1p	protocadherin alpha 6 [Acc:HGNC:8672]
PCDHA4	878	981	2634	3001	NA	NA	NA	NA	chr5:140186772-140391929:+	2590	1p	protocadherin alpha 4 [Acc:HGNC:8670]
PCDHA7	877	975	2633	2995	0	3	NA	NA	chr5:140213968-140391929:+	2559	1p	protocadherin alpha 7 [Acc:HGNC:8673]
DDX28	876	1040	2293	2742	0	1	NA	NA	chr16:68055178-68057770:-	2572	1p	DEAD (Asp-Glu-Ala-Asp) box polypeptide 28 [Acc:HGNC:17330]
CNKSR2	876	1062	2513	3335	NA	NA	-1.10	NA	chrX:21549973-21609216:+	2573	1p	connector enhancer of kinase suppressor of Ras 2 [Acc:HGNC:19701]
PCDHA9	875	976	2623	3000	NA	NA	NA	NA	chr5:140227356-140233744:+	2561	1c	protocadherin alpha 9 [Acc:HGNC:8675]
DGKZ	874	1152	1534	2289	2	28	NA	NA	chr11:46399519-46400477:+	3890	1p	diacylglycerol kinase, zeta [Acc:HGNC:2857]
RLTPR	873	1020	1998	2312	3	0	NA	NA	chr16:67690742-67691469:+	3192	0	RGD motif, leucine rich repeats, tropomodulin domain and proline-rich containing [Acc:HGNC:27089]
NDUFV2	872	1069	2615	4552	NA	NA	10.48	13.71	chr18:9126624-9134293:+	2182	0	NADH:ubiquinone oxidoreductase core subunit V2 [Acc:HGNC:7717]
C11orf87	871	1020	2484	3404	0	2	NA	NA	chr11:109292845-109299840:+	2354	1p	chromosome 11 open reading frame 87 [Acc:HGNC:33788]
RIMS1	870	993	2512	2973	0	3	NA	NA	chr6:73076431-73111353:+	2570	1c	regulating synaptic membrane exocytosis 1 [Acc:HGNC:17282]
PCDHA10	870	974	2580	2944	NA	NA	NA	NA	chr5:140235633-140391929:+	2608	1c	protocadherin alpha 10 [Acc:HGNC:8664]
CD9	870	1152	2021	4351	7	0	NA	NA	chr12:6341351-6345428:+	2563	0	CD9 molecule [Acc:HGNC:1709]
DTNBP1	869	1047	2450	3918	0	5	10.85	18.36	chr6:15524770-15663251:-	2294	0	dystrobrevin binding protein 1 [Acc:HGNC:17328]
PCDHA1	866	963	2601	2981	NA	NA	-0.60	NA	chr5:140165875-140391929:+	2542	1p	protocadherin alpha 1 [Acc:HGNC:8663]
GRM5	862	986	2461	3123	1	2	9.06	NA	chr11:88717869-88799113:-	2421	0	glutamate receptor, metabotropic 5 [Acc:HGNC:4597]
CHI3L1	862	1298	1818	3936	0	6	9.07	19.44	chr1:203149125-203151969:-	3112	0	chitinase 3 like 1 [Acc:HGNC:1932]
OPCML	861	1021	2489	3237	2	31	-3.28	NA	chr11:132687020-132730672:-	2572	1c	opioid binding protein/cell adhesion molecule-like [Acc:HGNC:8143]
NDUFA13	860	1065	2450	4009	NA	NA	-1.28	NA	chr19:19627069-19639004:+	2299	1p	NADH:ubiquinone oxidoreductase subunit A13 [Acc:HGNC:17194]
COQ10B	860	1001	2609	3683	1	0	NA	NA	chr2:198318517-198339134:+	2196	1p	coenzyme Q10B [Acc:HGNC:25819]
PDLIM5	859	1314	1926	4758	1	1	8.57	NA	chr4:95506777-95578698:+	3042	0	PDZ and LIM domain 5 [Acc:HGNC:17468]
IREB2	856	1070	2401	3318	1	0	NA	NA	chr15:78786551-78789680:+	2632	1c	iron responsive element binding protein 2 [Acc:HGNC:6115]
C1orf51	851	1020	2143	3145	NA	NA	NA	NA	chr1:150255943-150259045:+	2556	0
KLC1	849	952	2426	2878	1	11	NA	NA	chr14:104166258-104167881:+	2316	1p	kinesin light chain 1 [Acc:HGNC:6387]
PITPNM2	840	1076	1618	2094	2	18	-2.01	NA	chr12:123519091-123560642:-	3943	1p	phosphatidylinositol transfer protein, membrane associated 2 [Acc:HGNC:21044]
SDCCAG8	840	1141	2092	4349	3	12	-1.01	NA	chr1:243651116-243663391:+	2458	1p	serologically defined colon cancer antigen 8 [Acc:HGNC:10671]
ZSCAN2	839	1071	2355	3746	0	1	NA	NA	chr15:85166158-85171027:+	2392	1p	zinc finger and SCAN domain containing 2 [Acc:HGNC:20994]
PPP4C	834	1073	2074	3220	NA	NA	NA	NA	chr16:30087545-30096639:+	2710	1p	protein phosphatase 4 catalytic subunit [Acc:HGNC:9319]
C2orf47	834	933	2602	3289	NA	NA	-0.01	NA	chr2:200823988-200828559:+	1978	1p	chromosome 2 open reading frame 47 [Acc:HGNC:26198]
PAM	831	939	2404	3249	2	4	-1.79	NA	chr5:102343272-102364896:+	2213	0	peptidylglycine alpha-amidating monooxygenase [Acc:HGNC:8596]
SBNO1	828	1055	2168	2991	1	1	-1.60	NA	chr12:123780451-123849375:-	2856	1p	strawberry notch homolog 1 (Drosophila) [Acc:HGNC:22973]
VRK2	827	1174	2298	5421	3	1	10.48	12.36	chr2:58274009-58312062:+	2189	1p	vaccinia related kinase 2 [Acc:HGNC:12719]
NDUFA2	826	987	2563	4093	NA	NA	NA	NA	chr5:140025058-140027356:-	2051	1p	NADH:ubiquinone oxidoreductase subunit A2 [Acc:HGNC:7685]
GNL3	826	934	2611	3524	0	2	-0.51	NA	chr3:52727185-52727795:+	1969	1p	guanine nucleotide binding protein-like 3 (nucleolar) [Acc:HGNC:29931]
GABRB2	825	983	2279	3094	2	3	8.57	NA	chr5:160973751-160976050:-	2248	0	gamma-aminobutyric acid (GABA) A receptor, beta 2 [Acc:HGNC:4082]
SCG2	823	909	2509	2856	0	1	NA	NA	chr2:224463623-224467079:-	2251	0	secretogranin II [Acc:HGNC:10575]
HINT1	823	937	2618	3986	0	1	9.07	4.93	chr5:130498170-130498320:-	1784	0	histidine triad nucleotide binding protein 1 [Acc:HGNC:4912]
HSPA1B	822	1121	1816	3517	0	1	-1.48	NA	chr6_qbl_hap6:31795727-31797653:+	2878	0	heat shock protein family A (Hsp70) member 1B [Acc:HGNC:5233]
PPP1R13B	822	971	1787	2352	0	8	-1.29	NA	chr14:104245091-104313824:-	3436	0	protein phosphatase 1 regulatory subunit 13B [Acc:HGNC:14950]
SERPING1	818	1126	1770	2764	1	2	NA	NA	chr11:57378703-57382002:+	3053	1c	serpin peptidase inhibitor, clade G (C1 inhibitor), member 1 [Acc:HGNC:1228]
CTCF	816	1075	2139	3530	1	3	NA	NA	chr16:67596440-67646049:+	2933	1c	CCCTC-binding factor (zinc finger protein) [Acc:HGNC:13723]
PCM1	816	1161	2090	3758	1	1	-1.01	NA	chr8:17882459-17885267:+	2845	0	pericentriolar material 1 [Acc:HGNC:8727]
SYN2	813	916	2356	2978	2	2	10.70	19.88	chr3:12203044-12226877:+	2151	0	synapsin II [Acc:HGNC:11495]
CHRNB2	809	945	2228	2514	1	3	9.07	5.10	chr1:154540256-154552502:+	2663	0	cholinergic receptor, nicotinic beta 2 [Acc:HGNC:1962]
YJEFN3	804	960	2317	3707	0	4	-0.01	NA	chr19:19639703-19648390:+	2027	1p	YjeF N-terminal domain containing 3 [Acc:HGNC:24785]
SLC4A10	798	929	2261	2940	NA	NA	NA	NA	chr2:162480970-162839869:+	2330	1p	solute carrier family 4, sodium bicarbonate transporter, member 10 [Acc:HGNC:13811]
VPS45	797	980	2458	3505	NA	NA	NA	NA	chr1:150081288-150117103:+	2098	1p	vacuolar protein sorting 45 homolog (S. cerevisiae) [Acc:HGNC:14579]
SOX10	793	1273	1437	3444	7	0	9.07	9.66	chr22:38374088-38380415:-	3469	0	SRY-box 10 [Acc:HGNC:11190]
GRIA1	787	944	2215	2804	0	3	9.06	NA	chr5:152952787-153035425:+	2742	1c	glutamate receptor, ionotropic, AMPA 1 [Acc:HGNC:4571]
WHSC1L1	786	1024	2021	3026	2	2	-1.60	NA	chr8:38205644-38238339:-	2807	0	Wolf-Hirschhorn syndrome candidate 1-like 1 [Acc:HGNC:12767]
APH1A	785	1160	1585	3185	NA	NA	NA	NA	chr1:150241300-150241980:-	3157	1p	aph-1 homolog A, gamma secretase subunit [Acc:HGNC:29509]
NRCAM	783	986	2216	3171	1	4	-2.28	NA	chr7:107875073-108097161:-	2475	0	neuronal cell adhesion molecule [Acc:HGNC:7994]
GABRA1	783	905	2321	2991	1	2	-0.44	NA	chr5:161300103-161318008:+	2051	0	gamma-aminobutyric acid (GABA) A receptor, alpha 1 [Acc:HGNC:4075]
MAGI3	783	951	2327	3123	0	1	NA	NA	chr1:113933882-113947077:+	2237	0	membrane associated guanylate kinase, WW and PDZ domain containing 3 [Acc:HGNC:29647]
NOSIP	779	977	2062	3484	NA	NA	NA	NA	chr19:50062467-50083804:-	2150	1p	nitric oxide synthase interacting protein [Acc:HGNC:17946]
ADCYAP1	779	961	2174	2960	NA	NA	9.07	1.13	chr18:908032-911026:+	2372	0	adenylate cyclase activating polypeptide 1 (pituitary) [Acc:HGNC:241]
GRAMD1B	779	925	1960	2433	2	6	NA	NA	chr11:123483832-123493408:+	3132	1c	GRAM domain containing 1B [Acc:HGNC:29214]
EPB41L2	776	1184	1634	4366	3	1	NA	NA	chr6:131277271-131383716:-	2903	0	erythrocyte membrane protein band 4.1-like 2 [Acc:HGNC:3379]
MAPK3	774	948	1712	2591	1	2	NA	NA	chr16:30129423-30134827:-	2723	1p	mitogen-activated protein kinase 3 [Acc:HGNC:6877]
LARS	774	992	2070	3096	NA	NA	NA	NA	chr5:145552253-145562038:-	2556	0	leucyl-tRNA synthetase [Acc:HGNC:6512]
KIF2A	773	1038	2109	3028	2	0	-1.60	NA	chr5:61658165-61659094:+	2664	0	kinesin heavy chain member 2A [Acc:HGNC:6318]
CDC42SE2	770	951	2167	3373	0	1	-0.81	NA	chr5:130732098-130734140:+	2062	0	CDC42 small effector 2 [Acc:HGNC:18547]
GPM6A	768	916	2464	3125	1	1	-2.60	NA	chr4:176733347-176828467:-	2116	1p	glycoprotein M6A [Acc:HGNC:4460]
EFHD1	767	1201	1514	3864	NA	NA	NA	NA	chr2:233527442-233547480:+	2957	1c	EF-hand domain family member D1 [Acc:HGNC:29556]
ABCB9	767	1010	1469	2169	1	4	-1.01	NA	chr12:123444585-123459229:-	2865	1p	ATP binding cassette subfamily B member 9 [Acc:HGNC:50]
CHGB	764	849	2124	2529	1	0	9.07	3.83	chr20:5896143-5898626:+	2160	0	chromogranin B [Acc:HGNC:1930]
TSNARE1	764	1131	1244	2159	7	25	-2.01	NA	chr8:143425713-143484543:-	3603	1c	t-SNARE domain containing 1 [Acc:HGNC:26437]
TCF20	761	948	1868	2588	0	1	NA	NA	chr22:42610852-42739622:-	2965	1p	transcription factor 20 (AR1) [Acc:HGNC:11631]
FXYD6	760	809	2172	2162	4	7	9.07	NA	chr11:117712704-117714822:-	2103	0	FXYD domain containing ion transport regulator 6 [Acc:HGNC:4030]
BRP44	759	828	2541	3242	NA	NA	NA	NA	NA:-:	1714	0
BAG5	758	1004	2035	3275	NA	NA	NA	NA	chr14:104026867-104029168:-	2451	1p	BCL2 associated athanogene 5 [Acc:HGNC:941]
COX11P1	752	867	2141	3163	NA	NA	NA	NA	chr6:28415068-28415584:+	1912	1p	COX11 cytochrome c oxidase copper chaperone pseudogene 1 [Acc:HGNC:2262]
GSN	749	1186	1399	3234	7	1	NA	NA	chr9:124091130-124094867:+	3141	0	gelsolin [Acc:HGNC:4620]
CACNB2	742	832	2160	2596	7	8	-2.79	NA	chr10:18689741-18830056:+	2280	1p	calcium channel, voltage-dependent, beta 2 subunit [Acc:HGNC:1402]
DNAJC19	740	855	2485	3618	NA	NA	NA	NA	chr3:180705373-180707562:-	1773	1p	DnaJ heat shock protein family (Hsp40) member C19 [Acc:HGNC:30528]
RGS4	737	841	2140	2826	0	3	10.88	16.50	chr1:163041935-163044217:+	1885	0	regulator of G-protein signaling 4 [Acc:HGNC:10000]
MEF2C	736	791	2229	2352	0	5	NA	NA	chr5:88183208-88199869:-	1895	1c	myocyte enhancer factor 2C [Acc:HGNC:6996]
PSMD6	731	895	2224	3519	NA	NA	NA	NA	chr3:64005099-64009132:-	1780	1p	proteasome 26S subunit, non-ATPase 6 [Acc:HGNC:9564]
PGBD1	726	902	1981	2860	NA	NA	0.19	NA	chr6:28249348-28270326:+	2243	0	piggyBac transposable element derived 1 [Acc:HGNC:19398]
HARS	720	785	2235	2263	NA	NA	-0.78	NA	chr5:140062345-140070881:-	1853	1p	histidyl-tRNA synthetase [Acc:HGNC:4816]
KALRN	717	853	1966	2595	4	16	-1.63	NA	chr3:124396186-124398596:+	2341	0	kalirin, RhoGEF kinase [Acc:HGNC:4814]
HSPE1	715	910	2258	4133	0	1	NA	NA	chr2:198365605-198368105:+	1782	1p	heat shock protein family E (Hsp10) member 1 [Acc:HGNC:5269]
CNR1	713	803	2121	2257	0	2	9.07	10.25	chr6:88854759-88875634:-	2109	0	cannabinoid receptor 1 (brain) [Acc:HGNC:2159]
AHI1	712	840	2272	2964	0	1	-0.61	NA	chr6:135813389-135818878:-	1767	0	Abelson helper integration site 1 [Acc:HGNC:21575]
CD46	712	941	2075	3719	0	3	NA	NA	chr1:207943683-207968569:+	1988	1p	CD46 molecule, complement regulatory protein [Acc:HGNC:6953]
RAB18	712	861	2133	2949	0	1	NA	NA	chr10:27793547-27826895:+	1963	0	RAB18, member RAS oncogene family [Acc:HGNC:14244]
HSPD1	711	1046	1944	4056	NA	NA	-1.48	NA	chr2:198363397-198364564:-	2239	1p	heat shock protein family D (Hsp60) member 1 [Acc:HGNC:5261]
NOS1AP	711	870	1838	2441	1	4	8.56	NA	chr1:162337101-162353321:+	2598	0	nitric oxide synthase 1 adaptor protein [Acc:HGNC:16859]
SEC63P1	708	1071	1790	3419	NA	NA	NA	NA	chr1:98011256-98012514:+	2721	1p	SEC63 homolog, protein translocation regulator pseudogene 1 [Acc:HGNC:41953]
PSMA4	707	808	2346	3371	NA	NA	NA	NA	chr15:78836986-78841338:+	1540	1p	proteasome subunit alpha 4 [Acc:HGNC:9533]
PCCB	705	962	2136	4385	NA	NA	NA	NA	chr3:135978991-136049011:+	2118	1p	propionyl-CoA carboxylase beta subunit [Acc:HGNC:8654]
AKT1	704	1007	1253	2160	2	5	9.36	18.01	chr14:105259849-105261381:-	2868	0	v-akt murine thymoma viral oncogene homolog 1 [Acc:HGNC:391]
C4orf27	702	868	2257	3477	NA	NA	NA	NA	chr4:170671622-170679055:-	1697	1c	chromosome 4 open reading frame 27 [Acc:HGNC:26051]
INSIG2	701	859	2064	2756	1	0	-1.28	NA	chr2:118864234-118866043:+	1872	0	insulin induced gene 2 [Acc:HGNC:20452]
ERBB4	699	929	1703	2253	1	2	9.06	NA	chr2:212989308-212989906:-	2803	0	erb-b2 receptor tyrosine kinase 4 [Acc:HGNC:3432]
ARVCF	698	936	1471	1806	1	2	9.07	5.44	chr22:19969513-20004268:-	3005	0	armadillo repeat gene deleted in velocardiofacial syndrome [Acc:HGNC:728]
SLC1A2	697	1049	1443	3527	4	5	10.70	15.57	chr11:35327739-35441573:-	2547	0	solute carrier family 1 (glial high affinity glutamate transporter), member 2 [Acc:HGNC:10940]
TSR1	697	859	2202	2969	0	1	NA	NA	chr17:2238858-2239737:-	2034	0	TSR1, 20S rRNA accumulation, homolog (S. cerevisiae) [Acc:HGNC:25542]
TCF4	690	944	1772	2790	NA	NA	-0.47	NA	chr18:53252547-53298593:-	2592	1p	transcription factor 4 [Acc:HGNC:11634]
NRN1L	689	962	1527	2734	2	0	NA	NA	chr16:67919471-67920271:+	2364	1p	neuritin 1-like [Acc:HGNC:29811]
MSL2	688	933	1647	2903	NA	NA	NA	NA	chr3:135871215-135915169:-	2605	1p	male-specific lethal 2 homolog (Drosophila) [Acc:HGNC:25544]
NGEF	688	783	1827	2110	1	13	-2.01	NA	chr2:233834752-233839506:-	2061	1p	neuronal guanine nucleotide exchange factor [Acc:HGNC:7807]
YPEL4	684	740	2184	2682	0	7	NA	NA	chr11:57415932-57417409:-	1469	1p	yippee like 4 [Acc:HGNC:18328]
GRIN2A	682	842	1761	2420	2	7	9.06	NA	chr16:10273347-10276116:-	2291	1p	glutamate receptor, ionotropic, N-methyl D-aspartate 2A [Acc:HGNC:4585]
TMCO6	675	950	1497	2920	NA	NA	NA	NA	chr5:140022947-140023497:+	2419	1p	transmembrane and coiled-coil domains 6 [Acc:HGNC:28814]
NEK4	675	883	1916	2684	NA	NA	-1.28	NA	chr3:52800331-52804962:-	2383	1p	NIMA-related kinase 4 [Acc:HGNC:11399]
GFOD2	674	738	1993	2035	NA	NA	NA	NA	chr16:67717182-67753233:-	1832	1p	glucose-fructose oxidoreductase domain containing 2 [Acc:HGNC:28159]
ALDOA	674	741	1761	2037	2	5	-2.01	NA	chr16:30080898-30081738:+	1947	1p	aldolase, fructose-bisphosphate A [Acc:HGNC:414]
ENSA	674	811	2187	3237	0	3	NA	NA	chr1:150599529-150602053:-	1589	0	endosulfine alpha [Acc:HGNC:3360]
ANK3	674	888	1577	2384	7	2	8.56	NA	chr10:62267258-62493082:-	2466	0	ankyrin 3, node of Ranvier (ankyrin G) [Acc:HGNC:494]
SGSM2	673	861	1310	1527	0	5	NA	NA	chr17:2282461-2284104:+	3093	0	small G protein signaling modulator 2 [Acc:HGNC:29026]
DPYSL2	673	843	1751	2381	9	1	9.07	1.81	chr8:26495045-26501038:+	2533	0	dihydropyrimidinase like 2 [Acc:HGNC:3014]
TXNIP	671	1039	1549	3835	3	0	NA	NA	chr1:145440852-145441490:+	2324	0	thioredoxin interacting protein [Acc:HGNC:16952]
PARD6A	669	819	1642	2410	0	3	NA	NA	chr16:67695134-67696633:+	2231	1c	par-6 family cell polarity regulator alpha [Acc:HGNC:15943]
CPLX2	668	776	1683	1978	3	5	9.07	2.48	chr5:175305208-175307056:+	2286	0	complexin 2 [Acc:HGNC:2310]
DRG2	667	890	1269	1991	NA	NA	NA	NA	chr17:18008760-18011283:+	2573	1p	developmentally regulated GTP binding protein 2 [Acc:HGNC:3030]
RPGRIP1L	666	834	1850	2926	NA	NA	-1.10	NA	chr16:53730124-53737722:-	1948	0	RPGRIP1-like [Acc:HGNC:29168]
FURIN	666	887	1088	1461	1	4	NA	NA	chr15:91422813-91423326:+	3743	1p	furin (paired basic amino acid cleaving enzyme) [Acc:HGNC:8568]
C12orf65	665	884	2118	3734	0	1	-0.60	NA	chr12:123737936-123742118:+	1831	1p	chromosome 12 open reading frame 65 [Acc:HGNC:26784]
MAGI1	665	856	1620	2454	3	9	-2.29	NA	chr3:65456041-65518570:-	2536	0	membrane associated guanylate kinase, WW and PDZ domain containing 1 [Acc:HGNC:946]
GAD1	662	784	1933	2468	0	5	9.36	10.67	chr2:171708997-171717657:+	1936	0	glutamate decarboxylase 1 [Acc:HGNC:4092]
R3HDM2	661	810	1529	1908	0	5	NA	NA	chr12:57704122-57824573:-	2861	1p	R3H domain containing 2 [Acc:HGNC:29167]
CNTN4	660	776	1775	2466	0	4	-3.28	NA	chr3:3081307-3099637:+	1900	1p	contactin 4 [Acc:HGNC:2174]
GRIN1	659	752	1335	1530	2	1	9.07	7.55	chr9:140062374-140063207:+	2840	0	glutamate receptor, ionotropic, N-methyl D-aspartate 1 [Acc:HGNC:4584]
ETF1	658	806	1886	2389	NA	NA	NA	NA	chr5:137853249-137877375:-	1973	1p	eukaryotic translation termination factor 1 [Acc:HGNC:3477]
UHMK1	656	818	1812	2669	NA	NA	10.48	13.12	chr1:162467874-162493844:+	1880	0	U2AF homology motif (UHM) kinase 1 [Acc:HGNC:19683]
THOC7	653	752	2159	3181	NA	NA	NA	NA	chr3:63823776-63825455:-	1504	1p	THO complex 7 [Acc:HGNC:29874]
CLCN3	650	903	1554	2643	1	0	NA	NA	chr4:170616781-170628039:+	2602	1p	chloride channel, voltage-sensitive 3 [Acc:HGNC:2021]
TRMT61A	649	893	1174	1733	0	4	NA	NA	chr14:103995562-104003410:+	2758	1p	tRNA methyltransferase 61A [Acc:HGNC:23790]
NDST3	648	769	1869	2516	NA	NA	NA	NA	chr4:118955648-119158291:+	1840	0	N-deacetylase/N-sulfotransferase (heparan glucosaminyl) 3 [Acc:HGNC:7682]
HSPA9	648	882	1683	3176	NA	NA	-1.79	NA	chr5:137906665-137910698:-	2033	1p	heat shock protein family A (Hsp70) member 9 [Acc:HGNC:5244]
FAM134A	647	734	1696	1982	1	0	NA	NA	chr2:220046399-220048522:+	2022	0	family with sequence similarity 134 member A [Acc:HGNC:28450]
RGS6	646	755	1753	2336	3	1	NA	NA	chr14:73006769-73029545:+	1762	1p	regulator of G-protein signaling 6 [Acc:HGNC:10002]
CNOT1	641	845	1575	2507	1	0	NA	NA	chr16:58657129-58663751:-	2630	1c	CCR4-NOT transcription complex subunit 1 [Acc:HGNC:7877]
PDCD11	637	777	1710	2568	NA	NA	-1.28	NA	chr10:105204069-105205481:+	2361	1p	programmed cell death 11 [Acc:HGNC:13408]
APOPT1	636	726	2079	3212	NA	NA	NA	NA	chr14:104054338-104056957:+	1488	1p	apoptogenic 1, mitochondrial [Acc:HGNC:20492]
RPP21	636	807	1749	2882	0	3	NA	NA	chr6_ssto_hap7:30312945-30314634:+	1766	0	ribonuclease P/MRP 21kDa subunit [Acc:HGNC:21300]
MLL5	633	901	1316	2216	0	2	NA	NA	NA:-:	2865	1p
NTNG1	632	735	1791	2328	2	0	-1.12	NA	chr1:107803424-107876645:+	1795	0	netrin G1 [Acc:HGNC:23319]
QPCT	632	697	2093	2418	0	2	-1.01	NA	chr2:37595423-37599942:+	1490	0	glutaminyl-peptide cyclotransferase [Acc:HGNC:9753]
ATP2A2	628	750	1812	2253	0	4	-2.01	NA	chr12:110784005-110788178:+	2168	1p	ATPase, Ca++ transporting, cardiac muscle, slow twitch 2 [Acc:HGNC:812]
GABBR1	628	717	1437	1384	0	63	10.70	15.82	chr6_mann_hap4:29598323-29600559:-	3068	0	gamma-aminobutyric acid (GABA) B receptor, 1 [Acc:HGNC:4070]
SF3B1	623	870	1688	3236	1	0	NA	NA	chr2:198284904-198299740:-	1973	1p	splicing factor 3b subunit 1 [Acc:HGNC:10768]
BCL11B	620	708	1810	2325	1	5	NA	NA	chr14:99640297-99737861:-	1839	1p	B-cell CLL/lymphoma 11B (zinc finger protein) [Acc:HGNC:13222]
LRP1	620	917	1019	1769	3	26	-2.28	NA	chr12:57597400-57607123:+	3719	1p	LDL receptor related protein 1 [Acc:HGNC:6692]
DFNA5	619	736	1769	2208	0	6	NA	NA	chr7:24782963-24789413:-	2092	1p	deafness, autosomal dominant 5 [Acc:HGNC:2810]
HTR5A	618	691	1738	2264	NA	NA	-0.78	NA	chr7:154868847-154876325:+	1595	0	5-hydroxytryptamine (serotonin) receptor 5A, G protein-coupled [Acc:HGNC:5300]
PLXNA2	617	766	1448	1806	0	17	9.06	NA	chr1:208403535-208417646:-	2742	1c	plexin A2 [Acc:HGNC:9100]
RANBP10	617	884	1283	2311	NA	NA	NA	NA	chr16:67769547-67840421:-	2821	1p	RAN binding protein 10 [Acc:HGNC:29285]
ACSL6	613	841	1561	2234	1	1	-0.60	NA	chr5:131329447-131347510:-	2190	0	acyl-CoA synthetase long-chain family member 6 [Acc:HGNC:16496]
ZNF804A	612	733	1586	2266	NA	NA	8.57	NA	chr2:185463092-185804219:+	1937	1p	zinc finger protein 804A [Acc:HGNC:21711]
NISCH	605	693	1553	1735	0	3	-1.60	NA	chr3:52523588-52525593:+	2227	1c	nischarin [Acc:HGNC:18006]
CKAP5	605	748	1525	2064	0	2	NA	NA	chr11:46842178-46867847:-	2304	1c	cytoskeleton associated protein 5 [Acc:HGNC:28959]
TNIK	604	931	1359	2942	3	2	-1.81	NA	chr3:171064722-171178194:-	2684	0	TRAF2 and NCK interacting kinase [Acc:HGNC:30765]
LSM1	603	769	1881	3603	NA	NA	-0.79	NA	chr8:38021127-38034006:-	1488	0	LSM1 homolog, mRNA degradation associated [Acc:HGNC:20472]
RFTN2	599	894	1418	3335	5	1	NA	NA	chr2:198508970-198540769:-	2083	1p	raftlin family member 2 [Acc:HGNC:26402]
RCN3	597	848	1401	3238	NA	NA	NA	NA	chr19:50045858-50046890:+	1715	0	reticulocalbin 3 [Acc:HGNC:21145]
NDUFA6	596	745	1944	3374	NA	NA	NA	NA	chr22:42482119-42483339:-	1436	1p	NADH:ubiquinone oxidoreductase subunit A6 [Acc:HGNC:7690]
USMG5	596	698	1915	3019	1	0	-0.28	NA	chr10:105148806-105156223:-	1438	1p	up-regulated during skeletal muscle growth 5 homolog (mouse) [Acc:HGNC:30889]
SMG6	594	874	927	1626	4	5	-1.51	NA	chr17:2090030-2143485:-	3373	1p	SMG6 nonsense mediated mRNA decay factor [Acc:HGNC:17809]
PUS7	593	725	1633	2387	0	1	NA	NA	chr7:105132032-105148582:-	1819	1c	pseudouridylate synthase 7 (putative) [Acc:HGNC:26033]
AMBRA1	593	676	1548	1777	3	0	-1.79	NA	chr11:46569858-46615675:-	2364	1p	autophagy/beclin-1 regulator 1 [Acc:HGNC:25990]
CENPT	591	825	1186	1997	0	2	NA	NA	chr16:67869150-67875853:-	2507	1p	centromere protein T [Acc:HGNC:25787]
PPP2R3A	587	845	1457	2763	0	1	NA	NA	chr3:135820944-135825762:+	2124	1p	protein phosphatase 2 regulatory subunit B'', alpha [Acc:HGNC:9307]
ARL3	585	706	2005	3161	NA	NA	NA	NA	chr10:104433487-104474164:-	1368	1p	ADP ribosylation factor like GTPase 3 [Acc:HGNC:694]
EGR3	584	660	1661	1959	1	0	8.57	NA	chr8:22548677-22549737:-	1645	0	early growth response 3 [Acc:HGNC:3240]
GRM7	583	673	1642	2140	2	5	-1.61	NA	chr3:7735319-7736150:+	1641	0	glutamate receptor, metabotropic 7 [Acc:HGNC:4599]
L3MBTL2	583	636	1734	1836	1	0	NA	NA	chr22:41605699-41620169:+	1780	1p	l(3)mbt-like 2 (Drosophila) [Acc:HGNC:18594]
KCNB1	580	722	1528	2251	0	4	NA	NA	chr20:47980413-48099184:-	1980	1c	potassium channel, voltage gated Shab related subfamily B, member 1 [Acc:HGNC:6231]
HCN1	578	709	1556	2211	3	0	NA	NA	chr5:45259348-45696253:-	1759	1p	hyperpolarization activated cyclic nucleotide gated potassium channel 1 [Acc:HGNC:4845]
ACD	577	757	1264	1657	NA	NA	NA	NA	chr16:67693549-67694174:-	2320	1c	adrenocortical dysplasia homolog (mouse) [Acc:HGNC:25070]
SATB2	575	644	1693	2073	1	11	NA	NA	chr2:200320775-200329890:-	1581	1p	SATB homeobox 2 [Acc:HGNC:21637]
NRGN	573	620	1518	1667	3	2	9.07	8.22	chr11:124609940-124617102:+	1809	1p	neurogranin [Acc:HGNC:8000]
FXR1	571	889	1512	3351	1	0	-1.60	NA	chr3:180687979-180689604:+	1900	1p	fragile X mental retardation, autosomal homolog 1 [Acc:HGNC:4023]
TMX2	570	739	1618	3252	NA	NA	NA	NA	chr11:57480096-57505659:+	1495	1p	thioredoxin-related transmembrane protein 2 [Acc:HGNC:30739]
ADRBK2	569	741	1426	2056	0	1	8.56	NA	chr22:25961073-26080535:+	1944	0	adrenergic, beta, receptor kinase 2 [Acc:HGNC:290]
GIGYF2	567	814	1095	1896	2	2	-2.01	NA	chr2:233707669-233710497:+	2836	1p	GRB10 interacting GYF protein 2 [Acc:HGNC:11960]
HARBI1	567	769	1443	2662	0	1	NA	NA	chr11:46637659-46639459:-	1997	1p	harbinger transposase derived 1 [Acc:HGNC:26522]
C11orf31	564	673	1724	2867	NA	NA	NA	NA	chr11:57509170-57510986:+	1327	1p	chromosome 11 open reading frame 31 [Acc:HGNC:18251]
PODXL	564	826	940	1748	0	3	NA	NA	chr7:131195953-131242976:-	3033	1c	podocalyxin-like [Acc:HGNC:9171]
PLCL1	563	841	1268	2404	2	1	NA	NA	chr2:199211552-199437305:+	2156	1p	phospholipase C like 1 [Acc:HGNC:9063]
TAOK2	561	695	1090	1254	0	1	NA	NA	chr16:30001230-30003031:+	3002	1p	TAO kinase 2 [Acc:HGNC:16835]
SYT11	559	735	1369	2271	1	0	8.57	0.20	chr1:155829346-155851946:+	2113	0	synaptotagmin 11 [Acc:HGNC:19239]
DGKI	556	692	1534	2002	2	11	-2.60	NA	chr7:137456344-137459395:-	1795	1p	diacylglycerol kinase, iota [Acc:HGNC:2855]
KMO	554	583	1705	2010	NA	NA	-0.31	NA	chr1:241731934-241756761:+	1243	0	kynurenine 3-monooxygenase (kynurenine 3-hydroxylase) [Acc:HGNC:6381]
REEP2	553	619	1162	1245	0	1	NA	NA	chr5:137780686-137781412:+	2138	1p	receptor accessory protein 2 [Acc:HGNC:17975]
NLGN4X	549	652	1495	1733	NA	NA	-1.78	NA	chrX:6069330-6105079:-	2033	1p	neuroligin 4, X-linked [Acc:HGNC:14287]
CACNA1C	545	644	1415	1899	10	21	8.56	NA	chr12:2775781-2786979:+	1901	1p	calcium channel, voltage-dependent, L type, alpha 1C subunit [Acc:HGNC:1390]
NCAN	544	868	1136	2516	0	3	-0.60	NA	chr19:19349200-19359828:+	2589	0	neurocan [Acc:HGNC:2465]
GCLM	543	662	1673	2148	0	2	0.13	NA	chr1:94369821-94374480:-	1547	0	glutamate-cysteine ligase, modifier subunit [Acc:HGNC:4312]
SLC45A1	543	587	1364	1279	1	4	NA	NA	chr1:8390487-8396169:+	1931	1c	solute carrier family 45 member 1 [Acc:HGNC:17939]
ERBB3	542	918	1177	3345	6	0	8.56	NA	chr12:56493649-56494084:+	2043	0	erb-b2 receptor tyrosine kinase 3 [Acc:HGNC:3431]
SPCS1	541	658	1552	2939	NA	NA	-0.79	NA	chr3:52740158-52742035:+	1318	1p	signal peptidase complex subunit 1 [Acc:HGNC:23401]
NCAM1	538	671	1309	1672	4	3	-1.19	NA	chr11:113143741-113148588:+	2415	1c	neural cell adhesion molecule 1 [Acc:HGNC:7656]
KCNV1	537	640	1502	1881	0	1	NA	NA	chr8:110979234-110986959:-	1477	0	potassium channel, voltage gated modifier subfamily V, member 1 [Acc:HGNC:18861]
PICK1	537	609	1300	1498	0	2	9.07	5.60	chr22:38463483-38468541:+	1751	0	protein interacting with PRKCA 1 [Acc:HGNC:9394]
SLIT3	536	621	1354	1724	5	5	-2.79	NA	chr5:168546875-168727781:-	1969	0	slit guidance ligand 3 [Acc:HGNC:11087]
SUGP1	535	613	1355	1437	NA	NA	-1.28	NA	chr19:19416851-19431318:-	1663	1p	SURP and G-patch domain containing 1 [Acc:HGNC:18643]
TOM1L2	533	703	979	1355	5	1	NA	NA	chr17:17796991-17875736:-	3130	1p	target of myb1 like 2 membrane trafficking protein [Acc:HGNC:11984]
RAI1	532	660	1112	1314	3	18	-1.10	NA	chr17:17712595-17714003:+	2740	1c	retinoic acid induced 1 [Acc:HGNC:9834]
TMTC1	529	636	1496	2070	1	4	-2.28	NA	chr12:29725116-29762916:-	1497	1p	transmembrane and tetratricopeptide repeat containing 1 [Acc:HGNC:24099]
ARHGEF11	528	606	1369	1472	0	3	NA	NA	chr1:156937702-156941617:-	2095	0	Rho guanine nucleotide exchange factor 11 [Acc:HGNC:14580]
RELN	527	703	1308	1859	NA	NA	10.70	15.99	chr7:103268355-103270583:-	2243	0	reelin [Acc:HGNC:9957]
ARNT	526	737	1204	1974	0	2	NA	NA	chr1:150812083-150849172:-	2313	0	aryl hydrocarbon receptor nuclear translocator [Acc:HGNC:700]
WDR55	525	737	1047	1631	NA	NA	NA	NA	chr5:140048505-140051951:+	2337	1p	WD repeat domain 55 [Acc:HGNC:25971]
DRD1	525	582	1513	1841	1	0	9.36	10.33	chr5:174867041-174871211:-	1500	0	dopamine receptor D1 [Acc:HGNC:3020]
TSPAN18	522	717	1130	1897	2	4	-1.29	NA	chr11:44947917-44951107:+	2215	0	tetraspanin 18 [Acc:HGNC:20660]
C16orf92	518	653	1058	1783	NA	NA	NA	NA	chr16:30035073-30039023:+	1880	1p	chromosome 16 open reading frame 92 [Acc:HGNC:26346]
MPP6	517	681	1335	1915	0	2	NA	NA	chr7:24705301-24727495:+	1795	1p	membrane protein, palmitoylated 6 [Acc:HGNC:18167]
JARID2	516	766	1088	1943	10	15	-1.78	NA	chr6:15501588-15508624:+	2541	0	jumonji and AT-rich interaction domain containing 2 [Acc:HGNC:6196]
ZSWIM6	514	750	1084	1935	3	4	-1.29	NA	chr5:60628099-60841997:+	2363	1p	zinc finger, SWIM-type containing 6 [Acc:HGNC:29316]
RANGAP1	513	594	1172	1295	0	1	NA	NA	chr22:41676936-41681909:-	1775	1p	Ran GTPase activating protein 1 [Acc:HGNC:9854]
MMP16	513	707	1344	2045	2	1	-1.48	NA	chr8:89198553-89339485:-	1811	1c	matrix metallopeptidase 16 [Acc:HGNC:7162]
MAN2A2	506	771	843	1391	3	0	NA	NA	chr15:91461963-91464424:+	2947	0	mannosidase, alpha, class 2A, member 2 [Acc:HGNC:6825]
GRID1	506	611	901	1176	13	4	8.56	NA	chr10:87361750-88126250:-	2772	0	glutamate receptor, ionotropic, delta 1 [Acc:HGNC:4575]
FAM189B	504	634	992	1290	0	2	NA	NA	chr1:155222539-155225274:-	2061	0	family with sequence similarity 189 member B [Acc:HGNC:1233]
ZKSCAN4	504	695	1347	2612	NA	NA	NA	NA	chr6:28212691-28227011:-	1581	1c	zinc finger with KRAB and SCAN domains 4 [Acc:HGNC:13854]
CTRL	503	676	990	1536	NA	NA	NA	NA	chr16:67964877-67965577:-	1965	1p	chymotrypsin-like [Acc:HGNC:2524]
MAGI2	502	668	1129	1921	9	4	-3.60	NA	chr7:78147838-78150964:-	2132	0	membrane associated guanylate kinase, WW and PDZ domain containing 2 [Acc:HGNC:18957]
BCL9	489	623	1254	1684	0	1	-1.10	NA	chr1:147083411-147087702:+	2241	0	B-cell CLL/lymphoma 9 [Acc:HGNC:1008]
PRKD1	489	763	1241	3108	0	3	NA	NA	chr14:30133017-30661104:-	1720	1p	protein kinase D1 [Acc:HGNC:9407]
ZNF408	489	719	819	1356	1	1	NA	NA	chr11:46724264-46726072:+	2273	1p	zinc finger protein 408 [Acc:HGNC:20041]
THAP11	488	562	1225	1542	NA	NA	NA	NA	chr16:67876212-67878097:+	1516	1p	THAP domain containing 11 [Acc:HGNC:23194]
PLA2G15	487	546	1316	1096	1	0	NA	NA	chr16:68288683-68294959:+	1967	1p	phospholipase A2 group XV [Acc:HGNC:17163]
FAM57B	477	491	1224	1123	1	2	NA	NA	chr16:30046743-30064244:-	1458	1p	family with sequence similarity 57 member B [Acc:HGNC:25295]
EP300	477	655	932	1363	4	0	NA	NA	chr22:41487789-41576081:+	2608	1p	E1A binding protein p300 [Acc:HGNC:3373]
FAM53C	474	489	1446	1313	0	2	NA	NA	chr5:137676869-137680997:+	1545	1p	family with sequence similarity 53 member C [Acc:HGNC:1336]
GSS	474	513	1517	1418	NA	NA	-1.60	NA	chr20:33516630-33539655:-	1425	0	glutathione synthetase [Acc:HGNC:4624]
GALNT10	470	679	783	1482	3	3	NA	NA	chr5:153783594-153800541:+	2356	1p	polypeptide N-acetylgalactosaminyltransferase 10 [Acc:HGNC:19873]
CLP1	467	591	1297	1898	NA	NA	NA	NA	chr11:57425234-57429336:+	1496	1p	cleavage and polyadenylation factor I subunit 1 [Acc:HGNC:16999]
CTNNA1	465	641	1235	2774	3	2	NA	NA	chr5:138267589-138270722:+	1449	1p	catenin alpha 1 [Acc:HGNC:2509]
FANCL	464	579	1418	2611	NA	NA	NA	NA	chr2:58440633-58456950:-	1101	1p	Fanconi anemia complementation group L [Acc:HGNC:20748]
PPP1R16B	463	559	1190	1722	5	0	NA	NA	chr20:37467090-37524341:+	1486	1p	protein phosphatase 1 regulatory subunit 16B [Acc:HGNC:15850]
GLT8D1	462	570	1461	1997	0	1	-0.60	NA	chr3:52738828-52740048:-	1256	1p	glycosyltransferase 8 domain containing 1 [Acc:HGNC:24870]
ZSCAN12	454	666	1195	2591	1	3	NA	NA	chr6:28346995-28367508:-	1463	1p	zinc finger and SCAN domain containing 12 [Acc:HGNC:13172]
SLC18A2	452	575	1195	1686	2	0	9.07	0.37	chr10:119000603-119038941:+	1358	0	solute carrier family 18 (vesicular monoamine transporter), member 2 [Acc:HGNC:10935]
LUZP2	451	634	1088	1747	NA	NA	NA	NA	chr11:24913310-24914067:+	1636	1c	leucine zipper protein 2 [Acc:HGNC:23206]
KDM3B	449	617	963	1508	0	1	NA	NA	chr5:137762429-137763775:+	2266	1p	lysine (K)-specific demethylase 3B [Acc:HGNC:1337]
ATPAF2	447	660	903	1443	2	0	NA	NA	chr17:17931424-17942515:-	2142	1p	ATP synthase mitochondrial F1 complex assembly factor 2 [Acc:HGNC:18802]
PRR12	447	590	873	1151	NA	NA	NA	NA	chr19:50123705-50125017:+	2429	1p	proline rich 12 [Acc:HGNC:29217]
XBP1	443	541	1360	2130	1	0	9.07	3.33	chr22:29194893-29196557:-	1151	0	X-box binding protein 1 [Acc:HGNC:12801]
ATG13	443	535	1178	1449	NA	NA	NA	NA	chr11:46694344-46696063:+	1605	1p	autophagy related 13 [Acc:HGNC:29091]
MAU2	442	603	914	1319	NA	NA	-1.01	NA	chr19:19465951-19466822:+	2226	1p	MAU2, sister chromatid cohesion factor [Acc:HGNC:29140]
CSMD1	441	567	1088	1743	2	8	-3.12	NA	chr8:3559668-3566018:-	1486	1p	CUB and Sushi multiple domains 1 [Acc:HGNC:14026]
NR4A2	440	483	1261	1355	0	10	9.07	6.20	chr2:157186189-157189232:-	1273	0	nuclear receptor subfamily 4 group A member 2 [Acc:HGNC:7981]
PAK6	437	450	1198	965	8	1	NA	NA	chr15:40566130-40568585:+	1536	1p	p21 protein (Cdc42/Rac)-activated kinase 6 [Acc:HGNC:16061]
RANBP1	433	528	1427	2472	NA	NA	NA	NA	chr22:20111661-20114704:+	1019	0	RAN binding protein 1 [Acc:HGNC:9847]
RERE	433	574	888	1171	13	18	-2.60	NA	chr1:8716251-8763278:-	2531	1p	arginine-glutamic acid dipeptide (RE) repeats [Acc:HGNC:9965]
MED12	431	629	785	1305	NA	NA	9.07	6.28	chrX:70356443-70360605:+	2579	0	mediator complex subunit 12 [Acc:HGNC:11957]
TBC1D5	425	571	999	1400	1	0	NA	NA	chr3:17685532-17784231:-	2116	1p	TBC1 domain family member 5 [Acc:HGNC:19166]
EIF3FP3	425	553	1266	2312	NA	NA	NA	NA	chr2:58479020-58479703:+	1181	1p	eukaryotic translation initiation factor 3 subunit F pseudogene 3 [Acc:HGNC:37625]
ZDHHC5	424	518	1073	1418	NA	NA	NA	NA	chr11:57450011-57466307:+	1803	1p	zinc finger, DHHC-type containing 5 [Acc:HGNC:18472]
PDE4B	424	635	1069	1757	5	5	10.70	15.40	chr1:66833176-66833840:+	1745	0	phosphodiesterase 4B [Acc:HGNC:8781]
SEZ6L2	423	465	947	1001	0	1	NA	NA	chr16:29908279-29910430:-	1610	1c	seizure related 6 homolog (mouse)-like 2 [Acc:HGNC:30844]
CYP26B1	422	507	1054	1356	2	5	-1.28	NA	chr2:72362408-72371544:-	1482	1p	cytochrome P450 family 26 subfamily B member 1 [Acc:HGNC:20581]
SLC32A1	421	434	1104	1025	NA	NA	-0.29	NA	chr20:37353104-37358015:+	1262	1c	solute carrier family 32 (GABA vesicular transporter), member 1 [Acc:HGNC:11018]
RAPGEF6	421	609	926	1720	4	1	-1.00	NA	chr5:130883788-130928129:-	1483	0	Rap guanine nucleotide exchange factor 6 [Acc:HGNC:20655]
MCHR1	417	464	1073	1360	0	3	-0.48	NA	chr22:41076110-41077416:+	1151	1c	melanin concentrating hormone receptor 1 [Acc:HGNC:4479]
LPL	414	400	1568	1515	0	1	-1.60	NA	chr8:19796882-19805996:+	856	0	lipoprotein lipase [Acc:HGNC:6677]
HR	405	558	856	1095	1	0	NA	NA	chr8:21987983-21990897:-	1937	0	hair growth associated [Acc:HGNC:5172]
CACNA1I	401	436	1065	1081	9	1	-2.01	NA	chr22:40038801-40039517:+	1372	1p	calcium channel, voltage-dependent, T type, alpha 1I subunit [Acc:HGNC:1396]
KCTD13	400	440	1061	1039	NA	NA	NA	NA	chr16:29934557-29937533:-	1247	1p	potassium channel tetramerization domain containing 13 [Acc:HGNC:22234]
SREBF2	398	443	1073	992	1	0	-1.79	NA	chr22:42296086-42299007:+	1654	1c	sterol regulatory element binding transcription factor 2 [Acc:HGNC:11290]
GRIK3	397	480	1000	1071	0	7	10.70	15.66	chr1:37315548-37319288:-	1807	0	glutamate receptor, ionotropic, kainate 3 [Acc:HGNC:4581]
CNNM2	397	508	923	1176	0	2	-0.60	NA	chr10:104828192-104836786:+	1999	1p	cyclin and CBS domain divalent metal cation transport mediator 2 [Acc:HGNC:103]
SRR	394	459	1303	1532	0	1	9.08	8.31	chr17:2218671-2221194:+	1106	1p	serine racemase [Acc:HGNC:14398]
TLE1	392	530	930	1353	0	2	NA	NA	chr9:84248383-84302283:-	1674	0	transducin like enhancer of split 1 [Acc:HGNC:11837]
CA14	391	583	906	1968	6	0	NA	NA	chr1:150235442-150237291:+	1536	1p	carbonic anhydrase XIV [Acc:HGNC:1372]
FAM5B	388	490	923	1248	1	2	NA	NA	NA:-:	1747	1c
GRM3	388	568	782	1545	4	1	9.07	6.36	chr7:86339414-86394705:+	1922	1p	glutamate receptor, metabotropic 3 [Acc:HGNC:4595]
NUMBL	385	374	1159	758	0	5	-0.79	NA	chr19:41189992-41192054:-	1275	0	numb homolog (Drosophila)-like [Acc:HGNC:8061]
PTPRZ1	382	580	879	1852	0	1	-1.22	NA	chr7:121699427-121701746:+	1635	0	protein tyrosine phosphatase, receptor-type, Z polypeptide 1 [Acc:HGNC:9685]
PLCH2	382	489	772	948	2	8	NA	NA	chr1:2430085-2436967:+	1780	1p	phospholipase C eta 2 [Acc:HGNC:29037]
MTHFR	374	439	919	906	0	2	9.36	19.53	chr1:11863084-11866977:-	1739	0	methylenetetrahydrofolate reductase (NAD(P)H) [Acc:HGNC:7436]
BDNF	373	463	903	1132	3	1	9.57	10.92	chr11:27676439-27722600:-	1542	0	brain-derived neurotrophic factor [Acc:HGNC:1033]
CA8	367	514	1058	1888	1	1	NA	NA	chr8:61177380-61193883:-	1124	1c	carbonic anhydrase VIII [Acc:HGNC:1382]
LSAMP	363	542	706	1307	3	7	-2.60	NA	chr3:115738361-116858236:-	1937	0	limbic system-associated membrane protein [Acc:HGNC:6705]
SNX19	361	533	823	1365	0	1	-0.78	NA	chr11:130780202-130786374:-	1878	1p	sorting nexin 19 [Acc:HGNC:21532]
HTR1A	360	430	907	1239	NA	NA	9.36	10.75	chr5:63257421-63258334:-	1168	0	5-hydroxytryptamine (serotonin) receptor 1A, G protein-coupled [Acc:HGNC:5286]
PLA2G6	359	465	590	840	2	0	8.57	NA	chr22:38565281-38601697:-	1875	0	phospholipase A2 group VI [Acc:HGNC:9039]
NAGA	357	573	687	1588	NA	NA	NA	NA	chr22:42455805-42466846:-	1716	1p	N-acetylgalactosaminidase, alpha- [Acc:HGNC:7631]
NPY	353	426	831	1127	3	0	9.07	1.72	chr7:24324725-24331443:+	1044	1c	neuropeptide Y [Acc:HGNC:7955]
HTR2A	351	422	916	1213	0	10	11.06	19.96	chr13:47407512-47471169:-	1062	0	5-hydroxytryptamine (serotonin) receptor 2A, G protein-coupled [Acc:HGNC:5293]
ATXN7	351	531	629	1314	1	5	NA	NA	chr3:63981985-63985230:+	1655	1p	ataxin 7 [Acc:HGNC:10560]
OSBPL3	343	425	865	1238	4	6	NA	NA	chr7:24911601-25021253:-	1099	1c	oxysterol binding protein like 3 [Acc:HGNC:16370]
NUTF2	342	413	845	1079	0	2	NA	NA	chr16:67903862-67906470:+	1014	1p	nuclear transport factor 2 [Acc:HGNC:13722]
NOS1	337	450	777	1006	0	1	9.36	9.74	chr12:117785839-117799434:-	1759	0	nitric oxide synthase 1 [Acc:HGNC:7872]
EDC4	336	372	890	772	2	0	NA	NA	chr16:67916682-67918026:+	1329	1p	enhancer of mRNA decapping 4 [Acc:HGNC:17157]
SNAP29	336	450	912	1411	0	1	-1.01	NA	chr22:21213770-21242107:+	1061	0	synaptosome associated protein 29kDa [Acc:HGNC:11133]
CSNK2B	336	423	803	1110	0	1	NA	NA	chr6_ssto_hap7:31634131-31637847:+	1242	0	casein kinase 2, beta polypeptide [Acc:HGNC:2460]
HAPLN4	331	377	849	906	0	1	-0.10	NA	chr19:19369654-19372492:-	1149	1c	hyaluronan and proteoglycan link protein 4 [Acc:HGNC:31357]
UFD1L	330	425	1182	2309	NA	NA	-0.01	NA	chr22:19455417-19466667:-	775	0	ubiquitin fusion degradation 1 like (yeast) [Acc:HGNC:12520]
ARHGAP1	329	488	480	863	1	0	NA	NA	chr11:46716632-46722165:-	2192	1p	Rho GTPase activating protein 1 [Acc:HGNC:673]
SLC38A7	328	355	898	666	NA	NA	NA	NA	chr16:58717569-58718674:-	1467	1c	solute carrier family 38 member 7 [Acc:HGNC:25582]
DRD5	328	386	865	1134	3	0	9.07	8.14	chr4:9783257-9785632:+	950	0	dopamine receptor D5 [Acc:HGNC:3026]
SLC7A6	327	445	859	1329	0	1	NA	NA	chr16:68328580-68331336:+	1384	1p	solute carrier family 7 (amino acid transporter light chain, y+L system), member 6 [Acc:HGNC:11064]
PTPRF	318	403	734	860	5	6	NA	NA	chr1:44078810-44088534:+	1805	1p	protein tyrosine phosphatase, receptor type, F [Acc:HGNC:9670]
PRKCA	318	465	722	1261	2	18	-2.78	NA	chr17:64299074-64302466:+	1433	0	protein kinase C, alpha [Acc:HGNC:9393]
TLE3	317	406	693	883	2	10	NA	NA	chr15:70389743-70390187:-	1525	0	transducin like enhancer of split 3 [Acc:HGNC:11839]
SETD8	316	474	677	1363	0	2	-1.28	NA	chr12:123875926-123889465:+	1388	1p
NAB2	313	337	1062	975	0	4	NA	NA	chr12:57485931-57486929:+	1000	1p	NGFI-A binding protein 2 (EGR1 binding protein 2) [Acc:HGNC:7627]
RTN4R	312	342	736	623	1	4	9.36	19.61	chr22:20230542-20256888:-	1277	0	reticulon 4 receptor [Acc:HGNC:18601]
CTNND1	311	459	615	1203	0	1	NA	NA	chr11:57581388-57582953:+	1847	1p	catenin delta 1 [Acc:HGNC:2515]
NKAPL	306	479	692	1839	NA	NA	0.21	NA	chr6:28227097-28228736:+	1015	1c	NFKB activating protein like [Acc:HGNC:21584]
MDGA1	300	385	653	834	0	3	-0.48	NA	chr6:37623655-37632092:-	1619	0	MAM domain containing glycosylphosphatidylinositol anchor 1 [Acc:HGNC:19267]
C3	293	416	604	1030	1	0	NA	NA	chr19:6718257-6730573:-	1386	0	complement component 3 [Acc:HGNC:1318]
MKL1	291	324	681	590	0	1	-2.01	NA	chr22:40915588-41032706:-	1431	1c	megakaryoblastic leukemia (translocation) 1 [Acc:HGNC:14334]
NXPH4	290	364	960	1302	2	0	NA	NA	chr12:57613651-57619202:+	872	1p	neurexophilin 4 [Acc:HGNC:8078]
TMEM110	290	383	586	811	1	1	-1.01	NA	chr3:52886636-52931559:-	1768	1p	transmembrane protein 110 [Acc:HGNC:30526]
HARS2	283	361	741	1078	0	1	-1.01	NA	chr5:140073060-140075741:+	1059	1p	histidyl-tRNA synthetase 2 [Acc:HGNC:4817]
SCAND3	282	372	802	1474	0	5	NA	NA	chr6_cox_hap2:28555783-28557480:-	810	1p
SLC7A6OS	280	402	696	1346	NA	NA	NA	NA	chr16:68337634-68344725:-	1152	1c	solute carrier family 7 member 6 opposite strand [Acc:HGNC:25807]
ACTR5	273	357	799	1279	NA	NA	NA	NA	chr20:37377084-37400834:+	808	1p	ARP5 actin-related protein 5 homolog (yeast) [Acc:HGNC:14671]
AGPHD1	271	275	944	917	NA	NA	NA	NA	NA:-:	555	1c
CHGA	270	313	642	784	0	2	-1.29	NA	chr14:93398021-93399600:+	981	0	chromogranin A [Acc:HGNC:1929]
MEGF10	269	399	616	1409	5	0	10.48	12.03	chr5:126783319-126801429:+	1071	0	multiple EGF-like-domains 10 [Acc:HGNC:29634]
ERCC4	267	401	716	1343	NA	NA	NA	NA	chr16:14031620-14041861:+	883	1c	excision repair cross-complementation group 4 [Acc:HGNC:3436]
STT3A	265	320	727	991	NA	NA	-1.28	NA	chr11:125488412-125495110:+	1084	0	STT3A, subunit of the oligosaccharyltransferase complex (catalytic) [Acc:HGNC:6172]
DGCR2	260	312	550	569	1	0	-0.60	NA	chr22:19044506-19053417:-	1501	0	DiGeorge syndrome critical region gene 2 [Acc:HGNC:2845]
MPV17L2	255	291	568	519	0	1	NA	NA	chr19:18304059-18307758:+	950	0	MPV17 mitochondrial membrane protein-like 2 [Acc:HGNC:28177]
FN1	252	377	427	806	0	2	-2.60	NA	chr2:216284011-216285993:-	1253	0	fibronectin 1 [Acc:HGNC:3778]
TSNAXIP1	252	285	750	998	1	0	NA	NA	chr16:67861452-67866051:+	677	1p	translin-associated factor X interacting protein 1 [Acc:HGNC:18586]
SCAF1	246	298	545	574	1	0	NA	NA	chr19:50148179-50149876:+	1230	0	SR-related CTD-associated factor 1 [Acc:HGNC:30403]
ST8SIA2	245	268	606	796	0	2	8.57	NA	chr15:92977545-92988354:+	879	0	ST8 alpha-N-acetyl-neuraminide alpha-2,8-sialyltransferase 2 [Acc:HGNC:10870]
PIP4K2A	244	384	514	1667	13	0	9.07	NA	chr10:22930950-22980759:-	861	0	phosphatidylinositol-5-phosphate 4-kinase, type II, alpha [Acc:HGNC:8997]
MAD1L1	242	328	435	613	33	42	-2.00	NA	chr7:2262209-2272580:-	1096	1p	MAD1 mitotic arrest deficient-like 1 (yeast) [Acc:HGNC:6762]
TAC3	240	264	651	640	5	0	NA	NA	chr12:57406950-57410313:-	866	1c	tachykinin 3 [Acc:HGNC:11521]
TMEM194A	239	317	659	1255	1	1	NA	NA	chr12:57464456-57481846:-	603	1p
LZTS1	234	259	607	496	1	8	NA	NA	chr8:20107232-20112692:-	1058	0	leucine zipper, putative tumor suppressor 1 [Acc:HGNC:13861]
DES	231	267	845	1130	0	2	-2.01	NA	chr2:220290241-220290906:+	506	0	desmin [Acc:HGNC:2770]
CHRM4	230	266	556	613	0	1	-0.51	NA	chr11:46406639-46408107:-	855	1p	cholinergic receptor, muscarinic 4 [Acc:HGNC:1953]
MARS2	229	278	669	890	0	1	NA	NA	chr2:198570086-198573113:+	1028	1p	methionyl-tRNA synthetase 2, mitochondrial [Acc:HGNC:25133]
GRIK4	228	280	567	571	2	2	9.06	NA	chr11:120729756-120732994:+	1452	0	glutamate receptor, ionotropic, kainate 4 [Acc:HGNC:4582]
FES	224	296	418	733	1	3	NA	NA	chr15:91433078-91433755:+	723	1p	FES proto-oncogene, tyrosine kinase [Acc:HGNC:3657]
TRIM26	224	332	407	685	15	2	0.00	NA	chr6_ssto_hap7:30166540-30181142:-	1171	0	tripartite motif containing 26 [Acc:HGNC:12962]
DUS2L	219	274	494	569	NA	NA	NA	NA	NA:-:	912	1p
SLC25A5P1	210	246	529	574	NA	NA	NA	NA	chr22:42397072-42397970:-	803	1p	solute carrier family 25 (mitochondrial carrier; adenine nucleotide translocator), member 5 pseudogene 1 [Acc:HGNC:19250]
ZNF536	209	325	402	654	10	4	NA	NA	chr19:31040252-31204445:+	1066	1p	zinc finger protein 536 [Acc:HGNC:29025]
HRH1	205	278	518	783	1	6	8.56	NA	chr3:11294384-11305243:+	920	0	histamine receptor H1 [Acc:HGNC:5182]
CHRNA5	201	249	608	1288	0	1	-1.10	NA	chr15:78882703-78886043:+	485	1p	cholinergic receptor, nicotinic alpha 5 [Acc:HGNC:1959]
MAN2A1	191	329	342	898	NA	NA	NA	NA	chr5:109198028-109205326:+	965	1p	mannosidase, alpha, class 2A, member 1 [Acc:HGNC:6824]
STAT6	176	214	398	460	0	2	NA	NA	chr12:57501448-57505196:-	744	1p	signal transducer and activator of transcription 6, interleukin-4 induced [Acc:HGNC:11368]
SHISA8	172	188	474	696	NA	NA	NA	NA	chr22:42307296-42310570:-	454	1c	shisa family member 8 [Acc:HGNC:18351]
TRANK1	168	246	401	690	0	2	NA	NA	chr3:36944635-36986548:-	728	1p	tetratricopeptide repeat and ankyrin repeat containing 1 [Acc:HGNC:29011]
LRRC48	159	203	405	433	NA	NA	NA	NA	chr17:17919124-17920173:+	881	1p
PBX4	151	228	268	463	3	0	-1.01	NA	chr19:19681034-19690763:-	736	0	pre-B-cell leukemia homeobox 4 [Acc:HGNC:13403]
EGR1	136	172	266	417	0	1	-1.79	NA	chr5:137801178-137805004:+	532	1p	early growth response 1 [Acc:HGNC:3238]
ATP5G2P3	135	169	284	530	NA	NA	NA	NA	chr2:198127834-198128259:+	453	0	ATP synthase, H+ transporting, mitochondrial Fo complex subunit C2 (subunit 9) pseudogene 3 [Acc:HGNC:42187]
IMMP2L	131	185	327	937	2	1	NA	NA	chr7:111127295-111202560:-	339	1p	inner mitochondrial membrane peptidase subunit 2 [Acc:HGNC:14598]
NOTCH2	126	179	251	440	0	1	-1.51	NA	chr1:120547855-120572586:-	502	0	notch 2 [Acc:HGNC:7882]
F12	122	117	439	369	2	0	NA	NA	chr5:176830492-176831982:-	247	0	coagulation factor XII (Hageman factor) [Acc:HGNC:3530]
CD14	116	150	235	259	0	1	8.56	NA	chr5:140012403-140013285:-	686	1c	CD14 molecule [Acc:HGNC:1628]
RBMX2	111	146	308	663	NA	NA	NA	NA	chrX:129545176-129546369:+	229	0	RNA binding motif protein, X-linked 2 [Acc:HGNC:24282]
C11orf67	108	145	304	676	1	0	NA	NA	NA:-:	227	0
RP11.738E22.2	107	149	335	700	NA	NA	NA	NA	NA:-:	234	0
CAPN12	106	155	283	662	1	2	NA	NA	chr19:39232882-39234812:-	249	0	calpain 12 [Acc:HGNC:13249]
DBIP1	106	146	315	688	NA	NA	NA	NA	chr6:80146624-80146884:-	235	0	diazepam binding inhibitor (GABA receptor modulator, acyl-CoA binding protein) pseudogene 1 [Acc:HGNC:2692]
GNG11	106	142	319	667	2	2	NA	NA	chr7:93551010-93557922:+	220	0	guanine nucleotide binding protein (G protein), gamma 11 [Acc:HGNC:4403]
VEGFB	105	149	299	686	0	1	NA	NA	chr11:64005007-64005373:+	239	0	vascular endothelial growth factor B [Acc:HGNC:12681]
SNX5	104	141	310	693	2	0	NA	NA	chr20:17948750-17949437:-	211	0	sorting nexin 5 [Acc:HGNC:14969]
RP11.342M3.5	103	145	260	643	NA	NA	NA	NA	NA:-:	235	0
VAMP5	103	149	291	702	1	0	NA	NA	chr2:85818719-85820366:+	235	0	vesicle associated membrane protein 5 [Acc:HGNC:12646]
IGFBP7	103	148	310	689	1	6	NA	NA	chr4:57898203-57976551:-	238	0	insulin like growth factor binding protein 7 [Acc:HGNC:5476]
AP006309.4	103	142	245	583	NA	NA	NA	NA	NA:-:	226	0
FAM82B	103	143	316	664	NA	NA	NA	NA	NA:-:	220	0
RP11.109P14.10	102	147	267	655	NA	NA	NA	NA	NA:-:	234	0
RP11.91P24.7	102	143	278	644	NA	NA	NA	NA	NA:-:	228	0
SAT1	102	140	290	687	NA	NA	-1.60	NA	chrX:23803376-23804327:+	223	0	spermidine/spermine N1-acetyltransferase 1 [Acc:HGNC:10540]
FTH1	101	134	274	597	1	0	NA	NA	chr11:61732460-61735103:-	212	0	ferritin, heavy polypeptide 1 [Acc:HGNC:3976]
AC005035.1	101	139	261	629	NA	NA	NA	NA	NA:-:	225	0
COPZ2	101	140	290	671	2	1	NA	NA	chr17:46111257-46115392:-	224	0	coatomer protein complex subunit zeta 2 [Acc:HGNC:19356]
TPM2	101	147	282	639	0	1	-1.28	NA	chr9:35685141-35689922:-	232	0	tropomyosin 2 (beta) [Acc:HGNC:12011]
PDGFRL	101	142	306	647	2	0	NA	NA	chr8:17491579-17501580:+	221	0	platelet-derived growth factor receptor-like [Acc:HGNC:8805]
C1orf122	100	137	289	636	NA	NA	NA	NA	chr1:38274081-38275126:+	217	0	chromosome 1 open reading frame 122 [Acc:HGNC:24789]
BEST1	100	135	288	619	8	0	NA	NA	chr11:61722628-61729843:+	213	0	bestrophin 1 [Acc:HGNC:12703]
TP53INP2	100	131	265	629	0	2	NA	NA	chr20:33292538-33297147:+	222	0	tumor protein p53 inducible nuclear protein 2 [Acc:HGNC:16104]
HMGB3	100	128	362	634	NA	NA	NA	NA	chrX:150154003-150155770:+	188	0	high mobility group box 3 [Acc:HGNC:5004]
RP11.983P16.4	100	136	263	619	NA	NA	NA	NA	NA:-:	224	0
MIF4GD	100	140	286	672	NA	NA	NA	NA	chr17:73264018-73266258:-	215	0	MIF4G domain containing [Acc:HGNC:24030]
MYL12A	99	141	281	649	0	1	NA	NA	chr18:3255521-3256124:+	222	0	myosin light chain 12A [Acc:HGNC:16701]
KIF1C	99	139	260	634	NA	NA	NA	NA	chr17:4917488-4925560:+	226	0	kinesin family member 1C [Acc:HGNC:6317]
HEBP2	99	127	304	634	NA	NA	NA	NA	chr6:138727107-138734291:+	183	0	heme binding protein 2 [Acc:HGNC:15716]
ZNF688	98	139	273	634	NA	NA	NA	NA	chr16:30582219-30582956:-	219	1c	zinc finger protein 688 [Acc:HGNC:30489]
CXorf69	98	139	302	664	NA	NA	NA	NA	NA:-:	215	0
RAB13	98	140	255	625	0	1	NA	NA	chr1:153955220-153957838:-	232	0	RAB13, member RAS oncogene family [Acc:HGNC:9762]
FOXO4	98	131	257	625	NA	NA	NA	NA	chrX:70319157-70320693:+	218	0	forkhead box O4 [Acc:HGNC:7139]
PPP1R14BP3	98	142	291	667	NA	NA	NA	NA	chr4:140036083-140036528:-	226	0	protein phosphatase 1 regulatory inhibitor subunit 14B pseudogene 3 [Acc:HGNC:16330]
SERPINB6	98	142	273	649	1	3	NA	NA	chr6:2948392-2972090:-	228	0	serpin peptidase inhibitor, clade B (ovalbumin), member 6 [Acc:HGNC:8950]
SH3BGR	98	129	306	632	NA	NA	NA	NA	chr21:40871748-40887433:+	202	0	SH3 domain binding glutamate-rich protein [Acc:HGNC:10822]
FAM89A	98	136	283	635	0	2	NA	NA	chr1:231155163-231164478:-	217	0	family with sequence similarity 89 member A [Acc:HGNC:25057]
HIGD1B	98	138	265	645	NA	NA	NA	NA	chr17:42925578-42927844:+	224	0	HIG1 hypoxia inducible domain family member 1B [Acc:HGNC:24318]
CLIC1	97	134	292	671	6	1	NA	NA	chr6_ssto_hap7:31698357-31707540:-	212	0	chloride intracellular channel 1 [Acc:HGNC:2062]
BCAS1	97	133	259	620	NA	NA	-1.79	NA	chr20:52644410-52687030:-	210	0	breast carcinoma amplified sequence 1 [Acc:HGNC:974]
AIF1L	97	136	250	638	2	0	NA	NA	chr9:133986788-133995825:+	222	0	allograft inflammatory factor 1-like [Acc:HGNC:28904]
RPL37	97	128	271	569	NA	NA	NA	NA	chr5:40833980-40835314:-	196	0	ribosomal protein L37 [Acc:HGNC:10347]
IQCK	97	143	259	625	2	0	NA	NA	chr16:19838385-19868907:+	226	0	IQ motif containing K [Acc:HGNC:28556]
PABPN1	97	129	245	601	0	2	NA	NA	chr14:23792653-23794543:+	208	0	poly(A) binding protein, nuclear 1 [Acc:HGNC:8565]
TRAPPC6A	97	133	276	572	NA	NA	NA	NA	chr19:45667982-45681469:-	214	0	trafficking protein particle complex 6A [Acc:HGNC:23069]
AC109333.10	97	130	261	643	NA	NA	NA	NA	chr17:4922508-4923388:-	217	0
C13orf15	97	143	260	622	1	2	NA	NA	NA:-:	226	0
IFI27L2	97	136	276	588	NA	NA	NA	NA	chr14:94594713-94595917:-	212	0	interferon, alpha-inducible protein 27-like 2 [Acc:HGNC:19753]
PCTP	96	131	302	619	0	1	NA	NA	chr17:53851096-53900451:+	201	0	phosphatidylcholine transfer protein [Acc:HGNC:8752]
RP11.644F5.11	96	131	239	607	NA	NA	NA	NA	NA:-:	217	0
RFXANK	96	136	247	605	NA	NA	NA	NA	chr19:19309962-19312675:+	217	1c	regulatory factor X associated ankyrin containing protein [Acc:HGNC:9987]
LGALS3	96	128	272	643	NA	NA	NA	NA	chr14:55604761-55607158:+	199	0	lectin, galactoside-binding, soluble, 3 [Acc:HGNC:6563]
C10orf116	96	132	277	612	0	2	NA	NA	NA:-:	210	0
PAQR6	96	138	252	632	5	1	NA	NA	chr1:156215007-156217847:-	224	0	progestin and adipoQ receptor family member VI [Acc:HGNC:30132]
GNG5	96	133	277	584	NA	NA	NA	NA	chr1:84964011-84972248:-	209	0	guanine nucleotide binding protein (G protein), gamma 5 [Acc:HGNC:4408]
TMEM110.MUSTN1	96	138	248	661	NA	NA	NA	NA	NA:-:	225	0
ANP32B	96	138	261	608	1	0	NA	NA	chr9:100760895-100767580:+	219	0	acidic nuclear phosphoprotein 32 family member B [Acc:HGNC:16677]
RP11.91P24.6	96	131	244	608	NA	NA	NA	NA	NA:-:	209	0
SLC2A4RG	96	138	258	610	0	2	NA	NA	chr20:62373880-62374470:+	226	0	SLC2A4 regulator [Acc:HGNC:15930]
RP11.282O18.3	96	131	285	629	NA	NA	NA	NA	NA:-:	205	0
CREB3L1	96	139	168	254	1	1	NA	NA	chr11:46337211-46342959:+	588	1p	cAMP responsive element binding protein 3-like 1 [Acc:HGNC:18856]
DYNLT1	95	120	271	612	NA	NA	NA	NA	chr6:159058251-159065770:-	181	0	dynein, light chain, Tctex-type 1 [Acc:HGNC:11697]
MTND6P4	95	131	234	593	NA	NA	NA	NA	chr5:134259812-134260334:+	223	0	mitochondrially encoded NADH:ubiquinone oxidoreductase core subunit 6 pseudogene 4 [Acc:HGNC:39467]
HMGN3	95	135	284	674	1	1	NA	NA	chr6:79910961-79944406:-	195	0	high mobility group nucleosomal binding domain 3 [Acc:HGNC:12312]
MTCP1NB	95	129	280	580	NA	NA	NA	NA	NA:-:	196	0
S100B	95	136	273	625	6	0	8.57	NA	chr21:48019193-48022806:-	210	0	S100 calcium binding protein B [Acc:HGNC:10500]
RP1.197O17.2	95	126	277	570	NA	NA	NA	NA	NA:-:	191	0
EEF1DP5	95	131	255	592	NA	NA	NA	NA	chr6:128901257-128902029:-	202	0	eukaryotic translation elongation factor 1 delta pseudogene 5 [Acc:HGNC:33524]
PRDX1	95	129	297	598	1	0	-1.60	NA	chr1:45981325-45987539:-	195	0	peroxiredoxin 1 [Acc:HGNC:9352]
PLA2G4A	95	125	356	486	1	1	8.57	NA	chr1:186823417-186908362:+	257	0	phospholipase A2 group IVA [Acc:HGNC:9035]
STX10	94	125	248	567	NA	NA	NA	NA	chr19:13256116-13261197:-	203	0	syntaxin 10 [Acc:HGNC:11428]
C16orf48	94	132	229	536	NA	NA	NA	NA	NA:-:	209	1c
BCL7C	94	144	259	623	0	1	NA	NA	chr16:30899115-30906281:-	228	0	B-cell CLL/lymphoma 7C [Acc:HGNC:1006]
RP11.274E7.2	94	122	291	614	NA	NA	NA	NA	NA:-:	183	0
NOL3	94	138	268	652	NA	NA	NA	NA	chr16:67208746-67209163:+	210	0	nucleolar protein 3 [Acc:HGNC:7869]
TP53I3	94	125	276	591	0	3	NA	NA	chr2:24307618-24308731:-	199	0	tumor protein p53 inducible protein 3 [Acc:HGNC:19373]
DNAJC1	94	138	242	621	NA	NA	NA	NA	chr10:22209538-22292698:-	224	0	DnaJ heat shock protein family (Hsp40) member C1 [Acc:HGNC:20090]
ZNF524	94	138	266	646	NA	NA	NA	NA	chr19:56113244-56114504:+	211	0	zinc finger protein 524 [Acc:HGNC:28322]
ECI1	94	134	261	611	NA	NA	NA	NA	chr16:2294138-2301563:-	205	0	enoyl-CoA delta isomerase 1 [Acc:HGNC:2703]
RPL37P2	94	136	263	592	NA	NA	NA	NA	chr11:67450242-67450529:-	212	0	ribosomal protein L37 pseudogene 2 [Acc:HGNC:17092]
CCDC159	94	127	226	588	NA	NA	NA	NA	chr19:11462637-11465619:+	200	0	coiled-coil domain containing 159 [Acc:HGNC:26996]
RP11.603J24.7	94	134	239	625	NA	NA	NA	NA	NA:-:	220	0
HINT2	94	122	287	565	0	1	NA	NA	chr9:35812970-35815018:-	188	0	histidine triad nucleotide binding protein 2 [Acc:HGNC:18344]
RP11.478C6.4	94	128	292	587	NA	NA	NA	NA	NA:-:	196	0
ARAP1.AS1	94	126	229	492	NA	NA	NA	NA	NA:-:	216	0
XRCC3	94	124	221	464	3	10	NA	NA	chr14:104174915-104180550:-	258	1p	X-ray repair complementing defective repair in Chinese hamster cells 3 [Acc:HGNC:12830]
FXYD1	94	132	244	587	0	9	NA	NA	chr19:35631768-35633959:+	217	0	FXYD domain containing ion transport regulator 1 [Acc:HGNC:4025]
CIB1	94	128	250	507	NA	NA	NA	NA	chr15:90773206-90777279:-	207	0	calcium and integrin binding 1 [Acc:HGNC:16920]
MTCP1	94	129	279	570	NA	NA	NA	NA	chrX:154293595-154376050:-	195	0	mature T-cell proliferation 1 [Acc:HGNC:7423]
AC021593.2	94	120	237	569	NA	NA	NA	NA	NA:-:	210	0
UPF3A	94	130	230	577	1	0	NA	NA	chr13:115051859-115071283:+	209	0	UPF3 regulator of nonsense transcripts homolog A (yeast) [Acc:HGNC:20332]
ETFDH	93	123	301	535	NA	NA	NA	NA	chr4:159603093-159605927:+	184	0	electron-transferring-flavoprotein dehydrogenase [Acc:HGNC:3483]
ANKRD19P	93	126	251	564	NA	NA	NA	NA	chr9:95584503-95592045:+	195	0	ankyrin repeat domain 19, pseudogene [Acc:HGNC:22567]
NT5C	93	138	259	627	NA	NA	NA	NA	chr17:73126882-73127809:-	214	0	5', 3'-nucleotidase, cytosolic [Acc:HGNC:17144]
AP003419.16	93	126	254	602	NA	NA	NA	NA	chr11:67198837-67202870:-	200	0
DNAJC4	93	135	228	582	NA	NA	NA	NA	chr11:64000963-64001758:+	214	0	DnaJ heat shock protein family (Hsp40) member C4 [Acc:HGNC:5271]
FAM195A	93	131	262	633	2	0	NA	NA	chr16:696746-698474:+	205	0	family with sequence similarity 195 member A [Acc:HGNC:14142]
C9orf142	93	132	253	618	NA	NA	NA	NA	chr9:139887832-139888429:+	206	0	chromosome 9 open reading frame 142 [Acc:HGNC:27849]
RP5.977B1.11	93	127	265	587	NA	NA	NA	NA	NA:-:	215	0
MT3	93	127	263	534	1	0	NA	NA	chr16:56623456-56625000:+	205	0	metallothionein 3 [Acc:HGNC:7408]
RP11.123M6.2	93	127	244	618	NA	NA	NA	NA	NA:-:	206	0
AP003035.1	93	133	230	576	NA	NA	NA	NA	NA:-:	223	0
MOCS1	93	131	226	614	0	5	NA	NA	chr6:39893460-39902198:-	209	0	molybdenum cofactor synthesis 1 [Acc:HGNC:7190]
SLC9A3R2	93	139	254	587	5	5	NA	NA	chr16:2085981-2088129:+	231	0	solute carrier family 9, subfamily A (NHE3, cation proton antiporter 3), member 3 regulator 2 [Acc:HGNC:11076]
RP11.521B24.5	93	133	277	640	NA	NA	NA	NA	NA:-:	213	0
C1orf61	93	127	269	538	1	10	NA	NA	chr1:156395616-156399210:-	202	0	chromosome 1 open reading frame 61 [Acc:HGNC:30780]
H2AFJ	93	130	267	609	1	0	NA	NA	chr12:14927515-14930936:+	205	0	H2A histone family member J [Acc:HGNC:14456]
RPL11	92	125	268	625	0	1	NA	NA	chr1:24019098-24022618:+	188	0	ribosomal protein L11 [Acc:HGNC:10301]
HIBCH	92	127	271	589	0	2	NA	NA	chr2:191125198-191145819:-	189	0	3-hydroxyisobutyryl-CoA hydrolase [Acc:HGNC:4908]
AC097532.1	92	129	228	574	NA	NA	NA	NA	NA:-:	215	0
MT1F	92	121	269	528	1	0	NA	NA	chr16:56693145-56694610:+	193	0	metallothionein 1F [Acc:HGNC:7398]
RP11.410L14.2	92	136	257	617	NA	NA	NA	NA	NA:-:	208	0
TSPO	92	129	229	576	1	0	9.07	3.07	chr22:43547936-43559216:+	211	0	translocator protein [Acc:HGNC:1158]
EEF1DP2	92	126	249	586	NA	NA	NA	NA	chr9:95599107-95599950:-	201	0	eukaryotic translation elongation factor 1 delta pseudogene 2 [Acc:HGNC:33523]
CWF19L2	92	122	247	573	NA	NA	NA	NA	chr11:107219436-107224456:-	198	0	CWF19-like 2, cell cycle control (S. pombe) [Acc:HGNC:26508]
ENHO	92	130	258	597	NA	NA	NA	NA	chr9:34521037-34523039:-	210	0	energy homeostasis associated [Acc:HGNC:24838]
SEC11A	92	127	270	605	NA	NA	NA	NA	chr15:85223977-85259298:-	198	0	SEC11 homolog A, signal peptidase complex subunit [Acc:HGNC:17718]
MFI2.AS1	92	128	254	623	NA	NA	NA	NA	NA:-:	202	0
CTD.2517M22.16	92	130	231	538	NA	NA	NA	NA	NA:-:	203	0
POLR2J	92	133	237	605	NA	NA	NA	NA	chr7:102113909-102119346:-	208	0	polymerase (RNA) II (DNA directed) polypeptide J, 13.3kDa [Acc:HGNC:9197]
CTC.471J1.1	91	125	248	562	NA	NA	NA	NA	NA:-:	194	0
EMP3	91	131	232	571	0	1	NA	NA	chr19:48832526-48833740:+	218	0	epithelial membrane protein 3 [Acc:HGNC:3335]
HADHA	91	124	284	612	NA	NA	NA	NA	chr2:26455069-26458172:-	197	0	hydroxyacyl-CoA dehydrogenase/3-ketoacyl-CoA thiolase/enoyl-CoA hydratase (trifunctional protein), alpha subunit [Acc:HGNC:4801]
IFI27	91	136	235	625	0	5	NA	NA	chr14:94581856-94583027:+	217	0	interferon, alpha-inducible protein 27 [Acc:HGNC:5397]
RP11.42D20.2	91	114	284	602	NA	NA	NA	NA	NA:-:	183	0
ZRSR2	91	122	251	602	NA	NA	NA	NA	chrX:15808634-15821919:+	196	0	zinc finger (CCCH type), RNA binding motif and serine/arginine rich 2 [Acc:HGNC:23019]
C22orf46	91	128	237	599	1	0	NA	NA	chr22:42086546-42094140:+	217	1c	chromosome 22 open reading frame 46 [Acc:HGNC:26294]
RP11.299M14.2	91	117	276	583	NA	NA	NA	NA	NA:-:	193	0
S100A13	91	124	252	543	5	0	NA	NA	chr1:153591283-153603836:-	195	0	S100 calcium binding protein A13 [Acc:HGNC:10490]
EGFL8	91	130	226	571	9	5	NA	NA	chr6_ssto_hap7:32135319-32136058:+	209	0	EGF-like-domain, multiple 8 [Acc:HGNC:13944]
SWI5	91	123	259	537	NA	NA	NA	NA	chr9:131038522-131051268:+	191	0	SWI5 homologous recombination repair protein [Acc:HGNC:31412]
MYCT1	90	122	252	630	0	1	NA	NA	chr6:153019095-153045636:+	185	0	myc target 1 [Acc:HGNC:23172]
PRKCDBP	90	132	234	650	5	2	NA	NA	chr11:6340373-6341762:-	209	0	protein kinase C, delta binding protein [Acc:HGNC:9400]
AC140847.1	90	118	199	513	NA	NA	NA	NA	NA:-:	210	0
RPL28	90	129	251	608	0	1	NA	NA	chr19:55897725-55903107:+	197	0	ribosomal protein L28 [Acc:HGNC:10330]
RP11.296L22.8	90	123	234	500	NA	NA	NA	NA	NA:-:	204	0
SLC25A33	90	132	283	605	0	2	NA	NA	chr1:9599540-9645237:+	205	0	solute carrier family 25 (pyrimidine nucleotide carrier), member 33 [Acc:HGNC:29681]
HES6	90	126	248	551	NA	NA	NA	NA	chr2:239147856-239148642:-	204	0	hes family bHLH transcription factor 6 [Acc:HGNC:18254]
RARRES2	90	123	242	557	3	0	NA	NA	chr7:150035713-150038749:-	206	0	retinoic acid receptor responder (tazarotene induced) 2 [Acc:HGNC:9868]
CTD.2531D15.5	90	126	234	512	NA	NA	NA	NA	NA:-:	197	0
RP11.436I9.2	90	121	259	589	NA	NA	NA	NA	NA:-:	186	0
PTH1R	90	126	217	596	3	1	NA	NA	chr3:46944088-46945287:+	204	0	parathyroid hormone 1 receptor [Acc:HGNC:9608]
SNX22	90	129	253	548	3	2	NA	NA	chr15:64445678-64449679:+	207	0	sorting nexin 22 [Acc:HGNC:16315]
C5orf62	90	121	262	597	NA	NA	NA	NA	NA:-:	200	0
CTD.3184A7.4	90	127	243	525	NA	NA	NA	NA	NA:-:	202	0
KIAA1598	90	114	354	620	5	0	NA	NA	chr10:118713559-118719842:-	172	0
LUC7L3	90	125	274	586	NA	NA	NA	NA	chr17:48828411-48829911:+	203	0	LUC7-like 3 pre-mRNA splicing factor [Acc:HGNC:24309]
ROM1	90	124	217	557	1	0	NA	NA	chr11:62381000-62382185:+	202	0	retinal outer segment membrane protein 1 [Acc:HGNC:10254]
MYL9	90	121	246	570	0	1	NA	NA	chr20:35169899-35178228:+	207	0	myosin light chain 9 [Acc:HGNC:15754]
AC007283.5	90	131	222	576	NA	NA	NA	NA	chr2:202031687-202032269:+	219	0
MRPL41	90	134	228	602	NA	NA	NA	NA	chr9:140445650-140447007:+	220	0	mitochondrial ribosomal protein L41 [Acc:HGNC:14492]
TNIP2	90	120	229	534	1	0	NA	NA	chr4:2749176-2757751:-	197	0	TNFAIP3 interacting protein 2 [Acc:HGNC:19118]
FAM176B	90	133	228	563	2	0	NA	NA	NA:-:	222	0
FTH1P20	90	119	259	542	NA	NA	NA	NA	chr2:181737593-181738141:-	198	0	ferritin, heavy polypeptide 1 pseudogene 20 [Acc:HGNC:37639]
PLEKHB1	90	127	245	614	4	4	NA	NA	chr11:73373397-73373860:+	197	0	pleckstrin homology domain containing B1 [Acc:HGNC:19079]
USF2	90	124	253	606	0	6	NA	NA	chr19:35769117-35770210:+	194	0	upstream transcription factor 2, c-fos interacting [Acc:HGNC:12594]
NENF	90	122	269	527	1	0	NA	NA	chr1:212606332-212608375:+	192	0	neudesin neurotrophic factor [Acc:HGNC:30384]
TMED1	89	127	254	541	NA	NA	NA	NA	chr19:10943726-10946871:-	201	0	transmembrane p24 trafficking protein 1 [Acc:HGNC:17291]
HES4	89	129	245	606	NA	NA	NA	NA	chr1:934349-935361:-	207	0	hes family bHLH transcription factor 4 [Acc:HGNC:24149]
GNPTG	89	123	241	522	0	1	NA	NA	chr16:1410623-1413351:+	197	0	N-acetylglucosamine-1-phosphate transferase, gamma subunit [Acc:HGNC:23026]
NPC2	89	129	245	608	NA	NA	NA	NA	chr14:74951113-74960311:-	198	0	Niemann-Pick disease, type C2 [Acc:HGNC:14537]
RHOC	89	129	252	531	1	0	NA	NA	chr1:113247261-113249749:-	211	0	ras homolog family member C [Acc:HGNC:669]
DCXR	89	130	253	563	NA	NA	NA	NA	chr17:79994508-79995585:-	199	0	dicarbonyl/L-xylulose reductase [Acc:HGNC:18985]
AC108078.1	89	124	231	575	NA	NA	NA	NA	chr4:70345048-70345152:+	209	0
HSD17B8	89	119	265	543	3	1	NA	NA	chr6_mann_hap4:33172462-33174226:+	186	0	hydroxysteroid (17-beta) dehydrogenase 8 [Acc:HGNC:3554]
LHPP	89	132	204	537	11	6	NA	NA	chr10:126301401-126301953:+	212	0	phospholysine phosphohistidine inorganic pyrophosphate phosphatase [Acc:HGNC:30042]
PRDX6	89	124	273	580	0	1	-1.10	NA	chr1:173450337-173457154:+	191	0	peroxiredoxin 6 [Acc:HGNC:16753]
NUDT17	89	125	268	562	0	1	NA	NA	chr1:145587378-145589409:-	201	0	nudix hydrolase 17 [Acc:HGNC:26618]
RP4.639F20.1	89	114	243	511	NA	NA	NA	NA	NA:-:	182	0
ID1	89	131	222	566	NA	NA	NA	NA	chr20:30193091-30194313:+	218	0	inhibitor of DNA binding 1, dominant negative helix-loop-helix protein [Acc:HGNC:5360]
EIF4EBP3	89	133	219	593	NA	NA	NA	NA	chr5:139927250-139929163:+	214	1c	eukaryotic translation initiation factor 4E binding protein 3 [Acc:HGNC:3290]
TMEM88	89	125	231	527	0	4	NA	NA	chr17:7758383-7759379:+	204	0	transmembrane protein 88 [Acc:HGNC:32371]
AC073321.5	89	121	256	569	NA	NA	NA	NA	NA:-:	194	0
AC022098.2	89	124	252	567	NA	NA	NA	NA	NA:-:	198	0
SRGN	89	121	253	571	0	2	NA	NA	chr10:70847873-70864567:+	202	0	serglycin [Acc:HGNC:9361]
RPL37AP1	89	123	271	626	NA	NA	NA	NA	chr20:43095203-43095482:-	189	0	ribosomal protein L37a pseudogene 1 [Acc:HGNC:16548]
C9orf46	89	120	271	634	NA	NA	NA	NA	NA:-:	188	0
ACADVL	89	121	209	441	0	2	NA	NA	chr17:7127951-7128585:+	201	0	acyl-CoA dehydrogenase, very long chain [Acc:HGNC:92]
MPST	89	125	256	574	2	0	NA	NA	chr22:37419077-37425862:+	204	0	mercaptopyruvate sulfurtransferase [Acc:HGNC:7223]
RP11.998D10.2	89	131	237	585	NA	NA	NA	NA	NA:-:	212	0
ACADS	89	128	213	540	3	1	NA	NA	chr12:121163663-121177397:+	213	0	acyl-CoA dehydrogenase, C-2 to C-3 short chain [Acc:HGNC:90]
ZCWPW1	89	124	252	601	NA	NA	NA	NA	chr7:100016768-100026415:-	189	0	zinc finger, CW type with PWWP domain 1 [Acc:HGNC:23486]
DPP7	89	123	222	461	NA	NA	NA	NA	chr9:140007885-140009629:-	196	0	dipeptidyl-peptidase 7 [Acc:HGNC:14892]
AFAP1L1	89	108	192	314	0	4	NA	NA	chr5:148695202-148721365:+	274	0	actin filament associated protein 1 like 1 [Acc:HGNC:26714]
SDCBP2	89	125	245	528	0	3	NA	NA	chr20:1290618-1309883:-	197	0	syndecan binding protein 2 [Acc:HGNC:15756]
HRSP12	89	125	276	595	NA	NA	NA	NA	chr8:99125865-99129342:-	194	0	heat-responsive protein 12 [Acc:HGNC:16897]
CTD.2336O2.1	89	128	271	616	NA	NA	NA	NA	NA:-:	202	0
DECR1	89	128	270	652	NA	NA	NA	NA	chr8:91054960-91064320:+	195	0	2,4-dienoyl-CoA reductase 1, mitochondrial [Acc:HGNC:2753]
MIR497HG	88	122	258	534	NA	NA	NA	NA	chr17:6921229-6921341:-	179	0	mir-497-195 cluster host gene [Acc:HGNC:39523]
RP11.783K16.14	88	125	254	605	NA	NA	NA	NA	NA:-:	198	0
SCRN2	88	111	202	433	1	1	NA	NA	chr17:45917267-45918645:-	191	0	secernin 2 [Acc:HGNC:30381]
ANKRD35	88	120	230	514	1	0	NA	NA	chr1:145549243-145561166:+	198	0	ankyrin repeat domain 35 [Acc:HGNC:26323]
MT2A	88	128	241	569	0	3	NA	NA	chr16:56642601-56643409:+	203	0	metallothionein 2A [Acc:HGNC:7406]
N6AMT2	88	129	243	603	0	2	NA	NA	chr13:21331367-21348097:-	195	0	N-6 adenine-specific DNA methyltransferase 2 (putative) [Acc:HGNC:27351]
RPL19	88	119	288	613	NA	NA	NA	NA	chr17:37360416-37360980:+	186	0	ribosomal protein L19 [Acc:HGNC:10312]
PLIN3	88	125	236	510	NA	NA	NA	NA	chr19:4859995-4867124:-	205	0	perilipin 3 [Acc:HGNC:16893]
HBA2	88	114	241	560	2	0	NA	NA	chr16:222942-223462:+	190	0	hemoglobin subunit alpha 2 [Acc:HGNC:4824]
AP000358.3	88	132	239	629	NA	NA	NA	NA	NA:-:	219	0
AP001029.2	88	128	220	599	NA	NA	NA	NA	NA:-:	196	0
AP001347.1	88	123	210	549	NA	NA	NA	NA	NA:-:	212	0
RP11.661A12.7	88	120	214	543	NA	NA	NA	NA	NA:-:	195	0
RP11.108L7.7	88	123	208	545	NA	NA	NA	NA	NA:-:	199	0
NET1	88	121	273	554	0	6	NA	NA	chr10:5496343-5498493:+	198	0	neuroepithelial cell transforming 1 [Acc:HGNC:14592]
AC009469.1	88	117	224	506	NA	NA	NA	NA	chr2:218664513-218665979:-	206	0
AKR7A2	88	123	248	518	NA	NA	NA	NA	chr1:19634232-19638597:-	198	0	aldo-keto reductase family 7, member A2 [Acc:HGNC:389]
SNORD104	88	122	249	612	NA	NA	NA	NA	chr17:62223442-62223512:+	189	0	small nucleolar RNA, C/D box 104 [Acc:HGNC:32768]
TSC22D4	88	130	215	548	5	0	NA	NA	chr7:100071410-100076792:-	215	0	TSC22 domain family member 4 [Acc:HGNC:21696]
SERF2	88	122	261	618	0	2	NA	NA	chr15:44092620-44094767:+	186	0	small EDRK-rich factor 2 [Acc:HGNC:10757]
NME4	88	120	206	453	NA	NA	NA	NA	chr16:448409-450749:+	199	0	NME/NM23 nucleoside diphosphate kinase 4 [Acc:HGNC:7852]
WBP1	88	117	250	505	NA	NA	NA	NA	chr2:74686338-74687555:+	185	0	WW domain binding protein 1 [Acc:HGNC:12737]
ZMAT5	88	108	244	478	0	3	NA	NA	chr22:30142155-30163000:-	174	0	zinc finger, matrin-type 5 [Acc:HGNC:28046]
GLIPR2	88	130	233	568	1	0	NA	NA	chr9:36144272-36163899:+	204	0	GLI pathogenesis-related 2 [Acc:HGNC:18007]
UNG	88	124	261	607	0	1	NA	NA	chr12:109535955-109548797:+	191	0	uracil DNA glycosylase [Acc:HGNC:12572]
EXOSC7	88	129	230	585	0	1	NA	NA	chr3:45052724-45054160:+	205	0	exosome component 7 [Acc:HGNC:28112]
RAMP2	87	123	219	533	NA	NA	NA	NA	chr17:40913275-40915020:+	198	0	receptor (G protein-coupled) activity modifying protein 2 [Acc:HGNC:9844]
SRI	87	112	302	638	3	0	NA	NA	chr7:87839882-87856268:-	167	0	sorcin [Acc:HGNC:11292]
GALK1	87	124	228	550	1	0	NA	NA	chr17:73759463-73761214:-	197	0	galactokinase 1 [Acc:HGNC:4118]
AP006621.5	87	123	220	550	NA	NA	NA	NA	chr11:777607-784297:+	193	0
NUPR1	87	122	274	606	1	0	NA	NA	chr16:28548857-28550329:-	192	0	nuclear protein 1, transcriptional regulator [Acc:HGNC:29990]
RP11.512H23.2	87	116	243	596	NA	NA	NA	NA	NA:-:	185	0
CCDC61	87	121	214	447	1	0	NA	NA	chr19:46521636-46524576:+	206	0	coiled-coil domain containing 61 [Acc:HGNC:33629]
LEPREL4	87	129	220	589	NA	NA	NA	NA	chr17:39967912-39968856:-	205	0
RP11.638I2.6	87	116	217	463	NA	NA	NA	NA	NA:-:	191	0
DLEC1	87	116	238	542	0	1	NA	NA	chr3:38158533-38165516:+	183	0	deleted in lung and esophageal cancer 1 [Acc:HGNC:2899]
REEP6	87	124	202	465	1	2	NA	NA	chr19:1495474-1497720:+	203	0	receptor accessory protein 6 [Acc:HGNC:30078]
MCM7	87	112	241	599	4	0	NA	NA	chr7:99697308-99698016:-	182	0	minichromosome maintenance complex component 7 [Acc:HGNC:6950]
RPS19	87	115	274	611	NA	NA	NA	NA	chr19:42364847-42373262:+	182	0	ribosomal protein S19 [Acc:HGNC:10402]
PLSCR3	87	118	241	515	0	2	NA	NA	NA:-:	184	0
AC098691.1	87	123	210	571	NA	NA	NA	NA	NA:-:	208	0
TM4SF1	87	128	223	605	3	1	NA	NA	chr3:149089558-149095436:-	210	0	transmembrane 4 L six family member 1 [Acc:HGNC:11853]
RP11.17A4.1	87	114	260	565	NA	NA	NA	NA	NA:-:	178	0
YBEY	87	114	256	566	NA	NA	NA	NA	chr21:47706558-47717665:+	181	0	ybeY metallopeptidase (putative) [Acc:HGNC:1299]
APOC1	87	119	252	502	0	2	NA	NA	chr19:45418125-45422606:+	198	0	apolipoprotein C-I [Acc:HGNC:607]
CTD.2102P23.1	87	116	236	577	NA	NA	NA	NA	NA:-:	184	0
B2M	87	108	283	601	1	1	-1.81	NA	chr15:45007923-45009137:+	170	0	beta-2-microglobulin [Acc:HGNC:914]
SAP30	86	116	244	581	NA	NA	NA	NA	chr4:174292093-174298683:+	172	0	Sin3A associated protein 30kDa [Acc:HGNC:10532]
RP11.889L3.1	86	120	258	616	NA	NA	NA	NA	NA:-:	174	0
CCDC107	86	119	219	568	NA	NA	NA	NA	chr9:35658376-35661184:+	179	0	coiled-coil domain containing 107 [Acc:HGNC:28465]
GTF3C6	86	110	248	527	1	0	NA	NA	chr6:111280130-111289093:+	175	0	general transcription factor IIIC subunit 6 [Acc:HGNC:20872]
HSD17B14	86	123	231	552	NA	NA	NA	NA	chr19:49316365-49339080:-	197	0	hydroxysteroid (17-beta) dehydrogenase 14 [Acc:HGNC:23238]
ICAM2	86	126	207	594	0	4	NA	NA	chr17:62083298-62097992:-	211	0	intercellular adhesion molecule 2 [Acc:HGNC:5345]
FAM181B	86	127	202	532	6	0	NA	NA	chr11:82443052-82444906:-	215	0	family with sequence similarity 181 member B [Acc:HGNC:28512]
NECAP2	86	119	215	489	0	1	NA	NA	chr1:16782015-16785513:+	192	0	NECAP endocytosis associated 2 [Acc:HGNC:25528]
C9orf100	86	117	227	560	NA	NA	NA	NA	NA:-:	177	0
CARHSP1	86	129	244	585	3	0	NA	NA	chr16:8953187-8955638:-	195	0	calcium regulated heat stable protein 1 [Acc:HGNC:17150]
AC005071.3	86	115	257	617	NA	NA	NA	NA	NA:-:	170	0
RP9P	86	119	225	551	NA	NA	NA	NA	chr7:32956427-32982575:-	181	0	retinitis pigmentosa 9 pseudogene [Acc:HGNC:33969]
TP53TG1	86	117	251	525	NA	NA	NA	NA	chr7:86974512-86974802:-	183	0	TP53 target 1 (non-protein coding) [Acc:HGNC:17026]
RP11.468E2.1	86	115	238	588	NA	NA	NA	NA	NA:-:	175	0
SNTA1	86	120	205	471	0	2	NA	NA	chr20:31995760-32031698:-	203	0	syntrophin, alpha 1 [Acc:HGNC:11167]
AL592307.1	86	124	207	565	NA	NA	NA	NA	NA:-:	210	0
ECI2	86	118	281	618	NA	NA	NA	NA	chr6:4130551-4135807:-	174	0	enoyl-CoA delta isomerase 2 [Acc:HGNC:14601]
AC037459.4	86	126	215	570	NA	NA	NA	NA	chr8:22446836-22458873:+	203	0
NDRG2	86	126	227	583	5	0	NA	NA	chr14:21491038-21492443:-	199	0	NDRG family member 2 [Acc:HGNC:14460]
RPS15	86	120	236	558	2	3	NA	NA	chr19:1438805-1440493:+	184	0	ribosomal protein S15 [Acc:HGNC:10388]
RP11.152H18.3	86	121	218	543	NA	NA	NA	NA	NA:-:	200	0
TAX1BP3	86	115	243	486	1	0	NA	NA	chr17:3566195-3571976:-	197	0	Tax1 (human T-cell leukemia virus type I) binding protein 3 [Acc:HGNC:30684]
CLEC3B	86	132	218	579	1	3	NA	NA	chr3:45071621-45077560:+	209	0	C-type lectin domain family 3 member B [Acc:HGNC:11891]
BCAM	86	122	211	448	5	0	NA	NA	chr19:45323589-45324673:+	210	0	basal cell adhesion molecule (Lutheran blood group) [Acc:HGNC:6722]
TRIM41	86	122	207	545	NA	NA	NA	NA	chr5:180660705-180661818:+	202	0	tripartite motif containing 41 [Acc:HGNC:19013]
RPS19P3	86	113	247	598	NA	NA	NA	NA	chr14:35037894-35038335:-	185	0	ribosomal protein S19 pseudogene 3 [Acc:HGNC:23560]
EIF5B	85	123	216	549	NA	NA	NA	NA	chr2:100013509-100016237:+	202	0	eukaryotic translation initiation factor 5B [Acc:HGNC:30793]
TRIP6	85	123	205	496	1	2	NA	NA	chr7:100468404-100470455:+	205	0	thyroid hormone receptor interactor 6 [Acc:HGNC:12311]
CD320	85	118	219	531	0	1	NA	NA	chr19:8370518-8373240:-	195	0	CD320 molecule [Acc:HGNC:16692]
RP11.758P17.2	85	117	259	569	NA	NA	NA	NA	NA:-:	178	0
RP11.756G12.1	85	128	248	581	NA	NA	NA	NA	NA:-:	216	0
RPL36	85	118	255	594	0	2	NA	NA	chr19:5690326-5691678:+	180	0	ribosomal protein L36 [Acc:HGNC:13631]
SNRNP35	85	119	205	569	0	2	NA	NA	chr12:123949052-123950937:+	185	1c	small nuclear ribonucleoprotein, U11/U12 35kDa subunit [Acc:HGNC:30852]
TST	85	122	231	508	NA	NA	NA	NA	chr22:37414401-37415681:-	192	0	thiosulfate sulfurtransferase (rhodanese) [Acc:HGNC:12388]
S100A16	85	122	219	495	3	0	NA	NA	chr1:153579927-153585621:-	201	0	S100 calcium binding protein A16 [Acc:HGNC:20441]
SEPT4	85	132	230	636	8	0	-1.01	NA	chr17:56607178-56608885:-	197	0	septin 4 [Acc:HGNC:9165]
C16orf79	85	112	206	498	NA	NA	NA	NA	NA:-:	185	0
TMEM134	85	124	227	503	0	1	NA	NA	chr11:67235234-67236743:-	197	0	transmembrane protein 134 [Acc:HGNC:26142]
AC091047.1	85	120	205	533	NA	NA	NA	NA	NA:-:	206	0
RP11.612B6.2	85	119	212	539	NA	NA	NA	NA	NA:-:	191	0
RP11.390K5.1	85	108	264	567	NA	NA	NA	NA	NA:-:	159	0
TREX1	85	109	203	496	4	0	NA	NA	chr3:48507668-48508832:+	178	0	three prime repair exonuclease 1 [Acc:HGNC:12269]
AC016739.2	85	112	225	495	NA	NA	NA	NA	chr2:177065635-177065980:-	176	0
RHOQ	85	118	254	634	NA	NA	NA	NA	chr2:46807422-46808185:+	176	0	ras homolog family member Q [Acc:HGNC:17736]
EEF1D	85	114	218	533	0	1	NA	NA	chr8:144674823-144679584:-	190	0	eukaryotic translation elongation factor 1 delta (guanine nucleotide exchange protein) [Acc:HGNC:3211]
PDLIM2	85	122	190	564	3	1	NA	NA	chr8:22446795-22451708:+	195	0	PDZ and LIM domain 2 (mystique) [Acc:HGNC:13992]
C8orf82	85	124	220	577	NA	NA	NA	NA	chr8:145753756-145754446:-	200	0	chromosome 8 open reading frame 82 [Acc:HGNC:33826]
CST3	85	121	213	446	NA	NA	NA	NA	chr20:23614293-23619110:-	206	0	cystatin C [Acc:HGNC:2475]
HSPB1	85	121	248	570	0	1	NA	NA	chr7:75932893-75933612:+	190	0	heat shock protein family B (small) member 1 [Acc:HGNC:5246]
PKMYT1	85	117	219	536	2	0	NA	NA	chr16:3029495-3030395:-	194	0	protein kinase, membrane associated tyrosine/threonine 1 [Acc:HGNC:29650]
MAPKAPK3	85	119	222	462	1	1	-1.60	NA	chr3:50683642-50686058:+	202	0	mitogen-activated protein kinase-activated protein kinase 3 [Acc:HGNC:6888]
SCARNA2	85	123	210	544	NA	NA	NA	NA	chr1:109642814-109643234:+	207	0	small Cajal body-specific RNA 2 [Acc:HGNC:32558]
AC006368.1	84	128	222	546	NA	NA	NA	NA	NA:-:	216	0
METRN	84	123	204	511	1	1	NA	NA	chr16:766573-767480:+	208	0	meteorin, glial cell differentiation regulator [Acc:HGNC:14151]
ST3GAL4	84	116	206	513	2	2	NA	NA	chr11:126278344-126284449:+	190	0	ST3 beta-galactoside alpha-2,3-sialyltransferase 4 [Acc:HGNC:10864]
TPPP3	84	116	233	531	0	4	9.07	6.03	chr16:67424381-67427384:-	186	1c	tubulin polymerization-promoting protein family member 3 [Acc:HGNC:24162]
TREH	84	114	198	495	1	0	NA	NA	chr11:118533439-118550399:-	195	0	trehalase [Acc:HGNC:12266]
AL365332.1	84	119	205	532	NA	NA	NA	NA	NA:-:	205	0
CD63	84	126	244	530	1	1	NA	NA	chr12:56120510-56123444:-	197	0	CD63 molecule [Acc:HGNC:1692]
C1orf35	84	112	210	438	0	1	NA	NA	chr1:228289942-228291090:-	176	0	chromosome 1 open reading frame 35 [Acc:HGNC:19032]
DHRS3	84	115	224	493	7	6	NA	NA	chr1:12639795-12676700:-	187	0	dehydrogenase/reductase (SDR family) member 3 [Acc:HGNC:17693]
EFEMP2	84	121	207	462	1	0	NA	NA	chr11:65638886-65640243:-	204	0	EGF containing fibulin-like extracellular matrix protein 2 [Acc:HGNC:3219]
ORAOV1	84	119	192	481	0	4	NA	NA	chr11:69487989-69490063:-	200	0	oral cancer overexpressed 1 [Acc:HGNC:17589]
NMB	84	112	253	471	1	2	NA	NA	chr15:85198359-85201794:-	183	1c	neuromedin B [Acc:HGNC:7842]
IL17D	84	119	222	499	1	5	NA	NA	chr13:21278217-21295824:+	194	0	interleukin 17D [Acc:HGNC:5984]
RP11.802E16.3	84	112	208	438	NA	NA	NA	NA	NA:-:	189	0
ISYNA1	84	112	214	450	0	1	NA	NA	chr19:18547656-18548972:-	192	0	inositol-3-phosphate synthase 1 [Acc:HGNC:29821]
SLC25A20	84	118	233	502	2	0	NA	NA	chr3:48894824-48936325:-	186	0	solute carrier family 25 (carnitine/acylcarnitine translocase), member 20 [Acc:HGNC:1421]
PTGDS	84	115	204	495	4	2	8.56	NA	chr9:139875284-139876190:+	196	0	prostaglandin D2 synthase [Acc:HGNC:9592]
ID3	84	129	218	604	0	3	NA	NA	chr1:23884935-23885934:-	210	0	inhibitor of DNA binding 3, dominant negative helix-loop-helix protein [Acc:HGNC:5362]
MSRB2	84	115	239	484	0	1	NA	NA	chr10:23408072-23409822:+	182	0	methionine sulfoxide reductase B2 [Acc:HGNC:17061]
UBTD1	84	126	191	490	1	2	NA	NA	chr10:99258624-99330966:+	208	0	ubiquitin domain containing 1 [Acc:HGNC:25683]
AC079949.1	84	121	205	527	NA	NA	NA	NA	chr12:127650615-127650672:-	205	0
FGFBP3	84	115	218	540	NA	NA	NA	NA	chr10:93666345-93669240:-	188	0	fibroblast growth factor binding protein 3 [Acc:HGNC:23428]
PPM1J	84	122	241	519	NA	NA	NA	NA	chr1:113256855-113257950:-	195	0	protein phosphatase, Mg2+/Mn2+ dependent 1J [Acc:HGNC:20785]
RP1.278C19.3	84	121	216	482	NA	NA	NA	NA	NA:-:	195	0
COL9A3	84	118	211	570	1	18	NA	NA	chr20:61468273-61472010:+	193	0	collagen, type IX, alpha 3 [Acc:HGNC:2219]
AL606830.1	84	121	201	539	NA	NA	NA	NA	NA:-:	204	0
AL928654.7	84	134	223	632	NA	NA	NA	NA	NA:-:	205	0	Cysteine-rich protein 1 [Source:UniProtKB/Swiss-Prot;Acc:P50238]
PEX10	83	117	203	443	1	3	NA	NA	chr1:2340193-2343953:-	192	1c	peroxisomal biogenesis factor 10 [Acc:HGNC:8851]
ACAA1	83	113	213	434	0	1	NA	NA	chr3:38175886-38178572:-	190	0	acetyl-CoA acyltransferase 1 [Acc:HGNC:82]
RP5.827C21.1	83	121	233	541	NA	NA	NA	NA	NA:-:	192	0
RP11.203J24.8	83	108	244	533	NA	NA	NA	NA	NA:-:	171	0
CHRNE	83	117	217	490	0	6	NA	NA	chr17:4804303-4805925:-	192	0	cholinergic receptor, nicotinic epsilon [Acc:HGNC:1966]
RP5.1009N12.1	83	110	291	668	NA	NA	NA	NA	NA:-:	167	0
HBA1	83	114	237	574	2	0	NA	NA	chr16:226746-227273:+	185	0	hemoglobin subunit alpha 1 [Acc:HGNC:4823]
RP11.111M22.3	83	112	238	501	NA	NA	NA	NA	NA:-:	180	0
SNORD3A	83	123	225	556	NA	NA	NA	NA	chr17:19091328-19091544:+	198	0	small nucleolar RNA, C/D box 3A [Acc:HGNC:33189]
CCS	83	107	215	443	2	0	NA	NA	chr11:66367905-66373488:+	172	0	copper chaperone for superoxide dismutase [Acc:HGNC:1613]
SIGIRR	83	125	211	581	3	2	NA	NA	chr11:409465-414989:-	201	0	single immunoglobulin and toll-interleukin 1 receptor (TIR) domain [Acc:HGNC:30575]
CHPT1	83	113	279	630	NA	NA	NA	NA	chr12:102133355-102137788:+	165	0	choline phosphotransferase 1 [Acc:HGNC:17852]
C6orf145	83	121	197	522	NA	NA	NA	NA	NA:-:	206	0
FPGS	83	106	195	438	1	1	NA	NA	chr9:130572272-130575853:+	173	0	folylpolyglutamate synthase [Acc:HGNC:3824]
AL121959.1	83	119	247	553	NA	NA	NA	NA	NA:-:	200	0
UBE2L6	83	114	257	514	0	1	NA	NA	chr11:57319931-57334776:-	179	1c	ubiquitin conjugating enzyme E2L 6 [Acc:HGNC:12490]
RP11.12A1.1	83	121	224	488	NA	NA	NA	NA	NA:-:	210	0
RPS27L	83	104	248	564	NA	NA	NA	NA	chr15:63447169-63449698:-	167	0	ribosomal protein S27 like [Acc:HGNC:18476]
TTYH1	83	112	199	413	1	0	NA	NA	chr19:54947184-54947897:+	190	0	tweety family member 1 [Acc:HGNC:13476]
SERPINB1	83	111	220	568	1	1	NA	NA	chr6:2838782-2842096:-	176	0	serpin peptidase inhibitor, clade B (ovalbumin), member 1 [Acc:HGNC:3311]
RP5.827C21.2	83	124	241	545	NA	NA	NA	NA	NA:-:	194	0
AC046143.5	82	104	240	550	NA	NA	NA	NA	NA:-:	159	0
SLC27A1	82	114	200	430	1	2	NA	NA	chr19:17611174-17615709:+	203	0	solute carrier family 27 (fatty acid transporter), member 1 [Acc:HGNC:10995]
AC120194.1	82	112	238	520	NA	NA	NA	NA	chr8:71485680-71486671:+	175	0
CTC.428G20.3	82	116	266	654	NA	NA	NA	NA	NA:-:	175	0
POLD4	82	100	224	448	0	1	NA	NA	chr11:67120363-67121005:-	157	0	polymerase (DNA-directed), delta 4, accessory subunit [Acc:HGNC:14106]
KANK3	82	119	188	509	3	1	NA	NA	chr19:8398996-8399666:-	198	0	KN motif and ankyrin repeat domains 3 [Acc:HGNC:24796]
CHCHD8	82	120	248	590	NA	NA	NA	NA	NA:-:	177	0
GNG5P2	82	115	244	595	NA	NA	NA	NA	chrX:109589699-109590201:-	179	0	guanine nucleotide binding protein (G protein), gamma 5 pseudogene 2 [Acc:HGNC:24826]
FAM100B	82	115	192	508	NA	NA	NA	NA	NA:-:	186	0
OLIG1	82	118	194	447	3	0	NA	NA	chr21:34443973-34444719:+	200	0	oligodendrocyte transcription factor 1 [Acc:HGNC:16983]
SLC25A18	82	116	210	470	2	1	NA	NA	chr22:18049771-18050458:+	193	0	solute carrier family 25 (glutamate carrier), member 18 [Acc:HGNC:10988]
TNFSF12	82	111	197	442	0	3	NA	NA	chr17:7453094-7460891:+	191	0	tumor necrosis factor superfamily member 12 [Acc:HGNC:11927]
RPS19P1	82	113	258	563	NA	NA	NA	NA	chr20:18485276-18485710:+	175	0	ribosomal protein S19 pseudogene 1 [Acc:HGNC:16534]
PLP2	82	109	214	523	NA	NA	-0.60	NA	chrX:49028272-49031588:+	172	0	proteolipid protein 2 (colonic epithelium-enriched) [Acc:HGNC:9087]
AIFM3	82	114	215	487	1	2	NA	NA	chr22:21331161-21335644:+	188	0	apoptosis inducing factor, mitochondria associated 3 [Acc:HGNC:26398]
HMG20B	82	121	214	485	0	1	NA	NA	chr19:3576882-3578442:+	203	0	high mobility group 20B [Acc:HGNC:5002]
ARPC1B	82	117	213	450	0	4	NA	NA	chr7:98991664-98992424:+	198	0	actin related protein 2/3 complex subunit 1B [Acc:HGNC:704]
IK	82	110	282	433	NA	NA	NA	NA	chr5:140039739-140042064:+	316	1p	IK cytokine, down-regulator of HLA II [Acc:HGNC:5958]
TP53I13	82	117	204	426	1	0	NA	NA	chr17:27899447-27900175:+	198	0	tumor protein p53 inducible protein 13 [Acc:HGNC:25102]
H3F3B	82	124	238	576	NA	NA	NA	NA	chr17:73779187-73781974:-	183	0	H3 histone, family 3B (H3.3B) [Acc:HGNC:4765]
C6orf108	82	117	227	499	0	1	NA	NA	NA:-:	184	0
PSME1	82	110	251	570	NA	NA	NA	NA	chr14:24606728-24608168:+	167	0	proteasome activator subunit 1 [Acc:HGNC:9568]
FTL	82	114	253	515	NA	NA	-1.51	NA	chr19:49468557-49470135:+	179	0	ferritin, light polypeptide [Acc:HGNC:3999]
TM9SF1	82	112	233	571	0	2	NA	NA	chr14:24662190-24664793:-	169	0	transmembrane 9 superfamily member 1 [Acc:HGNC:11864]
ZNF385A	82	117	187	432	0	9	NA	NA	chr12:54766697-54775231:-	203	0	zinc finger protein 385A [Acc:HGNC:17521]
PPP1R35	82	111	248	571	NA	NA	NA	NA	chr7:100032981-100034096:-	176	0	protein phosphatase 1 regulatory subunit 35 [Acc:HGNC:28320]
EBF4	82	110	190	399	1	3	NA	NA	chr20:2735733-2740747:+	188	0	early B-cell factor 4 [Acc:HGNC:29278]
RP11.475C16.1	82	106	240	558	NA	NA	NA	NA	NA:-:	165	0
RN7SK	82	116	225	568	NA	NA	NA	NA	chr6:52860417-52860748:+	188	0	RNA, 7SK small nuclear [Acc:HGNC:10037]
FUZ	82	100	211	406	0	1	NA	NA	chr19:50315536-50316541:-	163	1c	fuzzy planar cell polarity protein [Acc:HGNC:26219]
LMO2	82	109	226	492	2	4	NA	NA	chr11:33891090-33892075:-	177	0	LIM domain only 2 [Acc:HGNC:6642]
C6orf48	82	112	242	541	0	6	NA	NA	chr6_qbl_hap6:31804619-31807541:+	169	0	chromosome 6 open reading frame 48 [Acc:HGNC:19078]
LGI4	82	109	170	395	2	2	NA	NA	chr19:35622435-35625532:-	187	0	leucine-rich repeat LGI family member 4 [Acc:HGNC:18712]
GMFG	82	106	254	542	0	3	NA	NA	chr19:39823543-39826723:-	165	0	glia maturation factor, gamma [Acc:HGNC:4374]
IRF3	82	114	217	541	NA	NA	NA	NA	chr19:50166677-50169011:-	177	0	interferon regulatory factor 3 [Acc:HGNC:6118]
ADI1	82	115	248	539	NA	NA	NA	NA	chr2:3502431-3504587:-	170	0	acireductone dioxygenase 1 [Acc:HGNC:30576]
ASRGL1	82	115	209	487	0	1	NA	NA	chr11:62159368-62160040:+	181	0	asparaginase like 1 [Acc:HGNC:16448]
AC068594.1	82	118	206	511	NA	NA	NA	NA	NA:-:	200	0
C9orf37	82	107	206	452	NA	NA	NA	NA	chr9:140510200-140513358:-	165	0
BCL2L2.PABPN1	82	115	203	515	NA	NA	NA	NA	NA:-:	195	0
NME3	81	114	222	496	NA	NA	NA	NA	chr16:1820649-1821324:-	179	0	NME/NM23 nucleoside diphosphate kinase 3 [Acc:HGNC:7851]
NFKBIB	81	124	195	542	NA	NA	NA	NA	chr19:39390638-39399526:+	202	0	nuclear factor of kappa light polypeptide gene enhancer in B-cells inhibitor, beta [Acc:HGNC:7798]
FBXW4	81	112	175	454	1	2	NA	NA	chr10:103433321-103436471:-	197	0	F-box and WD repeat domain containing 4 [Acc:HGNC:10847]
RN28S1	81	123	193	534	NA	NA	NA	NA	NA:-:	208	0
RAB34	81	118	231	492	0	3	NA	NA	chr17:27043920-27045185:-	191	0	RAB34, member RAS oncogene family [Acc:HGNC:16519]
CTD.2647L4.5	81	127	189	558	NA	NA	NA	NA	NA:-:	211	0
RPL35	81	105	255	548	NA	NA	NA	NA	chr9:127623257-127624260:-	171	0	ribosomal protein L35 [Acc:HGNC:10344]
NFKBIA	81	117	172	516	0	2	NA	NA	chr14:35872953-35873856:-	199	0	nuclear factor of kappa light polypeptide gene enhancer in B-cells inhibitor, alpha [Acc:HGNC:7797]
C17orf72	81	116	215	460	1	0	NA	NA	chr17:62078216-62079853:+	196	0
RHOB	81	120	188	486	NA	NA	NA	NA	chr2:20646834-20649200:+	192	0	ras homolog family member B [Acc:HGNC:668]
CDK4	81	107	234	564	2	0	NA	NA	chr12:58145494-58145898:-	168	0	cyclin-dependent kinase 4 [Acc:HGNC:1773]
HLA.E	81	114	193	438	NA	NA	NA	NA	NA:-:	200	0
AC018730.1	81	110	238	548	NA	NA	NA	NA	NA:-:	171	0
RP11.16F15.1	81	117	219	510	NA	NA	NA	NA	NA:-:	185	0
RPS16	81	113	250	597	NA	NA	NA	NA	chr19:39923899-39926345:-	172	0	ribosomal protein S16 [Acc:HGNC:10396]
RP11.436H11.1	81	118	269	524	NA	NA	NA	NA	NA:-:	182	0
NR1H3	81	104	241	459	2	0	NA	NA	chr11:47289691-47290395:+	164	0	nuclear receptor subfamily 1 group H member 3 [Acc:HGNC:7966]
ETFB	81	119	214	448	3	0	NA	NA	chr19:51853440-51869603:-	192	0	electron-transfer-flavoprotein, beta polypeptide [Acc:HGNC:3482]
AP005482.1	81	111	249	483	NA	NA	NA	NA	chr18:12658244-12658712:+	186	0
AC114491.2	81	116	192	520	NA	NA	NA	NA	NA:-:	198	0
DLL3	81	108	233	503	3	3	NA	NA	chr19:39989607-39999121:+	175	0	delta-like 3 (Drosophila) [Acc:HGNC:2909]
SUCLG2	81	123	216	556	1	1	NA	NA	chr3:67459029-67705031:-	194	0	succinate-CoA ligase, GDP-forming, beta subunit [Acc:HGNC:11450]
TENC1	81	112	193	493	9	0	NA	NA	chr12:53456683-53457295:+	203	0
RAMP1	81	112	195	434	2	6	NA	NA	chr2:238768618-238820652:+	185	0	receptor (G protein-coupled) activity modifying protein 1 [Acc:HGNC:9843]
RAD9A	81	116	212	429	NA	NA	NA	NA	chr11:67163140-67165881:+	184	0	RAD9 checkpoint clamp component A [Acc:HGNC:9827]
C11orf96	81	113	188	430	NA	NA	NA	NA	chr11:43964054-43965888:+	185	0	chromosome 11 open reading frame 96 [Acc:HGNC:38675]
ACAA2	81	119	216	523	0	1	NA	NA	chr18:47322180-47340323:-	185	0	acetyl-CoA acyltransferase 2 [Acc:HGNC:83]
MAP4	81	107	256	587	1	4	-2.01	NA	chr3:48040124-48130693:-	184	0	microtubule associated protein 4 [Acc:HGNC:6862]
SORBS3	81	122	205	501	3	9	NA	NA	chr8:22430849-22432302:+	209	0	sorbin and SH3 domain containing 3 [Acc:HGNC:30907]
EMX2	81	116	196	539	1	0	-0.60	NA	chr10:119304376-119308365:+	192	0	empty spiracles homeobox 2 [Acc:HGNC:3341]
RPS11	81	104	266	516	NA	NA	NA	NA	chr19:49999722-50002945:+	168	0	ribosomal protein S11 [Acc:HGNC:10384]
TAGLN	80	110	221	531	0	1	NA	NA	chr11:117073859-117075121:+	182	0	transgelin [Acc:HGNC:11553]
CYYR1	80	107	219	542	0	2	NA	NA	chr21:27850289-27945495:-	185	0	cysteine/tyrosine-rich 1 [Acc:HGNC:16274]
HMGCL	80	98	207	418	0	3	NA	NA	chr1:24142855-24144023:-	169	0	3-hydroxymethyl-3-methylglutaryl-CoA lyase [Acc:HGNC:5005]
RPL30	80	99	270	551	1	0	NA	NA	chr8:99057095-99057776:-	148	0	ribosomal protein L30 [Acc:HGNC:10333]
HAGHL	80	110	220	437	0	3	NA	NA	chr16:783054-785525:+	170	0	hydroxyacylglutathione hydrolase-like [Acc:HGNC:14177]
FXYD5	80	110	188	463	7	0	NA	NA	chr19:35654937-35660784:+	186	0	FXYD domain containing ion transport regulator 5 [Acc:HGNC:4029]
ZBTB47	80	112	176	399	7	0	NA	NA	chr3:42700305-42707346:+	204	0	zinc finger and BTB domain containing 47 [Acc:HGNC:26955]
HSDL2	80	122	264	610	NA	NA	NA	NA	chr9:115176281-115204050:+	184	0	hydroxysteroid dehydrogenase like 2 [Acc:HGNC:18572]
CCDC142	80	115	204	489	1	2	NA	NA	chr2:74708382-74709106:-	172	0	coiled-coil domain containing 142 [Acc:HGNC:25889]
FKBP2	80	113	202	462	1	5	NA	NA	chr11:64009219-64011604:+	186	0	FK506 binding protein 2 [Acc:HGNC:3718]
RP11.12M9.3	80	112	240	516	NA	NA	NA	NA	NA:-:	174	0
AC003043.2	80	100	212	409	NA	NA	NA	NA	NA:-:	168	0
NRG2	80	85	249	213	1	8	-2.28	NA	chr5:139249122-139283895:-	294	0	neuregulin 2 [Acc:HGNC:7998]
PHACTR3	80	109	227	553	0	3	NA	NA	chr20:58418509-58422766:+	178	0	phosphatase and actin regulator 3 [Acc:HGNC:15833]
RP11.114H7.1	80	108	237	497	NA	NA	NA	NA	NA:-:	170	0
PPCDC	80	108	224	493	1	1	NA	NA	chr15:75342022-75409803:+	168	0	phosphopantothenoylcysteine decarboxylase [Acc:HGNC:28107]
VAMP3	80	113	256	548	NA	NA	NA	NA	chr1:7837156-7838229:+	170	0	vesicle associated membrane protein 3 [Acc:HGNC:12644]
RP1.20B21.4	80	114	232	528	NA	NA	NA	NA	NA:-:	173	0
ESRRA	80	104	203	446	0	1	NA	NA	chr11:64081755-64083501:+	166	0	estrogen-related receptor alpha [Acc:HGNC:3471]
RP11.832N8.1	80	105	222	492	NA	NA	NA	NA	NA:-:	172	0
NCBP2	80	95	322	469	NA	NA	NA	NA	chr3:196666125-196668727:-	148	0	nuclear cap binding protein subunit 2 [Acc:HGNC:7659]
C19orf50	80	104	229	467	NA	NA	NA	NA	NA:-:	166	0
RP11.449P15.1	79	105	192	472	NA	NA	NA	NA	NA:-:	184	0
DHRS4	79	108	208	419	2	0	NA	NA	chr14:24435566-24438483:+	181	0	dehydrogenase/reductase (SDR family) member 4 [Acc:HGNC:16985]
C19orf81	79	115	248	555	NA	NA	NA	NA	chr19:51161752-51162567:+	186	0	chromosome 19 open reading frame 81 [Acc:HGNC:40041]
CTD.2325P2.4	79	103	223	509	NA	NA	NA	NA	NA:-:	165	0
PPDPF	79	106	212	496	0	1	NA	NA	chr20:62152129-62153302:+	168	0	pancreatic progenitor cell differentiation and proliferation factor [Acc:HGNC:16142]
GSTM2	79	106	228	550	0	1	NA	NA	chr1:110213280-110217701:+	179	0	glutathione S-transferase mu 2 (muscle) [Acc:HGNC:4634]
PLAC9	79	115	219	570	3	5	NA	NA	chr10:81903803-81904786:+	189	0	placenta specific 9 [Acc:HGNC:19255]
AGTRAP	79	113	183	450	3	0	NA	NA	chr1:11807568-11814859:+	189	0	angiotensin II receptor-associated protein [Acc:HGNC:13539]
RAB40B	79	97	266	404	2	4	NA	NA	chr17:80618956-80656530:-	165	0	RAB40B, member RAS oncogene family [Acc:HGNC:18284]
CTSH	79	103	188	444	0	2	NA	NA	chr15:79229754-79237384:-	186	1c	cathepsin H [Acc:HGNC:2535]
RPL18	79	105	253	499	NA	NA	NA	NA	chr19:49120414-49122441:-	166	0	ribosomal protein L18 [Acc:HGNC:10310]
NQO1	79	112	232	543	1	1	8.56	NA	chr16:69751895-69760428:-	175	0	NAD(P)H dehydrogenase, quinone 1 [Acc:HGNC:2874]
RERGL	79	103	251	537	NA	NA	NA	NA	chr12:18234297-18473041:-	161	0	RERG/RAS-like [Acc:HGNC:26213]
RPS15AP24	79	92	243	472	NA	NA	NA	NA	chr8:29974899-29975295:-	141	0	ribosomal protein S15a pseudogene 24 [Acc:HGNC:36174]
PPP1R1B	79	102	246	454	1	2	9.07	7.97	chr17:37788390-37792878:+	167	0	protein phosphatase 1 regulatory inhibitor subunit 1B [Acc:HGNC:9287]
RBP1	79	113	213	471	2	1	NA	NA	chr3:139245246-139258671:-	183	0	retinol binding protein 1 [Acc:HGNC:9919]
CENPB	79	123	207	549	0	1	NA	NA	chr20:3764497-3767337:-	200	0	centromere protein B [Acc:HGNC:1852]
RPL3P4	79	104	256	503	NA	NA	NA	NA	chr14:99439215-99439638:-	155	0	ribosomal protein L3 pseudogene 4 [Acc:HGNC:19805]
RDBP	79	106	246	487	NA	NA	NA	NA	NA:-:	160	0
VASP	79	117	212	462	NA	NA	NA	NA	chr19:46029051-46029427:+	200	0	vasodilator-stimulated phosphoprotein [Acc:HGNC:12652]
CBR3	79	109	227	511	0	1	NA	NA	chr21:37507209-37518864:+	171	0	carbonyl reductase 3 [Acc:HGNC:1549]
AC114498.1	79	106	259	520	NA	NA	NA	NA	NA:-:	165	0
HEPN1	79	110	185	424	2	0	NA	NA	chr11:124789145-124790573:+	180	1c	hepatocellular carcinoma, down-regulated 1 [Acc:HGNC:34400]
Z83840.1	79	112	213	555	NA	NA	NA	NA	chr22:42090190-42092048:+	197	0
PSMB8	79	109	240	566	2	2	NA	NA	chr6_ssto_hap7:32808797-32812428:-	175	0	proteasome subunit beta 8 [Acc:HGNC:9545]
XXbac.BPG246D15.8	79	101	237	487	NA	NA	NA	NA	NA:-:	164	0
AC114498.5	78	110	223	474	NA	NA	NA	NA	NA:-:	188	0
SLC7A10	78	113	180	435	0	1	-0.79	NA	chr19:33702444-33716704:-	191	0	solute carrier family 7 (neutral amino acid transporter light chain, asc system), member 10 [Acc:HGNC:11058]
RN5.8S2	78	112	217	511	NA	NA	NA	NA	NA:-:	184	0
CA4	78	106	198	410	0	1	8.56	NA	chr17:58235468-58236325:+	164	0	carbonic anhydrase IV [Acc:HGNC:1375]
LENG9	78	105	197	468	1	0	NA	NA	chr19:54972980-54974894:-	172	0	leukocyte receptor cluster (LRC) member 9 [Acc:HGNC:16306]
PON2	78	116	216	478	1	0	NA	NA	chr7:95053475-95064340:-	186	0	paraoxonase 2 [Acc:HGNC:9205]
IFI35	78	111	238	561	2	0	NA	NA	chr17:41165194-41165676:+	173	0	interferon induced protein 35 [Acc:HGNC:5399]
DHRS12	78	99	190	410	2	0	NA	NA	chr13:52364158-52377859:-	161	0	dehydrogenase/reductase (SDR family) member 12 [Acc:HGNC:25832]
ATP6V0E1	78	111	213	517	2	0	NA	NA	chr5:172410833-172447560:+	171	0	ATPase, H+ transporting, lysosomal 9kDa, V0 subunit e1 [Acc:HGNC:863]
RP11.884K10.5	78	102	259	536	NA	NA	NA	NA	NA:-:	151	0
BLOC1S1	78	108	232	494	2	0	-0.10	NA	chr12:56110314-56113487:+	161	0	biogenesis of lysosomal organelles complex-1, subunit 1 [Acc:HGNC:4200]
RP11.51L5.2	78	103	232	551	NA	NA	NA	NA	NA:-:	159	0
KB.1208A12.3	78	104	249	546	NA	NA	NA	NA	NA:-:	147	0
DTYMK	78	108	233	551	1	0	NA	NA	chr2:242624530-242626196:-	166	0	deoxythymidylate kinase [Acc:HGNC:3061]
AD000090.1	78	107	196	492	NA	NA	NA	NA	NA:-:	184	0
SLC27A5	78	111	212	460	NA	NA	NA	NA	chr19:59018748-59023780:-	173	0	solute carrier family 27 (fatty acid transporter), member 5 [Acc:HGNC:10999]
DPM3	78	103	215	472	NA	NA	NA	NA	chr1:155112366-155113071:-	163	0	dolichyl-phosphate mannosyltransferase polypeptide 3 [Acc:HGNC:3007]
BCAT2	78	110	173	461	0	2	NA	NA	chr19:49311045-49314286:-	192	0	branched chain amino-acid transaminase 2, mitochondrial [Acc:HGNC:977]
C10orf114	78	117	230	562	0	1	NA	NA	NA:-:	194	0
KIAA0930	78	97	185	416	NA	NA	NA	NA	chr22:45607215-45608298:-	173	0	KIAA0930 [Acc:HGNC:1314]
FSTL3	78	109	167	431	0	1	NA	NA	chr19:680750-681809:+	185	0	follistatin-like 3 (secreted glycoprotein) [Acc:HGNC:3973]
RP11.48B14.2	78	101	223	449	NA	NA	NA	NA	NA:-:	162	0
MSX1	78	114	215	523	1	2	NA	NA	chr4:4864154-4864755:+	189	0	msh homeobox 1 [Acc:HGNC:7391]
YBX1P2	78	97	240	492	NA	NA	NA	NA	chr7:105222704-105223703:-	174	0	Y-box binding protein 1 pseudogene 2 [Acc:HGNC:22635]
IDH2	78	107	199	428	1	1	NA	NA	chr15:90627408-90643927:-	187	0	isocitrate dehydrogenase 2 (NADP+), mitochondrial [Acc:HGNC:5383]
BRMS1	78	94	213	400	0	1	-0.60	NA	chr11:66109419-66112596:-	156	0	breast cancer metastasis suppressor 1 [Acc:HGNC:17262]
PPP1R14A	78	112	224	512	9	0	NA	NA	chr19:38742504-38747172:-	186	0	protein phosphatase 1 regulatory inhibitor subunit 14A [Acc:HGNC:14871]
ALMS1	78	136	188	459	NA	NA	NA	NA	chr2:73830425-73837920:+	342	0	ALMS1, centrosome and basal body associated protein [Acc:HGNC:428]
TCEAL3	78	109	208	540	NA	NA	NA	NA	chrX:102862898-102884618:+	169	0	transcription elongation factor A (SII)-like 3 [Acc:HGNC:28247]
AL161626.1	78	117	200	510	NA	NA	NA	NA	chr9:79186730-79186787:+	200	0
GS1.393G12.12	78	101	201	393	NA	NA	NA	NA	NA:-:	161	0
TADA3	78	98	215	408	NA	NA	NA	NA	chr3:9831568-9834467:-	164	0	transcriptional adaptor 3 [Acc:HGNC:19422]
RP11.365F18.1	78	103	247	479	NA	NA	NA	NA	NA:-:	168	0
RP1.34B21.6	78	98	299	423	NA	NA	NA	NA	NA:-:	147	0
CHST7	78	117	195	438	NA	NA	NA	NA	chrX:46433218-46457843:+	198	0	carbohydrate (N-acetylglucosamine 6-O) sulfotransferase 7 [Acc:HGNC:13817]
SNHG9	78	108	227	511	1	0	NA	NA	chr16:2015184-2015311:+	178	0	small nucleolar RNA host gene 9 [Acc:HGNC:33102]
C4orf52	78	108	258	566	0	1	NA	NA	NA:-:	150	0
DMPK	78	107	181	384	2	2	NA	NA	chr19:46282160-46282827:-	191	0	dystrophia myotonica protein kinase [Acc:HGNC:2933]
RP11.571F15.3	78	102	257	542	NA	NA	NA	NA	NA:-:	155	0
ANKRD40	78	114	224	543	0	1	NA	NA	chr17:48777645-48785016:-	173	0	ankyrin repeat domain 40 [Acc:HGNC:28233]
PTP4A2	78	100	238	548	1	0	NA	NA	chr1:32385169-32403383:-	159	0	protein tyrosine phosphatase type IVA, member 2 [Acc:HGNC:9635]
RPL27A	77	107	243	510	0	1	NA	NA	chr11:8710676-8736306:+	162	0	ribosomal protein L27a [Acc:HGNC:10329]
NR2C2AP	77	102	223	526	NA	NA	NA	NA	chr19:19312886-19313653:-	163	1c	nuclear receptor 2C2-associated protein [Acc:HGNC:30763]
HYI	77	100	177	345	NA	NA	NA	NA	chr1:43918831-43919479:-	162	1c	hydroxypyruvate isomerase (putative) [Acc:HGNC:26948]
FAM125A	77	117	202	419	NA	NA	NA	NA	NA:-:	191	0
AC007969.5	77	103	221	487	NA	NA	NA	NA	chr2:172373779-172374226:-	164	0
IFITM2	77	104	218	479	NA	NA	NA	NA	chr11:308407-315272:+	174	0	interferon induced transmembrane protein 2 [Acc:HGNC:5413]
LYPLAL1	77	98	296	534	1	0	NA	NA	chr1:219383683-219385169:+	151	0	lysophospholipase-like 1 [Acc:HGNC:20440]
RP5.857K21.7	77	116	207	533	NA	NA	NA	NA	NA:-:	189	0
RPLP2	77	92	209	422	NA	NA	NA	NA	chr11:812078-812850:+	154	0	ribosomal protein, large, P2 [Acc:HGNC:10377]
PIGF	77	103	250	524	NA	NA	NA	NA	chr2:46842156-46844176:-	148	0	phosphatidylinositol glycan anchor biosynthesis class F [Acc:HGNC:8962]
OAF	77	112	186	507	0	4	NA	NA	chr11:120084443-120088221:+	191	0	out at first homolog [Acc:HGNC:28752]
AC090360.1	77	114	208	529	NA	NA	NA	NA	NA:-:	193	0
CERS1	77	114	167	439	NA	NA	NA	NA	chr19:18988725-18995042:-	202	0	ceramide synthase 1 [Acc:HGNC:14253]
MIR1282	77	117	233	586	NA	NA	NA	NA	chr15:44085856-44085957:-	173	0	microRNA 1282 [Acc:HGNC:35360]
AC092279.1	77	109	213	510	NA	NA	NA	NA	NA:-:	191	0
TEN1	77	105	219	428	NA	NA	NA	NA	chr17:73982217-73987653:+	163	0	TEN1 CST complex subunit [Acc:HGNC:37242]
RP11.368P15.3	77	95	215	440	NA	NA	NA	NA	NA:-:	156	0
ZNF326	77	116	261	569	1	0	NA	NA	chr1:90460726-90493375:+	183	0	zinc finger protein 326 [Acc:HGNC:14104]
RPL13	77	105	229	520	0	2	-1.79	NA	chr16:89628777-89629846:+	161	0	ribosomal protein L13 [Acc:HGNC:10303]
TGFB3	77	104	217	532	2	0	NA	NA	chr14:76447585-76449334:-	158	0	transforming growth factor beta 3 [Acc:HGNC:11769]
HADHB	77	120	207	506	NA	NA	NA	NA	chr2:26483405-26513332:+	185	0	hydroxyacyl-CoA dehydrogenase/3-ketoacyl-CoA thiolase/enoyl-CoA hydratase (trifunctional protein), beta subunit [Acc:HGNC:4803]
C5orf32	77	109	219	481	1	4	NA	NA	NA:-:	180	1c
PAIP2B	77	105	218	558	NA	NA	NA	NA	chr2:71409868-71454213:-	171	0	poly(A) binding protein interacting protein 2B [Acc:HGNC:29200]
LIME1	77	101	175	351	0	9	NA	NA	chr20:62369557-62370456:+	175	0	Lck interacting transmembrane adaptor 1 [Acc:HGNC:26016]
HMGN5	77	119	211	554	NA	NA	NA	NA	chrX:80371702-80457385:-	190	0	high mobility group nucleosome binding domain 5 [Acc:HGNC:8013]
CTDNEP1	77	108	204	514	NA	NA	NA	NA	chr17:7149674-7155793:-	175	0	CTD nuclear envelope phosphatase 1 [Acc:HGNC:19085]
LTBP3	77	113	179	395	2	5	NA	NA	chr11:65319594-65321611:-	199	0	latent transforming growth factor beta binding protein 3 [Acc:HGNC:6716]
ADHFE1	77	111	219	504	2	1	NA	NA	chr8:67371758-67380899:+	175	0	alcohol dehydrogenase, iron containing 1 [Acc:HGNC:16354]
AC073346.2	77	95	285	532	NA	NA	NA	NA	NA:-:	141	0
PMVK	77	106	210	510	0	1	NA	NA	chr1:154897209-154909467:-	168	0	phosphomevalonate kinase [Acc:HGNC:9141]
ZCCHC24	77	116	191	531	11	0	NA	NA	chr10:81145792-81203975:-	192	0	zinc finger, CCHC domain containing 24 [Acc:HGNC:26911]
MID1IP1	77	122	188	513	NA	NA	NA	NA	chrX:38662985-38665790:+	200	0	MID1 interacting protein 1 [Acc:HGNC:20715]
TNFSF12.TNFSF13	77	104	189	413	NA	NA	NA	NA	NA:-:	174	0
HIST1H1C	77	105	229	528	NA	NA	NA	NA	chr6:26055967-26056699:-	176	0	histone cluster 1, H1c [Acc:HGNC:4716]
SEPT2	77	109	215	535	NA	NA	-1.28	NA	chr2:242289501-242292041:+	154	0	septin 2 [Acc:HGNC:7729]
GLI4	76	100	185	396	0	1	NA	NA	chr8:144356768-144359101:+	162	0	GLI family zinc finger 4 [Acc:HGNC:4320]
SMARCD2	76	99	183	406	2	1	NA	NA	chr17:61919825-61920425:-	163	0	SWI/SNF related, matrix associated, actin dependent regulator of chromatin, subfamily d, member 2 [Acc:HGNC:11107]
AC108047.1	76	115	205	533	NA	NA	NA	NA	NA:-:	192	0
PGAM2	76	98	209	381	1	1	NA	NA	chr7:44102325-44105186:-	159	0	phosphoglycerate mutase 2 [Acc:HGNC:8889]
TAF10	76	91	177	365	0	2	NA	NA	chr11:6632631-6633408:-	149	0	TATA-box binding protein associated factor 10 [Acc:HGNC:11543]
PRADC1	76	105	232	469	NA	NA	NA	NA	chr2:73456926-73460357:-	163	0	protease-associated domain containing 1 [Acc:HGNC:16047]
CRYL1	76	105	220	480	2	2	NA	NA	chr13:21001268-21063575:-	169	0	crystallin lambda 1 [Acc:HGNC:18246]
YBX1	76	108	227	571	NA	NA	NA	NA	chr1:43148826-43162882:+	171	0	Y-box binding protein 1 [Acc:HGNC:8014]
NRARP	76	101	203	408	0	1	NA	NA	chr9:140194082-140196703:-	180	0	NOTCH-regulated ankyrin repeat protein [Acc:HGNC:33843]
RPL13A	76	100	242	560	NA	NA	NA	NA	chr19:49994096-49995071:+	148	1c	ribosomal protein L13a [Acc:HGNC:10304]
RBCK1	76	100	181	372	0	2	NA	NA	chr20:402797-411610:+	172	0	RanBP-type and C3HC4-type zinc finger containing 1 [Acc:HGNC:15864]
GDF1	76	112	166	433	0	8	NA	NA	chr19:18979360-19006905:-	198	0	growth differentiation factor 1 [Acc:HGNC:4214]
PLD2	76	102	189	406	2	0	NA	NA	chr17:4724934-4726090:+	173	0	phospholipase D2 [Acc:HGNC:9068]
LMNA	76	106	186	446	6	0	NA	NA	chr1:156107252-156108894:+	190	0	lamin A/C [Acc:HGNC:6636]
AP002812.1	76	115	185	511	NA	NA	NA	NA	NA:-:	192	0
U2AF1	76	125	214	585	0	1	NA	NA	chr21:44520562-44522017:-	184	0	U2 small nuclear RNA auxiliary factor 1 [Acc:HGNC:12453]
STRADB	76	97	244	534	1	0	NA	NA	chr2:202343864-202345071:+	149	0	STE20-related kinase adaptor beta [Acc:HGNC:13205]
RP11.150D5.1	76	104	236	476	NA	NA	NA	NA	NA:-:	167	0
RP11.3P17.3	76	104	228	467	NA	NA	NA	NA	NA:-:	166	0
ASCL1	76	116	215	491	0	2	-1.01	NA	chr12:103351463-103354294:+	188	0	achaete-scute family bHLH transcription factor 1 [Acc:HGNC:738]
C10orf58	76	106	258	598	NA	NA	NA	NA	NA:-:	157	0
AC007639.1	76	107	250	497	NA	NA	NA	NA	NA:-:	165	0
AC008567.1	76	113	220	496	NA	NA	NA	NA	NA:-:	180	0
NKAIN4	76	107	186	410	1	0	NA	NA	chr20:61879490-61880614:-	178	0	Na+/K+ transporting ATPase interacting 4 [Acc:HGNC:16191]
MRPL53	76	112	210	573	NA	NA	NA	NA	chr2:74699119-74699791:-	162	0	mitochondrial ribosomal protein L53 [Acc:HGNC:16684]
C1orf144	76	113	206	459	1	1	NA	NA	NA:-:	189	0
BX936347.1	76	104	253	399	NA	NA	NA	NA	chrX:153656536-153656795:-	168	0
C6orf72	76	112	248	544	NA	NA	NA	NA	NA:-:	166	0
GBAS	76	98	241	552	NA	NA	NA	NA	chr7:56049463-56051483:+	153	0	glioblastoma amplified sequence [Acc:HGNC:4179]
COMMD4	76	86	193	363	NA	NA	NA	NA	chr15:75630894-75633539:+	151	0	COMM domain containing 4 [Acc:HGNC:26027]
AC011737.2	76	100	207	466	NA	NA	NA	NA	chr2:204055502-204056000:+	150	0
RP11.507E23.1	76	92	238	512	NA	NA	NA	NA	NA:-:	136	0
MAP4K4	76	109	223	532	18	1	NA	NA	chr2:102484317-102486547:+	191	0	mitogen-activated protein kinase kinase kinase kinase 4 [Acc:HGNC:6866]
HSPB6	76	107	181	438	3	0	NA	NA	chr19:36246283-36247910:-	178	0	heat shock protein family B (small) member 6 [Acc:HGNC:26511]
AC116340.1	76	116	194	506	NA	NA	NA	NA	NA:-:	196	0
GSTP1	76	105	203	401	2	0	-1.28	NA	chr11:67353574-67353910:+	168	0	glutathione S-transferase pi 1 [Acc:HGNC:4638]
RARRES3	76	107	224	547	1	0	NA	NA	chr11:63305867-63313929:+	161	0	retinoic acid receptor responder (tazarotene induced) 3 [Acc:HGNC:9869]
SQRDL	75	103	209	485	4	0	NA	NA	chr15:45974737-45981612:+	157	0	sulfide quinone reductase-like (yeast) [Acc:HGNC:20390]
MGST2	75	101	205	515	1	1	NA	NA	chr4:140587181-140625222:+	149	0	microsomal glutathione S-transferase 2 [Acc:HGNC:7063]
PTPMT1	75	99	221	440	NA	NA	NA	NA	chr11:47587449-47595013:+	157	0	protein tyrosine phosphatase, mitochondrial 1 [Acc:HGNC:26965]
APLN	75	116	196	449	NA	NA	NA	NA	chrX:128781652-128782742:-	196	0	apelin [Acc:HGNC:16665]
C1QL1	75	107	185	405	5	1	NA	NA	chr17:43037060-43045439:-	190	0	complement component 1, q subcomponent-like 1 [Acc:HGNC:24182]
NACA3P	75	96	230	519	NA	NA	NA	NA	chr4:165864441-165865089:+	141	0	NACA family member 3 pseudogene [Acc:HGNC:33442]
AC005329.7	75	102	193	477	NA	NA	NA	NA	chr19:1393576-1394877:-	167	0
CTD.2514K5.2	75	108	191	479	NA	NA	NA	NA	NA:-:	167	0
C21orf119	75	106	213	419	NA	NA	NA	NA	chr21:33765438-33766254:+	170	0
C1QTNF1	75	105	183	469	5	3	NA	NA	chr17:77042982-77044398:+	183	0	C1q and tumor necrosis factor related protein 1 [Acc:HGNC:14324]
HDDC2	75	104	233	560	0	3	NA	NA	chr6:125621422-125623218:-	153	0	HD domain containing 2 [Acc:HGNC:21078]
RP11.543P15.1	75	95	243	479	NA	NA	NA	NA	NA:-:	150	0
AL163636.6	75	99	215	461	NA	NA	NA	NA	chr14:21152745-21168735:+	151	0
SYNM	75	109	190	544	1	4	NA	NA	chr15:99645285-99675770:+	187	0	synemin [Acc:HGNC:24466]
PTP4A1P2	75	98	223	486	NA	NA	NA	NA	chr12:133610088-133610542:+	158	0	protein tyrosine phosphatase type IVA, member 1 pseudogene 2 [Acc:HGNC:41929]
SLC6A12	75	104	191	478	0	2	10.48	12.79	chr12:321237-322883:-	181	0	solute carrier family 6 (neurotransmitter transporter), member 12 [Acc:HGNC:11045]
PVRL2	75	105	187	397	1	0	NA	NA	chr19:45385594-45392151:+	190	0	poliovirus receptor-related 2 (herpesvirus entry mediator B) [Acc:HGNC:9707]
ZNF219	75	108	188	432	1	2	NA	NA	chr14:21561416-21562607:-	175	0	zinc finger protein 219 [Acc:HGNC:13011]
SCARNA7	75	112	189	497	NA	NA	NA	NA	chr3:160232694-160233024:-	192	0	small Cajal body-specific RNA 7 [Acc:HGNC:32563]
RPL37A	75	96	243	490	0	1	NA	NA	chr2:217363862-217394207:+	157	0	ribosomal protein L37a [Acc:HGNC:10348]
ACSBG1	75	113	231	547	1	0	NA	NA	chr15:78505864-78526967:-	172	1c	acyl-CoA synthetase bubblegum family member 1 [Acc:HGNC:29567]
IL10RB	75	101	205	473	5	0	NA	NA	chr21:34648916-34668655:+	170	0	interleukin 10 receptor subunit beta [Acc:HGNC:5965]
RFNG	75	95	183	332	NA	NA	NA	NA	chr17:80008330-80009283:-	164	0	RFNG O-fucosylpeptide 3-beta-N-acetylglucosaminyltransferase [Acc:HGNC:9974]
FAM36A	75	103	265	536	NA	NA	NA	NA	NA:-:	159	0
C20orf160	75	101	182	343	NA	NA	NA	NA	NA:-:	180	0
MPHOSPH9	75	120	129	240	NA	NA	-1.28	NA	chr12:123725075-123728499:-	405	1p	M-phase phosphoprotein 9 [Acc:HGNC:7215]
RP11.5P18.5	75	107	178	470	NA	NA	NA	NA	NA:-:	172	0
SMOX	74	108	166	431	0	2	NA	NA	chr20:4163905-4164301:+	195	0	spermine oxidase [Acc:HGNC:15862]
C16orf53	74	99	170	422	0	2	NA	NA	NA:-:	163	1c
SLC39A1	74	105	182	417	NA	NA	NA	NA	chr1:153934786-153935615:-	177	0	solute carrier family 39 (zinc transporter), member 1 [Acc:HGNC:12876]
RP13.383K5.4	74	94	215	574	NA	NA	NA	NA	NA:-:	141	0
RP11.113K21.5	74	95	218	469	NA	NA	NA	NA	NA:-:	151	0
CBY1	74	100	226	490	NA	NA	NA	NA	chr22:39063900-39066950:+	146	0	chibby homolog 1 (Drosophila) [Acc:HGNC:1307]
ISY1	74	97	196	416	2	0	NA	NA	chr3:128852917-128879871:-	159	0	ISY1 splicing factor homolog [Acc:HGNC:29201]
C21orf63	74	94	202	469	1	1	NA	NA	NA:-:	143	0
NAGLU	74	109	169	410	3	2	NA	NA	chr17:40693108-40695567:+	188	0	N-acetylglucosaminidase, alpha [Acc:HGNC:7632]
CCDC28B	74	101	206	415	0	1	NA	NA	chr1:32667296-32670815:+	166	0	coiled-coil domain containing 28B [Acc:HGNC:28163]
ARHGEF1	74	103	169	348	2	0	NA	NA	chr19:42432971-42434302:+	180	0	Rho guanine nucleotide exchange factor 1 [Acc:HGNC:681]
PEA15	74	92	214	495	1	1	-1.28	NA	chr1:160181076-160183507:+	150	0	phosphoprotein enriched in astrocytes 15 [Acc:HGNC:8822]
RPL18P11	74	103	231	526	NA	NA	NA	NA	chr15:78953388-78953918:-	164	0	ribosomal protein L18 pseudogene 11 [Acc:HGNC:35742]
RP1.50O24.6	74	102	225	492	NA	NA	NA	NA	NA:-:	157	0
IL17RC	74	104	172	379	0	1	NA	NA	chr3:9972506-9974642:+	180	0	interleukin 17 receptor C [Acc:HGNC:18358]
COL9A2	74	104	164	378	4	1	NA	NA	chr1:40781064-40782945:-	177	0	collagen, type IX, alpha 2 [Acc:HGNC:2218]
ZNFX1.AS1	74	94	246	488	NA	NA	NA	NA	NA:-:	151	0
EMID1	74	107	174	403	0	1	NA	NA	chr22:29629334-29650794:+	183	0	EMI domain containing 1 [Acc:HGNC:18036]
PAAF1	74	95	258	463	NA	NA	NA	NA	chr11:73611412-73627690:+	152	0	proteasomal ATPase associated factor 1 [Acc:HGNC:25687]
MIR1182	74	103	214	443	NA	NA	NA	NA	chr1:231155573-231155670:-	169	0	microRNA 1182 [Acc:HGNC:35263]
ADAM15	74	99	164	357	0	1	-1.01	NA	chr1:155034636-155035251:+	166	0	ADAM metallopeptidase domain 15 [Acc:HGNC:193]
PPP1R3C	74	110	188	454	0	4	NA	NA	chr10:93388198-93392811:-	178	0	protein phosphatase 1 regulatory subunit 3C [Acc:HGNC:9293]
RPS20	74	103	221	482	NA	NA	NA	NA	chr8:56986020-56987065:-	164	0	ribosomal protein S20 [Acc:HGNC:10405]
S100A4	74	97	186	473	NA	NA	NA	NA	chr1:153516096-153522612:-	166	0	S100 calcium binding protein A4 [Acc:HGNC:10494]
HSPB1P2	74	110	207	538	NA	NA	NA	NA	chrX:49090414-49090960:-	177	0	heat shock protein family B (small) member 1 pseudogene 2 [Acc:HGNC:5252]
RP11.380G5.3	74	98	209	512	NA	NA	NA	NA	NA:-:	150	0
MMAB	74	90	203	423	NA	NA	NA	NA	chr12:110006306-110011385:-	137	0	methylmalonic aciduria (cobalamin deficiency) cblB type [Acc:HGNC:19331]
CSRP1	74	98	192	428	4	1	NA	NA	chr1:201464726-201476232:-	161	0	cysteine and glycine rich protein 1 [Acc:HGNC:2469]
SIPA1	74	105	177	378	3	2	NA	NA	chr11:65417752-65418389:+	186	0	signal-induced proliferation-associated 1 [Acc:HGNC:10885]
KLF15	74	99	181	374	4	0	NA	NA	chr3:126071517-126073128:-	169	0	Kruppel-like factor 15 [Acc:HGNC:14536]
CTDSP1	74	108	187	429	0	1	NA	NA	chr2:219265890-219269310:+	190	0	CTD small phosphatase 1 [Acc:HGNC:21614]
CLIC1P1	74	104	221	497	NA	NA	NA	NA	chr12:121352202-121352926:+	165	0	chloride intracellular channel 1 pseudogene 1 [Acc:HGNC:32691]
RND2	74	99	237	454	NA	NA	NA	NA	chr17:41177257-41184057:+	137	0	Rho family GTPase 2 [Acc:HGNC:18315]
RP11.298I3.5	74	100	197	437	NA	NA	NA	NA	NA:-:	149	0
SLMO1	74	97	178	389	2	5	NA	NA	chr18:12421284-12432237:+	158	0
PDCD2L	74	82	261	320	0	1	NA	NA	chr19:34912339-34917072:+	128	0	programmed cell death 2-like [Acc:HGNC:28194]
FAM101B	74	104	204	530	NA	NA	NA	NA	chr17:289768-295730:-	166	0	family with sequence similarity 101 member B [Acc:HGNC:28705]
SLC39A13	74	99	186	352	0	2	NA	NA	chr11:47436412-47436985:+	164	0	solute carrier family 39 (zinc transporter), member 13 [Acc:HGNC:20859]
AC131971.3	74	90	195	368	NA	NA	NA	NA	NA:-:	148	0
RP11.288G11.3	74	100	222	478	NA	NA	NA	NA	NA:-:	154	0
SPATA21	74	104	202	497	NA	NA	NA	NA	chr1:16751398-16763911:-	166	0	spermatogenesis associated 21 [Acc:HGNC:28026]
GGT5	74	108	180	417	0	1	NA	NA	chr22:24628940-24641050:-	190	0	gamma-glutamyltransferase 5 [Acc:HGNC:4260]
CCDC28A	74	97	232	402	NA	NA	NA	NA	chr6:139094656-139114456:+	153	0	coiled-coil domain containing 28A [Acc:HGNC:21098]
ANKDD1A	74	83	190	304	0	2	NA	NA	chr15:65226312-65235953:+	156	0	ankyrin repeat and death domain containing 1A [Acc:HGNC:28002]
GCAT	73	94	190	387	NA	NA	NA	NA	chr22:38204020-38209616:+	158	0	glycine C-acetyltransferase [Acc:HGNC:4188]
RPL22L1	73	94	237	495	0	1	NA	NA	chr3:170584056-170587984:-	140	0	ribosomal protein L22 like 1 [Acc:HGNC:27610]
RPS25	73	94	233	480	NA	NA	NA	NA	chr11:118888407-118888754:-	148	0	ribosomal protein S25 [Acc:HGNC:10413]
AC008888.7	73	102	217	485	NA	NA	NA	NA	NA:-:	163	0
AC008731.1	73	92	171	352	NA	NA	NA	NA	chr16:24930713-24932325:-	156	0
C16orf89	73	104	179	448	1	1	NA	NA	chr16:5110224-5115920:-	179	0	chromosome 16 open reading frame 89 [Acc:HGNC:28687]
KLF2	73	108	180	488	0	1	NA	NA	chr19:16435650-16438071:+	184	0	Kruppel-like factor 2 [Acc:HGNC:6347]
AC012615.1	73	106	174	374	NA	NA	NA	NA	chr19:1925184-1926009:+	193	0
ALAD	73	97	195	486	NA	NA	NA	NA	chr9:116155824-116159155:-	165	0	aminolevulinate dehydratase [Acc:HGNC:395]
ECH1	73	105	203	400	0	1	NA	NA	chr19:39322089-39322388:-	175	0	enoyl-CoA hydratase 1, peroxisomal [Acc:HGNC:3149]
RP11.343H5.4	73	95	229	467	NA	NA	NA	NA	NA:-:	145	0
SDC4	73	103	173	472	2	1	NA	NA	chr20:43955115-43977064:-	177	0	syndecan 4 [Acc:HGNC:10661]
C7orf73	73	91	203	524	NA	NA	NA	NA	chr7:135347311-135378166:+	133	0	chromosome 7 open reading frame 73 [Acc:HGNC:41909]
RMRP	73	102	198	490	NA	NA	NA	NA	chr9:35657750-35658014:-	167	0	RNA component of mitochondrial RNA processing endoribonuclease [Acc:HGNC:10031]
IFNGR1	73	96	219	466	2	0	NA	NA	chr6:137527778-137540586:-	156	0	interferon gamma receptor 1 [Acc:HGNC:5439]
TRAF4	73	102	191	423	2	0	NA	NA	chr17:27075141-27075760:+	165	0	TNF receptor associated factor 4 [Acc:HGNC:12034]
PPIB	73	100	207	463	NA	NA	NA	NA	chr15:64451472-64455220:-	155	0	peptidylprolyl isomerase B (cyclophilin B) [Acc:HGNC:9255]
CDC42EP4	73	106	183	411	1	5	NA	NA	chr17:71307192-71308144:-	179	0	CDC42 effector protein (Rho GTPase binding) 4 [Acc:HGNC:17147]
TUBB2B	73	106	210	418	0	3	-1.60	NA	chr6:3224516-3231964:-	182	0	tubulin beta 2B class IIb [Acc:HGNC:30829]
CTC.338M12.5	73	93	224	491	NA	NA	NA	NA	NA:-:	145	0
ALG5	73	102	246	546	NA	NA	NA	NA	chr13:37559785-37574398:-	154	0	ALG5, dolichyl-phosphate beta-glucosyltransferase [Acc:HGNC:20266]
RPS12	73	93	225	502	0	1	NA	NA	chr6:133135707-133138703:+	147	0	ribosomal protein S12 [Acc:HGNC:10385]
FAM69C	73	100	193	412	2	1	NA	NA	chr18:72102991-72124503:-	169	0	family with sequence similarity 69 member C [Acc:HGNC:31729]
NEAT1	73	91	163	410	7	0	NA	NA	chr11:65211928-65212028:+	150	0	nuclear paraspeckle assembly transcript 1 (non-protein coding) [Acc:HGNC:30815]
AC008746.3	73	106	182	414	NA	NA	NA	NA	chr19:54941831-54945878:-	181	0
PBXIP1	73	109	174	447	0	1	NA	NA	chr1:154923704-154926233:-	188	0	pre-B-cell leukemia homeobox interacting protein 1 [Acc:HGNC:21199]
C2orf72	73	104	173	418	0	1	NA	NA	chr2:231905821-231914434:+	177	0	chromosome 2 open reading frame 72 [Acc:HGNC:27418]
JOSD2	73	106	193	439	3	0	NA	NA	chr19:51013396-51014402:-	173	0	Josephin domain containing 2 [Acc:HGNC:28853]
GLUD1	73	113	203	458	NA	NA	9.36	8.98	chr10:88820709-88827596:-	176	0	glutamate dehydrogenase 1 [Acc:HGNC:4335]
VSIG2	73	88	145	172	2	1	NA	NA	chr11:124618001-124622089:-	268	1p	V-set and immunoglobulin domain containing 2 [Acc:HGNC:17149]
AC115617.2	73	108	203	505	NA	NA	NA	NA	chrX:48634407-48635385:-	169	0
AMT	73	87	157	364	NA	NA	-1.01	NA	chr3:49459173-49459881:-	147	0	aminomethyltransferase [Acc:HGNC:473]
WTIP	73	110	183	401	2	0	NA	NA	chr19:34973432-34989534:+	195	0	Wilms tumor 1 interacting protein [Acc:HGNC:20964]
SLC25A1	73	98	183	395	NA	NA	NA	NA	chr22:19165502-19166148:-	159	0	solute carrier family 25 (mitochondrial carrier; citrate transporter), member 1 [Acc:HGNC:10979]
RP1.130H16.18	73	105	157	365	NA	NA	NA	NA	NA:-:	179	0
MFGE8	73	104	172	410	2	1	NA	NA	chr15:89454010-89456593:-	180	0	milk fat globule-EGF factor 8 protein [Acc:HGNC:7036]
CD82	73	107	173	439	5	0	NA	NA	chr11:44639819-44641259:+	191	0	CD82 molecule [Acc:HGNC:6210]
LLPH	72	95	238	478	NA	NA	NA	NA	chr12:66517086-66524482:-	144	0	LLP homolog, long-term synaptic facilitation (Aplysia) [Acc:HGNC:28229]
MYL5	72	105	202	438	0	3	NA	NA	chr4:674534-675817:+	166	0	myosin light chain 5 [Acc:HGNC:7586]
RP11.159H22.1	72	101	193	490	NA	NA	NA	NA	NA:-:	166	0
KHNYN	72	89	225	346	NA	NA	NA	NA	chr14:24904662-24907614:+	156	0	KH and NYN domain containing [Acc:HGNC:20166]
CLEC11A	72	95	177	360	0	3	NA	NA	chr19:51226779-51228726:+	154	0	C-type lectin domain family 11 member A [Acc:HGNC:10576]
C17orf89	72	98	218	390	NA	NA	NA	NA	chr17:79213713-79214969:+	154	0	chromosome 17 open reading frame 89 [Acc:HGNC:33551]
ORAI3	72	98	158	370	NA	NA	NA	NA	chr16:30960472-30967782:+	166	0	ORAI calcium release-activated calcium modulator 3 [Acc:HGNC:28185]
SKA2	72	98	222	540	1	0	NA	NA	chr17:57196747-57229162:-	142	0	spindle and kinetochore associated complex subunit 2 [Acc:HGNC:28006]
PMP2	72	114	200	474	6	0	NA	NA	chr8:82354647-82359674:-	173	0	peripheral myelin protein 2 [Acc:HGNC:9117]
PCGF2	72	83	192	332	0	2	NA	NA	chr17:36891364-36904606:-	144	0	polycomb group ring finger 2 [Acc:HGNC:12929]
MT1E	72	92	186	419	NA	NA	NA	NA	chr16:56659709-56661024:+	148	0	metallothionein 1E [Acc:HGNC:7397]
CHCHD5	72	97	210	396	1	0	NA	NA	chr2:113342448-113346617:+	156	0	coiled-coil-helix-coiled-coil-helix domain containing 5 [Acc:HGNC:17840]
RP11.196H14.3	72	94	195	359	NA	NA	NA	NA	NA:-:	168	0
IFITM1	72	103	204	494	0	3	NA	NA	chr11:314417-314962:+	159	0	interferon induced transmembrane protein 1 [Acc:HGNC:5412]
RNF114	72	92	214	461	0	1	NA	NA	chr20:48552947-48570429:+	142	1c	ring finger protein 114 [Acc:HGNC:13094]
HMGN3P1	72	97	192	522	NA	NA	NA	NA	chr1:152372052-152372245:+	145	0	high mobility group nucleosomal binding domain 3 pseudogene 1 [Acc:HGNC:39206]
CTB.33G10.1	72	96	245	513	NA	NA	NA	NA	NA:-:	153	0
AURKAIP1	72	98	214	443	NA	NA	NA	NA	chr1:1309817-1310539:-	148	0	aurora kinase A interacting protein 1 [Acc:HGNC:24114]
ARRDC2	72	105	171	519	0	1	NA	NA	chr19:18120357-18121167:+	177	0	arrestin domain containing 2 [Acc:HGNC:25225]
GFAP	72	100	183	447	5	0	-0.43	NA	chr17:42992828-42994305:-	161	0	glial fibrillary acidic protein [Acc:HGNC:4235]
FAM3A	72	99	197	411	NA	NA	NA	NA	chrX:153740200-153744553:-	163	0	family with sequence similarity 3 member A [Acc:HGNC:13749]
ID4	72	110	224	553	NA	NA	NA	NA	chr6:19837616-19840915:+	178	0	inhibitor of DNA binding 4, dominant negative helix-loop-helix protein [Acc:HGNC:5363]
AC021016.7	72	100	214	515	NA	NA	NA	NA	chr2:219218797-219219295:+	148	0
CRIP1	72	112	207	524	1	0	NA	NA	chr14:105954557-105957996:+	169	0	cysteine-rich protein 1 (intestinal) [Acc:HGNC:2360]
RP11.758C21.1	72	102	206	492	NA	NA	NA	NA	NA:-:	161	0
RRNAD1	72	93	164	377	NA	NA	NA	NA	chr1:156705949-156706694:+	154	0	ribosomal RNA adenine dimethylase domain containing 1 [Acc:HGNC:24273]
ABHD11	72	98	173	356	0	1	NA	NA	chr7:73152043-73153161:-	171	0	abhydrolase domain containing 11 [Acc:HGNC:16407]
AD000091.1	72	95	222	506	NA	NA	NA	NA	NA:-:	140	0
RPS2	72	90	180	362	NA	NA	NA	NA	chr16:2013212-2014842:-	143	0	ribosomal protein S2 [Acc:HGNC:10404]
PLCB2	72	111	171	247	0	4	-2.28	NA	chr15:40596087-40600136:-	324	1p	phospholipase C beta 2 [Acc:HGNC:9055]
UCK1	72	94	166	396	NA	NA	NA	NA	chr9:134404181-134404544:-	148	0	uridine-cytidine kinase 1 [Acc:HGNC:14859]
MALAT1	72	105	152	402	1	0	NA	NA	chr11:65269806-65271080:+	182	0	metastasis associated lung adenocarcinoma transcript 1 (non-protein coding) [Acc:HGNC:29665]
RGS5	72	100	212	558	0	1	-1.51	NA	chr1:163131743-163291562:-	158	0	regulator of G-protein signaling 5 [Acc:HGNC:10001]
TMEM129	72	96	168	356	2	3	NA	NA	chr4:1720111-1722508:-	172	0	transmembrane protein 129 [Acc:HGNC:25137]
EFNA1	72	101	163	389	4	0	NA	NA	chr1:155103679-155106601:+	167	0	ephrin-A1 [Acc:HGNC:3221]
AC112777.1	72	102	189	485	NA	NA	NA	NA	NA:-:	176	0
PACSIN3	72	107	171	395	1	1	NA	NA	chr11:47203956-47207964:-	185	1c	protein kinase C and casein kinase substrate in neurons 3 [Acc:HGNC:8572]
CTD.2003C8.1	72	92	193	423	NA	NA	NA	NA	NA:-:	145	0
RPS2P5	72	85	227	383	NA	NA	NA	NA	chr12:118683888-118684767:+	126	0	ribosomal protein S2 pseudogene 5 [Acc:HGNC:31386]
TMEM120A	72	98	164	417	NA	NA	NA	NA	chr7:75618475-75623970:-	163	0	transmembrane protein 120A [Acc:HGNC:21697]
DENND2A	72	98	175	394	0	1	NA	NA	chr7:140301961-140340098:-	179	0	DENN/MADD domain containing 2A [Acc:HGNC:22212]
ALDH2	72	105	174	403	0	1	-2.01	NA	chr12:112230414-112247474:+	178	0	aldehyde dehydrogenase 2 family (mitochondrial) [Acc:HGNC:404]
AP003419.11	72	88	183	362	NA	NA	NA	NA	chr11:67119042-67141055:-	140	0
AC044839.1	72	99	179	453	NA	NA	NA	NA	NA:-:	180	0
RPL38	72	103	226	476	NA	NA	NA	NA	chr17:72199842-72206035:+	163	0	ribosomal protein L38 [Acc:HGNC:10349]
SFXN5	72	103	172	388	1	5	NA	NA	chr2:73285205-73286287:-	173	0	sideroflexin 5 [Acc:HGNC:16073]
CTC.338M12.3	72	84	182	303	NA	NA	NA	NA	NA:-:	141	0
ZRSR1	72	97	206	526	NA	NA	NA	NA	chr5:112227312-112228791:+	160	0	zinc finger (CCCH type), RNA binding motif and serine/arginine rich 1 [Acc:HGNC:12456]
SLC9A3R1	72	107	168	435	5	1	-0.48	NA	chr17:72759566-72764942:+	184	0	solute carrier family 9, subfamily A (NHE3, cation proton antiporter 3), member 3 regulator 1 [Acc:HGNC:11075]
RP11.431H16.2	72	108	195	466	NA	NA	NA	NA	NA:-:	175	0
SAP25	71	98	166	385	0	1	NA	NA	chr7:100169854-100171270:-	169	0	Sin3A associated protein 25kDa [Acc:HGNC:41908]
CDKN2C	71	111	203	450	2	0	NA	NA	chr1:51435615-51440230:+	178	0	cyclin-dependent kinase inhibitor 2C (p18, inhibits CDK4) [Acc:HGNC:1789]
ZNF768	71	94	170	357	NA	NA	NA	NA	chr16:30535453-30538142:-	176	1c	zinc finger protein 768 [Acc:HGNC:26273]
EIF4EBP1	71	98	215	399	NA	NA	NA	NA	chr8:37904856-37917883:+	170	0	eukaryotic translation initiation factor 4E binding protein 1 [Acc:HGNC:3288]
HNRNPU.AS1	71	92	225	496	NA	NA	NA	NA	NA:-:	138	0
ACBD4	71	91	175	332	1	3	NA	NA	chr17:43213567-43215911:+	147	0	acyl-CoA binding domain containing 4 [Acc:HGNC:23337]
PDDC1	71	92	177	341	1	2	NA	NA	chr11:775064-777179:-	160	0	Parkinson disease 7 domain containing 1 [Acc:HGNC:26616]
PKP4	71	93	201	456	2	1	-2.01	NA	chr2:159525681-159533867:+	163	0	plakophilin 4 [Acc:HGNC:9026]
LINC00085	71	98	184	396	NA	NA	NA	NA	NA:-:	163	0
LZTR1	71	100	159	371	NA	NA	NA	NA	chr22:21350284-21353274:+	176	0	leucine-zipper-like transcription regulator 1 [Acc:HGNC:6742]
GNG8	71	97	190	493	NA	NA	NA	NA	chr19:47137332-47137942:-	158	0	guanine nucleotide binding protein (G protein), gamma 8 [Acc:HGNC:19664]
LSR	71	102	169	449	1	0	NA	NA	chr19:35757398-35758163:+	174	0	lipolysis stimulated lipoprotein receptor [Acc:HGNC:29572]
RP11.998D10.7	71	99	180	349	NA	NA	NA	NA	NA:-:	171	0
CTB.47B8.1	71	97	193	486	NA	NA	NA	NA	NA:-:	157	0
HOMER3	71	105	170	426	2	0	-0.60	NA	chr19:19049207-19051575:-	166	0	homer scaffolding protein 3 [Acc:HGNC:17514]
PCSK7	71	99	187	448	NA	NA	NA	NA	chr11:117100285-117103241:-	169	0	proprotein convertase subtilisin/kexin type 7 [Acc:HGNC:8748]
FTLP3	71	98	199	414	NA	NA	NA	NA	chr20:4004563-4005091:+	154	0	ferritin, light polypeptide pseudogene 3 [Acc:HGNC:4000]
RP11.314A20.1	71	99	223	486	NA	NA	NA	NA	NA:-:	158	0
AC002310.2	71	97	184	433	NA	NA	NA	NA	NA:-:	160	0
HSD17B10	71	100	230	446	NA	NA	NA	NA	chrX:53458806-53461283:-	153	0	hydroxysteroid (17-beta) dehydrogenase 10 [Acc:HGNC:4800]
CTB.129O4.1	71	110	206	462	NA	NA	NA	NA	NA:-:	165	0
FAM96A	71	93	242	497	NA	NA	NA	NA	chr15:64367603-64386056:-	136	0	family with sequence similarity 96 member A [Acc:HGNC:26235]
TCFL5	71	95	187	479	2	0	NA	NA	chr20:61476489-61493115:-	145	0	transcription factor-like 5 (basic helix-loop-helix) [Acc:HGNC:11646]
SCRG1	71	101	222	485	1	0	NA	NA	chr4:174309312-174327531:-	157	0	stimulator of chondrogenesis 1 [Acc:HGNC:17036]
RPL27AP	71	94	229	464	NA	NA	NA	NA	chr20:42281162-42281931:+	147	0	ribosomal protein L27a pseudogene [Acc:HGNC:16250]
RGL2	71	93	169	361	3	6	NA	NA	chr6_qbl_hap6:33264220-33266587:-	162	0	ral guanine nucleotide dissociation stimulator-like 2 [Acc:HGNC:9769]
INO80B	71	99	189	396	NA	NA	NA	NA	chr2:74682618-74684667:+	152	0	INO80 complex subunit B [Acc:HGNC:13324]
RPL32	71	91	242	516	1	0	NA	NA	chr3:12880939-12882381:-	141	0	ribosomal protein L32 [Acc:HGNC:10336]
RPLP1	71	89	176	359	0	3	NA	NA	chr15:69745357-69747885:+	144	0	ribosomal protein, large, P1 [Acc:HGNC:10372]
AFMID	71	100	184	463	2	0	NA	NA	chr17:76198801-76203133:+	147	0	arylformamidase [Acc:HGNC:20910]
AL391319.1	71	93	201	401	NA	NA	NA	NA	chr6:169067732-169068243:+	158	0
HAUS4	71	94	196	410	NA	NA	NA	NA	chr14:23420804-23426303:-	140	0	HAUS augmin like complex subunit 4 [Acc:HGNC:20163]
CD151	71	99	161	339	NA	NA	NA	NA	chr11:838179-839831:+	177	0	CD151 molecule (Raph blood group) [Acc:HGNC:1630]
MLLT6	71	91	170	282	NA	NA	NA	NA	chr17:36882009-36883424:+	179	0	myeloid/lymphoid or mixed-lineage leukemia; translocated to, 6 [Acc:HGNC:7138]
RP11.263K19.4	71	90	166	363	NA	NA	NA	NA	NA:-:	158	0
HN1L	71	94	173	439	3	3	NA	NA	chr16:1735500-1752281:+	160	0	hematological and neurological expressed 1-like [Acc:HGNC:14137]
RP11.113K21.4	71	98	212	502	NA	NA	NA	NA	NA:-:	159	0
HAUS7	71	82	173	317	NA	NA	NA	NA	chrX:152727017-152760974:-	137	0	HAUS augmin like complex subunit 7 [Acc:HGNC:32979]
ICAM3	71	102	178	411	1	0	NA	NA	chr19:10449399-10450311:-	165	0	intercellular adhesion molecule 3 [Acc:HGNC:5346]
PRPF38A	70	80	270	372	NA	NA	NA	NA	chr1:52870299-52882694:+	128	0	pre-mRNA processing factor 38A [Acc:HGNC:25930]
COTL1	70	98	209	394	1	3	NA	NA	chr16:84649629-84651165:-	159	0	coactosin-like F-actin binding protein 1 [Acc:HGNC:18304]
SOX18	70	96	152	364	2	0	NA	NA	chr20:62679075-62680994:-	177	0	SRY-box 18 [Acc:HGNC:11194]
RPS18P9	70	89	229	443	NA	NA	NA	NA	chr6:149915219-149915679:+	142	0	ribosomal protein S18 pseudogene 9 [Acc:HGNC:36483]
EXOSC8	70	88	239	509	0	1	NA	NA	chr13:37581114-37583750:+	124	0	exosome component 8 [Acc:HGNC:17035]
KLHL5	70	83	183	450	1	0	NA	NA	chr4:39104934-39128477:+	145	0	kelch like family member 5 [Acc:HGNC:6356]
TDRD3	70	79	279	432	NA	NA	NA	NA	chr13:61103096-61109560:+	125	0	tudor domain containing 3 [Acc:HGNC:20612]
AC022413.1	70	82	173	330	NA	NA	NA	NA	NA:-:	136	0
PDCD5	70	93	201	480	NA	NA	NA	NA	chr19:33077550-33078331:+	141	0	programmed cell death 5 [Acc:HGNC:8764]
RGN	70	106	200	495	NA	NA	NA	NA	chrX:46943936-46952707:+	152	0	regucalcin [Acc:HGNC:9989]
TCF3	70	94	181	377	1	3	NA	NA	chr19:1632049-1651355:-	165	0	transcription factor 3 [Acc:HGNC:11633]
NSRP1	70	105	207	519	NA	NA	NA	NA	chr17:28445097-28505182:+	170	0	nuclear speckle splicing regulatory protein 1 [Acc:HGNC:25305]
WDR45L	70	98	190	404	0	1	NA	NA	NA:-:	159	0
URM1	70	94	179	343	NA	NA	NA	NA	chr9:131140345-131152148:+	151	0	ubiquitin related modifier 1 [Acc:HGNC:28378]
CRLF1	70	95	172	437	6	0	NA	NA	chr19:18710509-18718551:-	161	0	cytokine receptor-like factor 1 [Acc:HGNC:2364]
FADS2	70	99	170	375	0	3	8.56	NA	chr11:61629444-61632791:+	171	0	fatty acid desaturase 2 [Acc:HGNC:3575]
UCN	70	94	204	438	0	6	NA	NA	chr2:27530267-27531313:-	154	0	urocortin [Acc:HGNC:12516]
C7orf23	70	92	242	450	1	0	NA	NA	NA:-:	149	1c
LMCD1	70	101	193	443	0	2	NA	NA	chr3:8578868-8592135:+	162	0	LIM and cysteine-rich domains 1 [Acc:HGNC:6633]
RP11.197N18.2	70	101	205	475	NA	NA	NA	NA	NA:-:	164	0
HTRA1	70	102	170	412	11	10	NA	NA	chr10:124266206-124274423:+	172	0	HtrA serine peptidase 1 [Acc:HGNC:9476]
HSCB	70	97	234	525	NA	NA	NA	NA	chr22:29138688-29153498:+	144	0	HscB mitochondrial iron-sulfur cluster co-chaperone [Acc:HGNC:28913]
C16orf95	70	88	195	368	NA	NA	NA	NA	chr16:87336489-87350986:-	133	0	chromosome 16 open reading frame 95 [Acc:HGNC:40033]
CYTH3	70	89	176	373	0	7	NA	NA	chr7:6226694-6312275:-	149	0	cytohesin 3 [Acc:HGNC:9504]
SEPX1	70	91	202	436	NA	NA	NA	NA	NA:-:	156	0
ELTD1	70	105	214	546	1	0	NA	NA	chr1:79355448-79472403:-	158	0
TBC1D10A	70	105	174	383	0	5	NA	NA	chr22:30696459-30722890:-	176	0	TBC1 domain family member 10A [Acc:HGNC:23609]
RP4.575N6.2	70	98	239	538	NA	NA	NA	NA	NA:-:	137	0
TMEM51	70	109	201	478	2	6	NA	NA	chr1:15480284-15546976:+	174	0	transmembrane protein 51 [Acc:HGNC:25488]
CXCL14	70	102	185	433	2	2	NA	NA	chr5:134906375-134914754:-	165	0	chemokine (C-X-C motif) ligand 14 [Acc:HGNC:10640]
PHPT1	70	98	215	420	0	1	NA	NA	chr9:139744230-139745474:+	148	0	phosphohistidine phosphatase 1 [Acc:HGNC:30033]
ECHS1	70	91	236	402	0	2	NA	NA	chr10:135175983-135187193:-	135	0	enoyl-CoA hydratase, short chain, 1, mitochondrial [Acc:HGNC:3151]
RP11.247L20.4	70	93	244	540	NA	NA	NA	NA	NA:-:	142	0
RP11.382H24.3	70	102	214	479	NA	NA	NA	NA	NA:-:	149	0
RP11.453M1.1	70	83	221	440	NA	NA	NA	NA	NA:-:	133	0
RP11.488C13.7	70	85	166	336	NA	NA	NA	NA	NA:-:	158	0
RP11.468E2.4	70	88	169	355	NA	NA	NA	NA	NA:-:	154	0
PTMA	70	108	206	526	0	1	NA	NA	chr2:232575840-232576688:+	169	0	prothymosin, alpha [Acc:HGNC:9623]
EPB41L4A	70	91	269	423	2	1	NA	NA	chr5:111610935-111643099:-	137	0	erythrocyte membrane protein band 4.1 like 4A [Acc:HGNC:13278]
HDAC1	70	96	186	405	2	0	-2.60	NA	chr1:32797136-32798680:+	157	0	histone deacetylase 1 [Acc:HGNC:4852]
NTSR2	70	91	160	397	1	0	NA	NA	chr2:11798303-11810290:-	155	0	neurotensin receptor 2 [Acc:HGNC:8040]
RP1.146I3.1	70	88	207	470	NA	NA	NA	NA	NA:-:	142	0
PIR	70	101	239	526	NA	NA	NA	NA	chrX:15496538-15511411:-	149	0	pirin [Acc:HGNC:30048]
MMP28	69	106	180	436	0	1	NA	NA	chr17:34105508-34122711:-	172	0	matrix metallopeptidase 28 [Acc:HGNC:14366]
AB019441.29	69	85	226	446	NA	NA	NA	NA	chr14:106444606-106445233:-	136	0
PTP4A2P2	69	91	188	532	NA	NA	NA	NA	chr11:133993722-133994224:-	139	0	protein tyrosine phosphatase type IVA, member 2 pseudogene 2 [Acc:HGNC:9638]
RP11.841C19.3	69	102	224	543	NA	NA	NA	NA	NA:-:	157	0
PTTG1IP	69	101	192	423	0	2	NA	NA	chr21:46281088-46293583:-	165	0	pituitary tumor-transforming 1 interacting protein [Acc:HGNC:13524]
AC017116.11	69	87	171	302	NA	NA	NA	NA	chr7:44104603-44105678:+	146	0
FBXO2	69	95	171	349	4	0	NA	NA	chr1:11710793-11713586:-	164	0	F-box protein 2 [Acc:HGNC:13581]
RASIP1	69	97	152	345	3	1	NA	NA	chr19:49232809-49241962:-	173	0	Ras interacting protein 1 [Acc:HGNC:24716]
MYBPC1	69	87	182	482	0	1	NA	NA	chr12:102059980-102079589:+	133	0	myosin binding protein C, slow type [Acc:HGNC:7549]
APCDD1	69	97	159	399	3	1	NA	NA	chr18:10472003-10487811:+	168	0	adenomatosis polyposis coli down-regulated 1 [Acc:HGNC:15718]
GLUL	69	97	166	397	1	3	9.36	9.32	chr1:182355909-182360909:-	165	0	glutamate-ammonia ligase [Acc:HGNC:4341]
SNAP23	69	95	189	403	NA	NA	NA	NA	chr15:42820140-42823849:+	137	0	synaptosome associated protein 23kDa [Acc:HGNC:11131]
PCBP4	69	93	152	364	9	0	NA	NA	chr3:51994881-52001470:-	159	0	poly(rC) binding protein 4 [Acc:HGNC:8652]
PSAT1	69	98	212	441	NA	NA	10.48	12.45	chr9:80912058-80945009:+	148	0	phosphoserine aminotransferase 1 [Acc:HGNC:19129]
CLDN10	69	107	195	433	2	1	-1.60	NA	chr13:96212403-96213192:+	168	0	claudin 10 [Acc:HGNC:2033]
RP11.467I20.3	69	101	234	497	NA	NA	NA	NA	NA:-:	165	0
C1orf56	69	95	177	378	NA	NA	NA	NA	chr1:151021138-151022189:+	156	0	chromosome 1 open reading frame 56 [Acc:HGNC:26045]
RP4.758J18.5	69	92	229	358	NA	NA	NA	NA	NA:-:	139	0
RP11.316M1.12	69	102	172	405	NA	NA	NA	NA	NA:-:	166	0
REPIN1	69	89	153	348	NA	NA	NA	NA	chr7:150068252-150071128:+	158	0	replication initiator 1 [Acc:HGNC:17922]
GPX1	69	84	203	378	0	2	8.57	NA	chr3:49395040-49395758:-	140	0	glutathione peroxidase 1 [Acc:HGNC:4553]
LHFP	69	97	200	461	2	5	NA	NA	chr13:40175449-40177665:-	160	0	lipoma HMGIC fusion partner [Acc:HGNC:6586]
TIMP1	69	96	177	419	NA	NA	NA	NA	chrX:47444740-47446188:+	151	0	TIMP metallopeptidase inhibitor 1 [Acc:HGNC:11820]
C7orf41	69	90	232	509	3	0	NA	NA	NA:-:	146	0
TAGLN2P1	69	102	217	445	NA	NA	NA	NA	chr8:107709654-107710241:-	166	0	transgelin 2 pseudogene 1 [Acc:HGNC:21739]
LPAR1	69	100	198	487	3	0	-2.01	NA	chr9:113703947-113800738:-	161	0	lysophosphatidic acid receptor 1 [Acc:HGNC:3166]
VCAN.AS1	69	102	227	397	NA	NA	NA	NA	NA:-:	170	0
GPER	69	96	171	393	NA	NA	NA	NA	NA:-:	168	0
PPP1R16A	69	85	183	334	0	1	NA	NA	chr8:145726471-145727503:+	152	0	protein phosphatase 1 regulatory subunit 16A [Acc:HGNC:14941]
DDAH2	69	103	172	415	1	3	NA	NA	chr6_ssto_hap7:31695957-31698022:-	175	0	dimethylarginine dimethylaminohydrolase 2 [Acc:HGNC:2716]
TSPYL2	69	84	232	255	NA	NA	NA	NA	chrX:53113880-53115125:+	141	0	TSPY-like 2 [Acc:HGNC:24358]
WASH2P	69	93	174	365	NA	NA	NA	NA	chr2:114351752-114356620:+	153	0	WAS protein family homolog 2 pseudogene [Acc:HGNC:33145]
RP11.220D10.1	69	96	223	507	NA	NA	NA	NA	NA:-:	150	0
MAPKAPK2	69	91	161	394	2	2	NA	NA	chr1:206904632-206905461:+	164	0	mitogen-activated protein kinase-activated protein kinase 2 [Acc:HGNC:6887]
SNHG5	69	90	235	434	NA	NA	NA	NA	chr6:86387306-86387376:-	147	0	small nucleolar RNA host gene 5 [Acc:HGNC:21026]
RPS11P5	69	82	217	385	NA	NA	NA	NA	chr12:133402286-133402772:+	124	0	ribosomal protein S11 pseudogene 5 [Acc:HGNC:36312]
FBXO8	69	90	233	521	1	0	NA	NA	chr4:175162273-175204814:-	143	0	F-box protein 8 [Acc:HGNC:13587]
ITGA7	69	92	171	369	2	0	NA	NA	chr12:56096611-56101497:-	171	0	integrin subunit alpha 7 [Acc:HGNC:6143]
RBM38	69	100	179	399	0	1	NA	NA	chr20:55967285-55982916:+	179	0	RNA binding motif protein 38 [Acc:HGNC:15818]
TUBB6	69	105	174	420	0	2	NA	NA	chr18:12310965-12344319:+	179	0	tubulin beta 6 class V [Acc:HGNC:20776]
SURF1	69	88	222	432	NA	NA	NA	NA	chr9:136222959-136223552:-	132	0	surfeit 1 [Acc:HGNC:11474]
SAFB2	69	96	172	395	1	3	NA	NA	chr19:5612530-5624057:-	171	0	scaffold attachment factor B2 [Acc:HGNC:21605]
RILP	68	79	151	326	1	8	NA	NA	chr17:1549793-1552362:-	132	0	Rab interacting lysosomal protein [Acc:HGNC:30266]
MTHFS	68	88	198	389	0	1	NA	NA	chr15:80181433-80189721:-	135	0	5,10-methenyltetrahydrofolate synthetase (5-formyltetrahydrofolate cyclo-ligase) [Acc:HGNC:7437]
SLC6A13	68	92	170	380	0	1	10.48	12.11	chr12:368170-372002:-	150	0	solute carrier family 6 (neurotransmitter transporter), member 13 [Acc:HGNC:11046]
MARVELD1	68	86	181	358	0	6	NA	NA	chr10:99474450-99477236:+	152	0	MARVEL domain containing 1 [Acc:HGNC:28674]
ACTL6A	68	103	188	566	NA	NA	NA	NA	chr3:179304275-179306029:+	144	0	actin like 6A [Acc:HGNC:24124]
BAALC	68	101	177	410	0	1	NA	NA	chr8:104225638-104240394:+	154	0	brain and acute leukemia, cytoplasmic [Acc:HGNC:14333]
HSBP1L1	68	93	197	380	0	1	NA	NA	chr18:77730042-77730817:+	156	0	heat shock factor binding protein 1-like 1 [Acc:HGNC:37243]
PCYT2	68	86	207	389	2	2	NA	NA	chr17:79866794-79869051:-	141	0	phosphate cytidylyltransferase 2, ethanolamine [Acc:HGNC:8756]
BRI3	68	85	201	390	1	1	NA	NA	chr7:97935833-97937162:+	134	0	brain protein I3 [Acc:HGNC:1109]
C17orf61	68	87	204	377	NA	NA	NA	NA	NA:-:	141	0
C10orf10	68	91	174	367	0	4	NA	NA	chr10:45473226-45474237:-	161	0	chromosome 10 open reading frame 10 [Acc:HGNC:23355]
DEGS2	68	99	161	376	0	3	NA	NA	chr14:100615321-100622054:-	167	0	delta(4)-desaturase, sphingolipid 2 [Acc:HGNC:20113]
MIR1825	68	101	203	528	NA	NA	NA	NA	chr20:30825597-30825650:+	153	0	microRNA 1825 [Acc:HGNC:35389]
C6orf226	68	90	195	480	NA	NA	NA	NA	chr6:42858004-42858554:-	138	0	chromosome 6 open reading frame 226 [Acc:HGNC:34431]
NUDT22	68	92	193	323	NA	NA	NA	NA	chr11:63997013-63998158:+	144	0	nudix hydrolase 22 [Acc:HGNC:28189]
TGFB1I1	68	94	167	405	1	1	NA	NA	chr16:31484760-31489227:+	160	0	transforming growth factor beta 1 induced transcript 1 [Acc:HGNC:11767]
GFER	68	87	157	368	NA	NA	NA	NA	chr16:2034711-2036116:+	139	0	growth factor, augmenter of liver regeneration [Acc:HGNC:4236]
INPPL1	68	89	173	340	0	2	NA	NA	chr11:71948703-71949665:+	166	0	inositol polyphosphate phosphatase like 1 [Acc:HGNC:6080]
PXN	68	98	174	400	4	1	NA	NA	chr12:120664457-120703540:-	175	0	paxillin [Acc:HGNC:9718]
FAHD2P1	68	85	217	391	NA	NA	NA	NA	chr12:71065697-71066636:+	123	0	fumarylacetoacetate hydrolase domain containing 2 pseudogene 1 [Acc:HGNC:32441]
PEX2	68	93	214	410	NA	NA	NA	NA	chr8:77900127-77912466:-	133	0	peroxisomal biogenesis factor 2 [Acc:HGNC:9717]
CTD.3110H11.2	68	97	166	434	NA	NA	NA	NA	NA:-:	158	0
CISD3	68	87	180	348	0	1	NA	NA	chr17:36887359-36889968:+	140	0	CDGSH iron sulfur domain 3 [Acc:HGNC:27578]
GNG7	68	93	160	379	10	11	NA	NA	chr19:2514990-2683689:-	163	0	guanine nucleotide binding protein (G protein), gamma 7 [Acc:HGNC:4410]
CNPY4	68	86	166	348	1	0	NA	NA	chr7:99719881-99722803:+	147	0	canopy FGF signaling regulator 4 [Acc:HGNC:28631]
PGPEP1	68	94	171	377	1	1	-0.79	NA	chr19:18468315-18480758:+	156	0	pyroglutamyl-peptidase I [Acc:HGNC:13568]
NXT1	68	94	216	489	NA	NA	NA	NA	chr20:23331372-23335414:+	140	0	nuclear transport factor 2-like export factor 1 [Acc:HGNC:15913]
RP11.124D2.3	68	102	162	476	NA	NA	NA	NA	NA:-:	162	0
TXN2	68	80	180	354	0	1	NA	NA	chr22:36863930-36877643:-	138	0	thioredoxin 2 [Acc:HGNC:17772]
NUDT16	68	88	197	489	2	0	NA	NA	chr3:131100628-131102283:+	142	0	nudix hydrolase 16 [Acc:HGNC:26442]
U73167.7	68	90	203	524	NA	NA	NA	NA	NA:-:	142	0
FGFR3	68	98	160	390	1	10	NA	NA	chr4:1806218-1807586:+	166	0	fibroblast growth factor receptor 3 [Acc:HGNC:3690]
LOXL3	68	76	175	341	1	3	NA	NA	chr2:74766919-74779774:-	122	0	lysyl oxidase like 3 [Acc:HGNC:13869]
FKBP10	68	97	178	400	2	0	NA	NA	chr17:39976694-39978792:+	171	0	FK506 binding protein 10 [Acc:HGNC:18169]
C7orf50	68	98	193	415	7	46	NA	NA	chr7:1064137-1067988:-	152	0	chromosome 7 open reading frame 50 [Acc:HGNC:22421]
CMTM3	68	89	191	401	2	2	NA	NA	chr16:66643274-66647358:+	151	0	CKLF-like MARVEL transmembrane domain containing 3 [Acc:HGNC:19174]
YBX1P10	68	94	197	477	NA	NA	NA	NA	chr9:35971340-35972315:-	159	0	Y-box binding protein 1 pseudogene 10 [Acc:HGNC:42432]
DHX58	68	86	192	406	1	0	NA	NA	chr17:40262833-40264481:-	144	0	DEXH (Asp-Glu-X-His) box polypeptide 58 [Acc:HGNC:29517]
RASL12	68	106	170	503	1	0	NA	NA	chr15:65347114-65369028:-	176	0	RAS-like family 12 [Acc:HGNC:30289]
EMP2	68	97	166	408	2	3	NA	NA	chr16:10638036-10674489:-	165	0	epithelial membrane protein 2 [Acc:HGNC:3334]
LIX1	68	99	201	491	NA	NA	NA	NA	chr5:96443187-96478457:-	147	0	limb and CNS expressed 1 [Acc:HGNC:18581]
GRIN2C	68	100	176	416	3	0	10.48	13.29	chr17:72849655-72856964:-	169	0	glutamate receptor, ionotropic, N-methyl D-aspartate 2C [Acc:HGNC:4587]
KRCC1	68	92	226	542	0	1	NA	NA	chr2:88326723-88355248:-	136	0	lysine-rich coiled-coil 1 [Acc:HGNC:28039]
PMF1	68	77	187	324	0	1	NA	NA	chr1:156182816-156209509:+	128	0	polyamine-modulated factor 1 [Acc:HGNC:9112]
RP11.456A18.1	68	88	218	450	NA	NA	NA	NA	NA:-:	138	0
RP11.613F7.1	67	78	204	416	NA	NA	NA	NA	NA:-:	129	0
MOSPD3	67	87	176	334	0	2	NA	NA	chr7:100210437-100211412:+	146	0	motile sperm domain containing 3 [Acc:HGNC:25078]
FAM107A	67	101	195	465	0	1	NA	NA	chr3:58594600-58613147:-	159	0	family with sequence similarity 107 member A [Acc:HGNC:30827]
WIPI1	67	87	161	349	1	2	NA	NA	chr17:66429649-66453654:-	150	0	WD repeat domain, phosphoinositide interacting 1 [Acc:HGNC:25471]
KRI1	67	94	169	357	NA	NA	NA	NA	chr19:10671908-10676684:-	160	0	KRI1 homolog [Acc:HGNC:25769]
PDLIM7	67	85	162	286	2	1	NA	NA	chr5:176919413-176923878:-	155	0	PDZ and LIM domain 7 [Acc:HGNC:22958]
RNPEPL1	67	94	158	343	0	2	NA	NA	chr2:241514918-241518141:+	170	0	arginyl aminopeptidase (aminopeptidase B)-like 1 [Acc:HGNC:10079]
AC008073.5	67	82	225	474	NA	NA	NA	NA	NA:-:	134	0
TAZ	67	89	151	300	NA	NA	NA	NA	chrX:153648329-153649663:+	152	0	tafazzin [Acc:HGNC:11577]
CAPN2	67	90	182	399	1	4	NA	NA	chr1:223958324-223963720:+	143	0	calpain 2, (m/II) large subunit [Acc:HGNC:1479]
YPEL1	67	72	250	347	0	2	NA	NA	chr22:22058370-22090044:-	127	0	yippee like 1 [Acc:HGNC:12845]
PHGDH	67	94	153	375	3	2	-1.29	NA	chr1:120282084-120286836:+	151	0	phosphoglycerate dehydrogenase [Acc:HGNC:8923]
MAPK6	67	71	259	342	NA	NA	NA	NA	chr15:52316777-52338250:+	118	0	mitogen-activated protein kinase 6 [Acc:HGNC:6879]
C1orf123	67	86	179	370	NA	NA	NA	NA	chr1:53685758-53686248:-	128	0	chromosome 1 open reading frame 123 [Acc:HGNC:26059]
APBA3	67	96	151	430	NA	NA	NA	NA	chr19:3759609-3761568:-	167	0	amyloid beta (A4) precursor protein-binding, family A, member 3 [Acc:HGNC:580]
AL645728.2	67	81	180	383	NA	NA	NA	NA	chr1:1497725-1499904:-	132	0
AC067950.1	67	91	247	542	NA	NA	NA	NA	NA:-:	131	0
F11R	67	102	171	431	1	0	NA	NA	chr1:160970509-160990965:-	176	0	F11 receptor [Acc:HGNC:14685]
METRNL	67	96	161	370	1	4	NA	NA	chr17:81051993-81052592:+	174	0	meteorin, glial cell differentiation regulator-like [Acc:HGNC:27584]
RP5.1056L3.3	67	94	198	519	NA	NA	NA	NA	NA:-:	145	0
KCTD15	67	87	186	397	0	1	NA	NA	chr19:34304715-34305081:+	155	0	potassium channel tetramerization domain containing 15 [Acc:HGNC:23297]
RP11.571M6.8	67	86	153	284	NA	NA	NA	NA	NA:-:	156	0
RP11.466H18.1	67	90	217	495	NA	NA	NA	NA	NA:-:	129	0
CUTC	67	87	236	486	1	0	NA	NA	chr10:101492152-101514307:+	124	0	cutC copper transporter [Acc:HGNC:24271]
TPD52L1	67	84	227	434	0	5	NA	NA	chr6:125582156-125584642:+	135	0	tumor protein D52-like 1 [Acc:HGNC:12006]
SLC50A1	67	97	168	440	NA	NA	NA	NA	chr1:155110523-155111329:+	146	0	solute carrier family 50 (sugar efflux transporter), member 1 [Acc:HGNC:30657]
EZR	67	104	188	438	2	5	NA	NA	chr6:159204565-159240381:-	167	0	ezrin [Acc:HGNC:12691]
QPRT	67	93	164	390	4	0	NA	NA	chr16:29707117-29709316:+	161	1c	quinolinate phosphoribosyltransferase [Acc:HGNC:9755]
VIM	67	95	175	447	0	1	-2.10	NA	chr10:17275223-17277033:+	150	0	vimentin [Acc:HGNC:12692]
CSTB	67	89	194	351	NA	NA	NA	NA	chr21:45194070-45196187:-	141	0	cystatin B [Acc:HGNC:2482]
PABPC1P3	67	88	247	564	NA	NA	NA	NA	chrX:73802922-73803381:-	121	0	poly(A) binding protein, cytoplasmic 1 pseudogene 3 [Acc:HGNC:8560]
RP11.390P2.4	67	92	167	375	NA	NA	NA	NA	NA:-:	153	0
GAMT	67	92	180	323	0	3	NA	NA	chr19:1398598-1399590:-	150	0	guanidinoacetate N-methyltransferase [Acc:HGNC:4136]
C9orf23	67	84	164	379	1	0	NA	NA	NA:-:	139	0
AKTIP	67	80	230	372	0	1	NA	NA	chr16:53534129-53537142:-	123	0	AKT interacting protein [Acc:HGNC:16710]
NKX6.2	67	103	179	476	NA	NA	NA	NA	NA:-:	176	0
C9orf82	67	88	211	464	NA	NA	NA	NA	NA:-:	137	0
ACOT13	67	83	230	446	1	0	NA	NA	chr6:24687629-24701942:+	123	0	acyl-CoA thioesterase 13 [Acc:HGNC:20999]
SLC19A1	67	94	154	327	0	3	NA	NA	chr21:46957691-46964316:-	169	0	solute carrier family 19 (folate transporter), member 1 [Acc:HGNC:10937]
IFITM3	67	95	195	412	NA	NA	NA	NA	chr11:319772-327537:-	148	0	interferon induced transmembrane protein 3 [Acc:HGNC:5414]
GTF2F2	67	94	269	535	3	1	NA	NA	chr13:45793487-45841498:+	140	0	general transcription factor IIF subunit 2 [Acc:HGNC:4653]
DYNC1LI2	67	88	222	448	0	1	NA	NA	chr16:66776353-66785504:-	142	0	dynein, cytoplasmic 1, light intermediate chain 2 [Acc:HGNC:2966]
HDAC11	67	98	151	430	10	1	NA	NA	chr3:13538325-13544448:+	166	0	histone deacetylase 11 [Acc:HGNC:19086]
PDCD4	67	86	277	497	1	0	NA	NA	chr10:112650395-112658476:+	132	0	programmed cell death 4 (neoplastic transformation inhibitor) [Acc:HGNC:8763]
DAZAP1	66	93	163	476	3	5	NA	NA	chr19:1433736-1435029:+	154	0	DAZ associated protein 1 [Acc:HGNC:2683]
COL6A1	66	88	162	357	2	1	NA	NA	chr21:47422402-47424020:+	159	0	collagen, type VI, alpha 1 [Acc:HGNC:2211]
PKN1	66	98	178	372	0	6	NA	NA	chr19:14581593-14582674:+	169	0	protein kinase N1 [Acc:HGNC:9405]
SPAG16	66	87	204	436	2	0	NA	NA	chr2:214788586-215274957:+	143	0	sperm associated antigen 16 [Acc:HGNC:23225]
RXRA	66	92	157	354	1	11	-2.28	NA	chr9:137298427-137328860:+	167	0	retinoid X receptor alpha [Acc:HGNC:10477]
AXIN1	66	85	167	282	0	6	-2.01	NA	chr16:347843-402673:-	166	0	axin 1 [Acc:HGNC:903]
ZBTB7B	66	99	156	434	2	0	NA	NA	chr1:154986923-154989457:+	177	0	zinc finger and BTB domain containing 7B [Acc:HGNC:18668]
RP11.463H12.1	66	86	205	453	NA	NA	NA	NA	NA:-:	137	0
RP4.702J19.1	66	96	203	516	NA	NA	NA	NA	NA:-:	147	0
RP11.128A17.1	66	83	203	493	NA	NA	NA	NA	NA:-:	140	0
IFI30	66	90	196	434	1	1	NA	NA	chr19:18284978-18288927:+	141	0	interferon, gamma-inducible protein 30 [Acc:HGNC:5398]
AK2	66	94	194	420	NA	NA	NA	NA	chr1:33489720-33502469:-	138	0	adenylate kinase 2 [Acc:HGNC:362]
RP11.54O7.14	66	98	160	393	NA	NA	NA	NA	NA:-:	178	0
PSME2	66	86	197	373	NA	NA	NA	NA	chr14:24616018-24616779:-	136	0	proteasome activator subunit 2 [Acc:HGNC:9569]
LFNG	66	90	160	393	6	12	NA	NA	chr7:2563226-2566505:+	153	1c	LFNG O-fucosylpeptide 3-beta-N-acetylglucosaminyltransferase [Acc:HGNC:6560]
RPS24	66	82	219	450	1	2	NA	NA	chr10:79799355-79800455:+	116	0	ribosomal protein S24 [Acc:HGNC:10411]
MAFK	66	99	155	455	1	3	NA	NA	chr7:1578343-1580009:+	182	1c	v-maf avian musculoaponeurotic fibrosarcoma oncogene homolog K [Acc:HGNC:6782]
ITM2C	66	93	165	383	0	8	NA	NA	chr2:231737945-231741682:+	157	0	integral membrane protein 2C [Acc:HGNC:6175]
HEPACAM	66	94	156	357	5	2	NA	NA	chr11:124794510-124806308:-	154	1c	hepatic and glial cell adhesion molecule [Acc:HGNC:26361]
C9orf3	66	90	164	430	9	1	NA	NA	chr9:97818551-97849200:+	142	0	chromosome 9 open reading frame 3 [Acc:HGNC:1361]
GPX1P1	66	79	206	342	NA	NA	NA	NA	chrX:13396853-13397459:-	130	0	glutathione peroxidase pseudogene 1 [Acc:HGNC:4560]
SHROOM1	66	97	160	448	1	3	NA	NA	chr5:132160860-132166351:-	167	0	shroom family member 1 [Acc:HGNC:24084]
RP11.318M2.3	66	94	198	454	NA	NA	NA	NA	NA:-:	142	0
LAMTOR1	66	79	177	313	NA	NA	NA	NA	chr11:71809582-71814326:-	129	0	late endosomal/lysosomal adaptor, MAPK and MTOR activator 1 [Acc:HGNC:26068]
CLASRP	66	90	157	394	NA	NA	NA	NA	chr19:45573096-45574214:+	157	0	CLK4-associating serine/arginine rich protein [Acc:HGNC:17731]
BZRAP1	66	85	143	266	0	3	NA	NA	chr17:56399432-56400082:-	160	0	benzodiazepine receptor (peripheral) associated protein 1 [Acc:HGNC:16831]
SFT2D1	66	85	210	360	NA	NA	NA	NA	chr6:166739360-166741827:-	140	0	SFT2 domain containing 1 [Acc:HGNC:21102]
RN5.8S6	66	95	174	446	NA	NA	NA	NA	NA:-:	165	0
RP11.488C13.6	66	81	137	300	NA	NA	NA	NA	NA:-:	146	0
NDUFS3	66	86	182	351	NA	NA	-1.28	NA	chr11:47603793-47605907:+	128	0	NADH:ubiquinone oxidoreductase core subunit S3 [Acc:HGNC:7710]
FTH1P8	66	90	214	462	NA	NA	NA	NA	chrX:147133752-147134266:+	146	0	ferritin, heavy polypeptide 1 pseudogene 8 [Acc:HGNC:3995]
ZFP161	66	89	243	479	0	1	NA	NA	NA:-:	134	0
RP13.582O9.5	66	87	181	393	NA	NA	NA	NA	NA:-:	132	0
COIL	66	68	276	350	0	1	NA	NA	chr17:55028273-55038137:-	109	0	coilin [Acc:HGNC:2184]
WDR43	66	80	252	366	0	3	NA	NA	chr2:29152923-29169535:+	134	0	WD repeat domain 43 [Acc:HGNC:28945]
RP11.617F23.1	66	97	159	450	NA	NA	NA	NA	NA:-:	170	0
TINAGL1	66	88	171	364	3	1	NA	NA	chr1:32050751-32052043:+	153	0	tubulointerstitial nephritis antigen-like 1 [Acc:HGNC:19168]
USE1	66	89	201	407	NA	NA	NA	NA	chr19:17326637-17328479:+	137	0	unconventional SNARE in the ER 1 homolog (S. cerevisiae) [Acc:HGNC:30882]
SLC38A5	66	98	153	346	NA	NA	NA	NA	chrX:48324401-48328631:-	164	0	solute carrier family 38 member 5 [Acc:HGNC:18070]
C1orf134	66	89	193	438	NA	NA	NA	NA	chr1:16555367-16556038:-	145	0
CTNNAL1	66	95	184	403	0	1	NA	NA	chr9:111754175-111775792:-	140	0	catenin alpha-like 1 [Acc:HGNC:2512]
CDK2AP2	66	100	162	365	NA	NA	NA	NA	chr11:67274681-67275547:-	164	0	cyclin-dependent kinase 2 associated protein 2 [Acc:HGNC:30833]
RP11.203J24.9	66	95	195	479	NA	NA	NA	NA	NA:-:	150	0
AKT2	66	88	149	307	0	2	-2.60	NA	chr19:40788154-40789072:-	156	0	v-akt murine thymoma viral oncogene homolog 2 [Acc:HGNC:392]
AC005251.3	66	86	246	487	NA	NA	NA	NA	NA:-:	133	0
RP4.622L5.7	66	89	176	344	NA	NA	NA	NA	NA:-:	144	0
RP11.262D11.2	65	87	224	449	NA	NA	NA	NA	NA:-:	128	0
C2orf81	65	87	182	360	0	2	NA	NA	chr2:74643143-74645669:-	132	0	chromosome 2 open reading frame 81 [Acc:HGNC:34350]
TTC35	65	92	204	484	0	1	NA	NA	NA:-:	134	0
RPS9	65	80	210	439	NA	NA	NA	NA	chr19:54705027-54711498:+	130	0	ribosomal protein S9 [Acc:HGNC:10442]
CDC42EP1	65	98	148	379	9	0	NA	NA	chr22:37960412-37962502:+	172	0	CDC42 effector protein (Rho GTPase binding) 1 [Acc:HGNC:17014]
AC004148.1	65	80	207	410	NA	NA	NA	NA	NA:-:	130	0
SSFA2	65	85	184	358	NA	NA	NA	NA	chr2:182785332-182794524:+	131	0	sperm specific antigen 2 [Acc:HGNC:11319]
TGFB1	65	96	154	373	3	0	-3.01	NA	chr19:41847925-41854246:-	166	0	transforming growth factor beta 1 [Acc:HGNC:11766]
RIMKLB	65	86	193	459	NA	NA	NA	NA	chr12:8932407-8935691:+	139	0	ribosomal modification protein rimK-like family member B [Acc:HGNC:29228]
SLC25A29	65	82	145	294	2	1	NA	NA	chr14:100771289-100772761:-	144	0	solute carrier family 25 (mitochondrial carnitine/acylcarnitine carrier), member 29 [Acc:HGNC:20116]
AC027763.2	65	84	172	403	NA	NA	NA	NA	chr17:6905598-6915668:-	131	0
RP11.488C13.1	65	82	166	397	NA	NA	NA	NA	NA:-:	119	0
DERA	65	91	212	490	0	3	NA	NA	chr12:16138105-16189274:+	140	0	deoxyribose-phosphate aldolase (putative) [Acc:HGNC:24269]
ARHGEF25	65	65	266	254	NA	NA	NA	NA	chr12:58010165-58013162:+	123	1c	Rho guanine nucleotide exchange factor 25 [Acc:HGNC:30275]
CYP17A1.AS1	65	84	210	401	NA	NA	NA	NA	NA:-:	125	0
CASKIN2	65	89	153	361	7	3	NA	NA	chr17:73509808-73511341:-	164	0	CASK interacting protein 2 [Acc:HGNC:18200]
RHOJ	65	92	153	377	NA	NA	NA	NA	chr14:63671576-63749973:+	159	0	ras homolog family member J [Acc:HGNC:688]
RGS20	65	97	194	464	4	3	NA	NA	chr8:54857884-54871257:+	152	0	regulator of G-protein signaling 20 [Acc:HGNC:14600]
NOXA1	65	79	205	333	NA	NA	NA	NA	chr9:140317846-140328857:+	126	0	NADPH oxidase activator 1 [Acc:HGNC:10668]
FAU	65	80	199	378	NA	NA	NA	NA	chr11:64888754-64889649:-	131	0	Finkel-Biskis-Reilly murine sarcoma virus (FBR-MuSV) ubiquitously expressed [Acc:HGNC:3597]
RBM17	65	91	214	481	NA	NA	NA	NA	chr10:6156109-6157835:+	132	0	RNA binding motif protein 17 [Acc:HGNC:16944]
STX4	65	93	155	339	1	0	NA	NA	chr16:31050640-31051468:+	170	0	syntaxin 4 [Acc:HGNC:11439]
GIPC1	65	94	191	401	3	0	NA	NA	chr19:14593668-14594257:-	140	0	GIPC PDZ domain containing family member 1 [Acc:HGNC:1226]
AC091171.1	65	79	156	266	NA	NA	NA	NA	chr8:21960467-21961890:+	135	0
RN7SL1	65	93	151	396	NA	NA	NA	NA	chr14:50053297-50053594:+	166	0	RNA, 7SL, cytoplasmic 1 [Acc:HGNC:10038]
PGP	65	69	216	242	NA	NA	-0.79	NA	chr16:2262262-2263900:-	112	0	phosphoglycolate phosphatase [Acc:HGNC:8909]
TMEM150A	65	84	135	292	0	1	NA	NA	chr2:85828383-85830319:-	156	0	transmembrane protein 150A [Acc:HGNC:24677]
STOM	65	98	168	415	NA	NA	NA	NA	chr9:124103047-124132531:-	157	0	stomatin [Acc:HGNC:3383]
RP11.466F5.3	65	78	248	422	NA	NA	NA	NA	NA:-:	125	0
LMO4	65	80	258	419	0	6	NA	NA	chr1:87797463-87810698:+	129	0	LIM domain only 4 [Acc:HGNC:6644]
EML3	65	90	153	351	2	0	NA	NA	chr11:62378583-62380218:-	165	0	echinoderm microtubule associated protein like 3 [Acc:HGNC:26666]
SAMD4A	65	107	165	482	3	5	NA	NA	chr14:55250983-55255846:+	172	0	sterile alpha motif domain containing 4A [Acc:HGNC:23023]
METTL7A	65	101	166	417	5	0	NA	NA	chr12:51318823-51326221:+	163	0	methyltransferase like 7A [Acc:HGNC:24550]
RP11.126H7.3	65	97	193	458	NA	NA	NA	NA	NA:-:	147	0
TMBIM4	65	87	197	443	0	1	NA	NA	chr12:66562525-66563792:-	135	0	transmembrane BAX inhibitor motif containing 4 [Acc:HGNC:24257]
S100A11	65	89	199	422	1	0	NA	NA	chr1:152004981-152020383:-	137	0	S100 calcium binding protein A11 [Acc:HGNC:10488]
RP11.34P1.2	65	83	222	404	NA	NA	NA	NA	NA:-:	123	0
B4GALNT4	65	86	150	312	7	3	NA	NA	chr11:380291-382109:+	149	0	beta-1,4-N-acetyl-galactosaminyl transferase 4 [Acc:HGNC:26315]
PIPOX	65	96	160	423	0	2	NA	NA	chr17:27378973-27380678:+	154	0	pipecolic acid oxidase [Acc:HGNC:17804]
CHRNA3	65	69	172	193	NA	NA	-1.60	NA	chr15:78911190-78912603:-	240	1p	cholinergic receptor, nicotinic alpha 3 [Acc:HGNC:1957]
IZUMO4	65	88	182	373	NA	NA	NA	NA	chr19:2098900-2099587:+	137	0	IZUMO family member 4 [Acc:HGNC:26950]
GABRA6	65	76	201	192	NA	NA	-0.78	NA	chr5:161116540-161129599:+	182	0	gamma-aminobutyric acid (GABA) A receptor, alpha 6 [Acc:HGNC:4080]
RAB32	65	89	219	488	0	1	NA	NA	chr6:146864828-146876101:+	129	0	RAB32, member RAS oncogene family [Acc:HGNC:9772]
GDF11	65	99	187	411	NA	NA	NA	NA	chr12:56137182-56150911:+	168	0	growth differentiation factor 11 [Acc:HGNC:4216]
RP11.27M24.1	65	89	163	361	NA	NA	NA	NA	NA:-:	152	0
RP11.644F5.10	65	91	198	396	NA	NA	NA	NA	NA:-:	136	0
KB.1608C10.2	65	89	221	528	NA	NA	NA	NA	NA:-:	127	0
NANOS3	65	84	208	419	2	0	NA	NA	chr19:13988062-13991571:+	137	0	nanos homolog 3 (Drosophila) [Acc:HGNC:22048]
RP11.488C13.5	65	82	149	292	NA	NA	NA	NA	NA:-:	150	0
SHFM3P1	65	88	141	302	NA	NA	NA	NA	NA:-:	161	0
RP11.587D21.1	65	79	210	427	NA	NA	NA	NA	NA:-:	118	0
RP11.795G3.3	65	81	175	356	NA	NA	NA	NA	NA:-:	129	0
HNRNPA1	65	90	217	488	NA	NA	NA	NA	chr12:54679730-54680871:+	122	0	heterogeneous nuclear ribonucleoprotein A1 [Acc:HGNC:5031]
CHCHD10	65	92	172	363	NA	NA	NA	NA	chr22:24108121-24110107:-	149	0	coiled-coil-helix-coiled-coil-helix domain containing 10 [Acc:HGNC:15559]
COL5A3	65	89	159	348	1	2	NA	NA	chr19:10078248-10079563:-	149	0	collagen, type V, alpha 3 [Acc:HGNC:14864]
LSM5	65	81	232	495	NA	NA	NA	NA	chr7:32526676-32529983:-	115	0	LSM5 homolog, U6 small nuclear RNA and mRNA degradation associated [Acc:HGNC:17162]
RPL13AP5	65	89	209	414	1	2	NA	NA	chr10:98510044-98510675:+	142	0	ribosomal protein L13a pseudogene 5 [Acc:HGNC:23736]
RP11.161H23.5	65	97	157	431	NA	NA	NA	NA	NA:-:	159	0
ASF1A	65	85	201	497	3	0	NA	NA	chr6:119215384-119222201:+	133	0	anti-silencing function 1A histone chaperone [Acc:HGNC:20995]
FHP1	65	64	262	308	NA	NA	NA	NA	chr13:42830008-42830711:+	100	0	fumarate hydratase pseudogene 1 [Acc:HGNC:39442]
AK1	65	94	192	483	0	1	-1.28	NA	chr9:130630741-130639950:-	147	0	adenylate kinase 1 [Acc:HGNC:361]
RPL35P5	65	79	220	370	NA	NA	NA	NA	chr7:66071739-66072093:-	116	0	ribosomal protein L35 pseudogene 5 [Acc:HGNC:36955]
PHF10	64	85	166	442	NA	NA	NA	NA	chr6:170117837-170119394:-	128	0	PHD finger protein 10 [Acc:HGNC:18250]
TREX2	64	74	155	277	NA	NA	NA	NA	chrX:152710177-152711945:-	126	0	three prime repair exonuclease 2 [Acc:HGNC:12270]
RP11.582J16.3	64	97	156	366	NA	NA	NA	NA	NA:-:	165	0
RP11.656D10.6	64	87	267	451	NA	NA	NA	NA	NA:-:	132	0
ZIC1	64	91	180	455	2	24	NA	NA	chr3:147225727-147227692:+	152	0	Zic family member 1 [Acc:HGNC:12872]
KATNA1	64	85	209	472	NA	NA	NA	NA	chr6:149924499-149970108:-	117	0	katanin p60 (ATPase containing) subunit A 1 [Acc:HGNC:6216]
CTD.2287O16.1	64	91	215	502	NA	NA	NA	NA	NA:-:	127	0
PKP4P1	64	87	196	474	NA	NA	NA	NA	chr2:210043689-210045847:+	149	0	plakophilin 4 pseudogene 1 [Acc:HGNC:42661]
ATP5D	64	95	170	323	NA	NA	NA	NA	chr19:1244055-1244824:+	156	0	ATP synthase, H+ transporting, mitochondrial F1 complex, delta subunit [Acc:HGNC:837]
TCEB2	64	86	199	405	0	2	NA	NA	chr16:2821943-2827273:-	130	0	transcription elongation factor B (SIII), polypeptide 2 (18kDa, elongin B) [Acc:HGNC:11619]
ALDH7A1	64	96	165	434	0	1	NA	NA	chr5:125919637-125931054:-	155	0	aldehyde dehydrogenase 7 family member A1 [Acc:HGNC:877]
TMEM223	64	80	163	262	NA	NA	NA	NA	chr11:62557442-62559493:-	135	0	transmembrane protein 223 [Acc:HGNC:28464]
RP3.412A9.11	64	87	197	378	NA	NA	NA	NA	NA:-:	140	0
FBXO6	64	71	158	228	0	2	NA	NA	chr1:11728752-11734087:+	127	0	F-box protein 6 [Acc:HGNC:13585]
KRTCAP2	64	76	158	293	NA	NA	NA	NA	chr1:155141945-155145737:-	137	0	keratinocyte associated protein 2 [Acc:HGNC:28942]
RP1.96H9.6	64	93	148	373	NA	NA	NA	NA	NA:-:	161	0
RP11.227H4.5	64	90	196	465	NA	NA	NA	NA	NA:-:	145	0
ZNHIT1	64	87	209	388	2	1	NA	NA	chr7:100863661-100867471:+	135	0	zinc finger, HIT-type containing 1 [Acc:HGNC:21688]
RPL37AP8	64	85	173	368	NA	NA	NA	NA	chr11:111759922-111760198:-	130	0	ribosomal protein L37a pseudogene 8 [Acc:HGNC:35645]
ST6GALNAC4	64	99	168	387	NA	NA	NA	NA	chr9:130678254-130679317:-	165	0	ST6 (alpha-N-acetyl-neuraminyl-2,3-beta-galactosyl-1,3)-N-acetylgalactosaminide alpha-2,6-sialyltransferase 4 [Acc:HGNC:17846]
HMGN2	64	81	191	406	NA	NA	NA	NA	chr1:26799919-26801851:+	128	0	high mobility group nucleosomal binding domain 2 [Acc:HGNC:4986]
BSG	64	89	160	317	0	5	NA	NA	chr19:578847-583492:+	161	0	basigin (Ok blood group) [Acc:HGNC:1116]
ZNF90	64	85	197	456	NA	NA	NA	NA	chr19:20231632-20235952:+	135	0	zinc finger protein 90 [Acc:HGNC:13165]
TPT1	64	87	199	464	1	0	NA	NA	chr13:45914160-45915318:-	119	0	tumor protein, translationally-controlled 1 [Acc:HGNC:12022]
LEMD2	64	78	169	281	0	1	NA	NA	chr6:33747778-33752417:-	146	0	LEM domain containing 2 [Acc:HGNC:21244]
PRPF40A	64	74	266	403	NA	NA	NA	NA	chr2:153572508-153574511:-	119	0	pre-mRNA processing factor 40 homolog A [Acc:HGNC:16463]
PRR14	64	83	155	303	NA	NA	NA	NA	chr16:30667039-30667734:+	148	0	proline rich 14 [Acc:HGNC:28458]
RP11.305M3.2	64	94	194	493	NA	NA	NA	NA	NA:-:	136	0
AP001062.8	64	89	167	282	NA	NA	NA	NA	chr21:45748826-45750104:-	144	0
RP4.725G10.3	64	86	176	366	NA	NA	NA	NA	NA:-:	147	0
RP11.425L10.1	64	82	197	373	NA	NA	NA	NA	NA:-:	127	0
RP11.480D4.3	64	82	210	402	NA	NA	NA	NA	NA:-:	130	0
SLC12A7	64	94	159	393	2	14	NA	NA	chr5:1078633-1081773:-	173	0	solute carrier family 12 (potassium/chloride transporter), member 7 [Acc:HGNC:10915]
RP11.158J3.2	64	79	224	541	NA	NA	NA	NA	NA:-:	116	0
UBXN1	64	99	161	384	NA	NA	NA	NA	chr11:62445915-62446545:-	153	0	UBX domain protein 1 [Acc:HGNC:18402]
RP11.510I6.2	64	94	192	448	NA	NA	NA	NA	NA:-:	142	0
RPS6KB2	64	83	159	336	NA	NA	NA	NA	chr11:67200914-67202425:+	142	0	ribosomal protein S6 kinase, 70kDa, polypeptide 2 [Acc:HGNC:10437]
RPL29	64	83	167	373	0	1	NA	NA	chr3:52028950-52029911:-	138	0	ribosomal protein L29 [Acc:HGNC:10331]
ZNF664	64	86	169	474	2	0	NA	NA	chr12:124482324-124483300:+	132	0	zinc finger protein 664 [Acc:HGNC:25406]
C9orf103	64	94	212	464	0	1	NA	NA	NA:-:	133	0
ALDH4A1	64	93	143	389	3	4	NA	NA	chr1:19209604-19229218:-	158	0	aldehyde dehydrogenase 4 family member A1 [Acc:HGNC:406]
HSPB8	64	75	158	301	1	2	NA	NA	chr12:119624604-119631633:+	126	0	heat shock protein family B (small) member 8 [Acc:HGNC:30171]
C22orf36	64	81	141	303	NA	NA	NA	NA	NA:-:	137	0
MRPL23	64	82	177	304	4	0	NA	NA	chr11:1976806-1977576:+	134	0	mitochondrial ribosomal protein L23 [Acc:HGNC:10322]
SNAPC5	64	74	247	259	1	1	NA	NA	chr15:66786565-66790076:-	114	0	small nuclear RNA activating complex polypeptide 5 [Acc:HGNC:15484]
RPL18A	64	84	200	446	NA	NA	NA	NA	chr19:17972141-17973716:+	136	0	ribosomal protein L18a [Acc:HGNC:10311]
TRIM47	64	93	154	364	3	1	NA	NA	chr17:73872515-73873345:-	169	0	tripartite motif containing 47 [Acc:HGNC:19020]
GPR146	64	88	143	348	NA	NA	NA	NA	chr7:1097140-1098897:+	157	0	G protein-coupled receptor 146 [Acc:HGNC:21718]
HERPUD1	64	78	265	416	0	1	NA	NA	chr16:56975922-56977319:+	120	0	homocysteine-inducible, endoplasmic reticulum stress-inducible, ubiquitin-like domain member 1 [Acc:HGNC:13744]
RPS27A	64	80	223	415	NA	NA	-1.28	NA	chr2:55460492-55462059:+	129	0	ribosomal protein S27a [Acc:HGNC:10417]
VASH1	64	81	150	289	0	1	NA	NA	chr14:77244348-77246318:+	151	0	vasohibin 1 [Acc:HGNC:19964]
MACROD1	64	93	182	449	21	10	NA	NA	chr11:63916218-63933529:-	141	0	MACRO domain containing 1 [Acc:HGNC:29598]
ABHD11.AS2	64	89	156	333	NA	NA	NA	NA	NA:-:	144	0
GATM	64	90	157	411	2	0	NA	NA	chr15:45672697-45689544:-	134	0	glycine amidinotransferase (L-arginine:glycine amidinotransferase) [Acc:HGNC:4175]
NOTCH3	64	94	165	380	1	1	-1.00	NA	chr19:15289748-15290470:-	167	0	notch 3 [Acc:HGNC:7883]
SHARPIN	64	84	147	304	NA	NA	NA	NA	chr8:145158019-145163027:-	134	0	SHANK associated RH domain interactor [Acc:HGNC:25321]
LYRM5	64	83	261	488	0	1	NA	NA	chr12:25348486-25357081:+	123	0	LYR motif containing 5 [Acc:HGNC:27052]
ZNF581	64	77	165	316	0	2	NA	NA	chr19:56155175-56156987:+	134	0	zinc finger protein 581 [Acc:HGNC:25017]
LZTS2	64	91	143	367	12	0	NA	NA	chr10:102759609-102763517:+	165	0	leucine zipper, putative tumor suppressor 2 [Acc:HGNC:29381]
NINJ1	64	88	156	332	0	2	NA	NA	chr9:95888509-95896501:-	147	0	ninjurin 1 [Acc:HGNC:7824]
PRKRIP1	64	79	156	300	NA	NA	NA	NA	chr7:102044803-102067113:+	133	0	PRKR interacting protein 1 (IL11 inducible) [Acc:HGNC:21894]
RP11.864N7.2	64	77	239	420	NA	NA	NA	NA	NA:-:	109	0
RP11.24C3.2	64	92	194	452	NA	NA	NA	NA	NA:-:	141	0
EIF4A1	63	65	215	279	1	0	NA	NA	chr17:7481004-7481513:+	108	0	eukaryotic translation initiation factor 4A1 [Acc:HGNC:3282]
SNHG3	63	76	205	464	NA	NA	NA	NA	chr1:28833877-28834083:+	127	0	small nucleolar RNA host gene 3 [Acc:HGNC:10118]
FGFRL1	63	97	156	394	3	3	NA	NA	chr4:1006238-1020685:+	169	0	fibroblast growth factor receptor-like 1 [Acc:HGNC:3693]
GS1.124K5.4	63	86	187	361	NA	NA	NA	NA	NA:-:	137	0
SRPK3	63	86	132	352	NA	NA	NA	NA	chrX:153050158-153050859:+	148	0	SRSF protein kinase 3 [Acc:HGNC:11402]
CYB5R3	63	94	155	332	0	2	NA	NA	chr22:43027046-43042685:-	168	1c	cytochrome b5 reductase 3 [Acc:HGNC:2873]
MMD2	63	89	147	425	0	1	NA	NA	chr7:4945628-4998844:-	156	0	monocyte to macrophage differentiation-associated 2 [Acc:HGNC:30133]
NUDCD2	63	79	206	427	NA	NA	NA	NA	chr5:162883993-162886842:-	124	0	NudC domain containing 2 [Acc:HGNC:30535]
RPL31P49	63	81	232	421	NA	NA	NA	NA	chr12:110898792-110899167:+	132	0	ribosomal protein L31 pseudogene 49 [Acc:HGNC:35909]
EDEM2	63	80	173	360	NA	NA	-1.01	NA	chr20:33705827-33865928:-	131	0	ER degradation enhancer, mannosidase alpha-like 2 [Acc:HGNC:15877]
RPS10	63	73	199	338	0	1	-1.60	NA	chr6:34392052-34393827:-	111	0	ribosomal protein S10 [Acc:HGNC:10383]
RNF182	63	99	186	516	NA	NA	NA	NA	chr6:13925423-13980239:+	156	0	ring finger protein 182 [Acc:HGNC:28522]
PTRF	63	95	138	354	5	0	NA	NA	chr17:40554469-40575535:-	173	0	polymerase I and transcript release factor [Acc:HGNC:9688]
RP1.89D4.1	63	81	200	460	NA	NA	NA	NA	NA:-:	119	0
HSPA12B	63	88	152	319	4	0	NA	NA	chr20:3713357-3733758:+	152	0	heat shock protein family A (Hsp70) member 12B [Acc:HGNC:16193]
SHC2	63	80	144	244	0	3	NA	NA	chr19:435770-439030:-	143	0	SHC (Src homology 2 domain containing) transforming protein 2 [Acc:HGNC:29869]
ACBD7	63	90	164	410	NA	NA	NA	NA	chr10:15120485-15130480:-	146	0	acyl-CoA binding domain containing 7 [Acc:HGNC:17715]
RP11.169K16.8	63	92	186	442	NA	NA	NA	NA	NA:-:	151	0
HIP1R	63	82	127	306	11	0	NA	NA	chr12:123346262-123347033:+	167	1c	huntingtin interacting protein 1 related [Acc:HGNC:18415]
DZIP1	63	81	210	399	0	2	-1.28	NA	chr13:96289262-96296920:-	121	0	DAZ interacting zinc finger protein 1 [Acc:HGNC:20908]
DAAM2	63	87	153	392	11	0	NA	NA	chr6:39855180-39859137:+	145	0	dishevelled associated activator of morphogenesis 2 [Acc:HGNC:18143]
PRR5	63	98	152	412	3	2	NA	NA	chr22:45129987-45133561:+	169	0	proline rich 5 [Acc:HGNC:31682]
H3F3C	63	92	176	431	0	1	NA	NA	chr12:31944122-31945175:-	161	0	H3 histone, family 3C [Acc:HGNC:33164]
MYO1B	63	81	207	470	1	2	NA	NA	chr2:192275790-192281237:+	129	0	myosin IB [Acc:HGNC:7596]
RP11.21K20.1	63	80	202	404	NA	NA	NA	NA	NA:-:	123	0
PRICKLE4	63	75	189	360	NA	NA	NA	NA	chr6:41752743-41754474:+	115	0	prickle homolog 4 [Acc:HGNC:16805]
CCNK	63	93	189	492	NA	NA	NA	NA	chr14:99960306-99977851:+	145	0	cyclin K [Acc:HGNC:1596]
MAPK12	63	85	157	261	NA	NA	NA	NA	chr22:50696117-50699972:-	136	0	mitogen-activated protein kinase 12 [Acc:HGNC:6874]
RPS27P27	63	79	202	423	NA	NA	NA	NA	chr16:59122740-59122995:+	125	1c	ribosomal protein S27 pseudogene 27 [Acc:HGNC:36043]
BST2	63	82	189	437	0	5	NA	NA	chr19:17514599-17516339:-	136	0	bone marrow stromal cell antigen 2 [Acc:HGNC:1119]
H2AFX	63	94	146	394	NA	NA	NA	NA	chr11:118964588-118966159:-	158	0	H2A histone family member X [Acc:HGNC:4739]
RP11.713C19.2	63	87	185	445	NA	NA	NA	NA	NA:-:	144	0
SOD3	63	91	147	361	1	2	NA	NA	chr4:24797084-24802464:+	162	0	superoxide dismutase 3, extracellular [Acc:HGNC:11181]
SMARCC1	63	90	172	463	1	0	-2.01	NA	chr3:47770526-47823371:-	158	0	SWI/SNF related, matrix associated, actin dependent regulator of chromatin, subfamily c, member 1 [Acc:HGNC:11104]
ISCA2	63	73	277	481	NA	NA	NA	NA	chr14:74960474-74961725:+	108	0	iron-sulfur cluster assembly 2 [Acc:HGNC:19857]
IFRD2	63	82	145	318	NA	NA	NA	NA	chr3:50327611-50329487:-	138	0	interferon-related developmental regulator 2 [Acc:HGNC:5457]
SYF2	63	89	203	471	NA	NA	NA	NA	chr1:25556799-25558993:-	132	0	SYF2 pre-mRNA-splicing factor [Acc:HGNC:19824]
SAT2	63	77	178	334	NA	NA	NA	NA	chr17:7530276-7531123:-	131	0	spermidine/spermine N1-acetyltransferase family member 2 [Acc:HGNC:23160]
AL157871.2	63	79	138	298	NA	NA	NA	NA	chr14:100746295-100757793:-	139	0
C2orf28	63	82	171	377	NA	NA	NA	NA	NA:-:	134	0
MXD4	63	80	145	265	0	4	NA	NA	chr4:2256869-2263749:-	141	0	MAX dimerization protein 4 [Acc:HGNC:13906]
SYPL1	63	96	197	449	NA	NA	NA	NA	chr7:105752277-105753022:-	132	0	synaptophysin-like 1 [Acc:HGNC:11507]
RP11.727F15.9	63	78	178	292	NA	NA	NA	NA	NA:-:	120	0
TMEM97	63	66	219	339	0	1	NA	NA	chr17:26646480-26655251:+	105	0	transmembrane protein 97 [Acc:HGNC:28106]
RP11.229P13.22	63	95	163	392	NA	NA	NA	NA	NA:-:	149	0
LOH12CR2	63	79	198	440	1	0	NA	NA	chr12:12508341-12510001:-	130	0	loss of heterozygosity, 12, chromosomal region 2 (non-protein coding) [Acc:HGNC:26524]
DNASE2	63	94	165	389	NA	NA	NA	NA	chr19:12988851-12989648:-	156	0	deoxyribonuclease II, lysosomal [Acc:HGNC:2960]
CHL1.AS2	63	80	214	379	NA	NA	NA	NA	NA:-:	136	0
ADCK5	63	69	166	246	1	2	NA	NA	chr8:145597764-145616255:+	121	0	aarF domain containing kinase 5 [Acc:HGNC:21738]
ABHD14B	63	77	137	312	0	1	NA	NA	chr3:52005352-52008095:-	134	0	abhydrolase domain containing 14B [Acc:HGNC:28235]
RP11.148K1.12	63	96	152	409	NA	NA	NA	NA	NA:-:	164	0
RP11.758P17.3	63	86	192	461	NA	NA	NA	NA	NA:-:	143	0
RAB3IL1	62	89	149	351	0	1	NA	NA	chr11:61673944-61687739:-	165	0	RAB3A interacting protein (rabin3)-like 1 [Acc:HGNC:9780]
PHLDB1	62	88	124	321	14	0	NA	NA	chr11:118521305-118528200:+	163	0	pleckstrin homology-like domain, family B, member 1 [Acc:HGNC:23697]
EIF3EP1	62	73	288	399	NA	NA	NA	NA	chr6:74001684-74003000:+	110	0	eukaryotic translation initiation factor 3 subunit E pseudogene 1 [Acc:HGNC:6102]
CIR1	62	87	198	444	NA	NA	NA	NA	chr2:175251990-175260437:-	136	0	corepressor interacting with RBPJ, 1 [Acc:HGNC:24217]
GJA1	62	95	170	415	0	4	-1.79	NA	chr6:121756837-121770873:+	151	0	gap junction protein alpha 1 [Acc:HGNC:4274]
LAMB2	62	89	149	361	0	1	-1.60	NA	chr3:49168397-49170489:-	161	0	laminin subunit beta 2 [Acc:HGNC:6487]
RP11.458I7.4	62	93	202	471	NA	NA	NA	NA	NA:-:	143	0
CTSZ	62	89	154	260	2	2	NA	NA	chr20:57581096-57582160:-	151	0	cathepsin Z [Acc:HGNC:2547]
PLXNB1	62	86	136	339	8	2	-1.60	NA	chr3:48463821-48464983:-	160	0	plexin B1 [Acc:HGNC:9103]
C19orf53	62	80	199	392	1	0	NA	NA	chr19:13885637-13889276:+	127	0	chromosome 19 open reading frame 53 [Acc:HGNC:24991]
MSMO1	62	75	212	335	NA	NA	NA	NA	chr4:166249078-166254777:+	121	0	methylsterol monooxygenase 1 [Acc:HGNC:10545]
CBS	62	88	157	358	2	0	-1.29	NA	chr21:44495216-44496398:-	157	0	cystathionine-beta-synthase [Acc:HGNC:1550]
C4orf3	62	81	199	413	0	1	NA	NA	chr4:120219853-120222076:-	125	0	chromosome 4 open reading frame 3 [Acc:HGNC:19225]
TLCD1	62	87	146	362	NA	NA	NA	NA	chr17:27051616-27054953:-	134	0	TLC domain containing 1 [Acc:HGNC:25177]
RAPGEF3	62	93	125	402	3	1	NA	NA	chr12:48146344-48151970:-	160	0	Rap guanine nucleotide exchange factor 3 [Acc:HGNC:16629]
C14orf159	62	84	145	327	2	0	NA	NA	chr14:91682200-91691166:+	152	0	chromosome 14 open reading frame 159 [Acc:HGNC:20498]
AL021707.1	62	88	153	334	NA	NA	NA	NA	chr22:39128913-39129588:+	146	0
NSMCE1	62	83	178	392	NA	NA	NA	NA	chr16:27277644-27280049:-	134	0	NSE1 homolog, SMC5-SMC6 complex component [Acc:HGNC:29897]
IFT43	62	72	190	344	NA	NA	NA	NA	chr14:76524666-76525953:+	108	0	intraflagellar transport 43 [Acc:HGNC:29669]
RP5.827C21.4	62	78	148	297	NA	NA	NA	NA	NA:-:	129	0
VWA1	62	95	121	364	10	0	NA	NA	chr1:1371114-1372557:+	172	0	von Willebrand factor A domain containing 1 [Acc:HGNC:30910]
C9orf80	62	73	260	373	NA	NA	NA	NA	NA:-:	116	0
RP11.641D5.1	62	73	199	407	NA	NA	NA	NA	NA:-:	110	0
TMEM47	62	78	224	407	NA	NA	NA	NA	chrX:34645180-34675405:-	117	0	transmembrane protein 47 [Acc:HGNC:18515]
TMEM208	62	71	187	292	NA	NA	NA	NA	chr16:67262573-67263181:+	116	0	transmembrane protein 208 [Acc:HGNC:25015]
PTDSS2	62	78	132	245	0	13	NA	NA	chr11:489790-490720:+	141	0	phosphatidylserine synthase 2 [Acc:HGNC:15463]
SSH3	62	83	142	273	3	0	NA	NA	chr11:67079095-67080078:+	145	0	slingshot protein phosphatase 3 [Acc:HGNC:30581]
SCARA3	62	83	150	341	NA	NA	NA	NA	chr8:27491697-27530537:+	144	1c	scavenger receptor class A member 3 [Acc:HGNC:19000]
BGLAP	62	85	171	350	1	2	NA	NA	chr1:156211979-156213080:+	140	0	bone gamma-carboxyglutamate (gla) protein [Acc:HGNC:1043]
ZDHHC1	62	79	137	295	3	1	NA	NA	chr16:67438060-67450736:-	133	1c	zinc finger, DHHC-type containing 1 [Acc:HGNC:17916]
TMBIM1	62	90	153	401	1	0	NA	NA	chr2:219146840-219157257:-	139	0	transmembrane BAX inhibitor motif containing 1 [Acc:HGNC:23410]
AC009506.1	62	96	210	479	NA	NA	NA	NA	chr2:160471806-160473593:+	146	0
CNOT2	62	76	301	341	NA	NA	NA	NA	chr12:70741373-70747706:+	113	0	CCR4-NOT transcription complex subunit 2 [Acc:HGNC:7878]
SLC25A39	62	68	145	242	NA	NA	NA	NA	chr17:42399894-42402198:-	119	0	solute carrier family 25 member 39 [Acc:HGNC:24279]
PDGFRB	62	89	162	374	0	5	-2.10	NA	chr5:149532973-149535435:-	152	0	platelet-derived growth factor receptor, beta polypeptide [Acc:HGNC:8804]
PARP10	62	88	152	348	1	1	NA	NA	chr8:145060530-145064153:-	155	0	poly(ADP-ribose) polymerase family member 10 [Acc:HGNC:25895]
RP1.90K10.3	62	84	137	310	NA	NA	NA	NA	NA:-:	158	0
SRP9	62	86	200	443	0	1	NA	NA	chr1:225965636-225977226:+	122	0	signal recognition particle 9kDa [Acc:HGNC:11304]
RAB31	62	93	147	392	1	1	NA	NA	chr18:9856040-9859517:+	148	0	RAB31, member RAS oncogene family [Acc:HGNC:9771]
SEPW1	62	86	206	320	NA	NA	NA	NA	chr19:48285436-48287939:+	131	0	selenoprotein W, 1 [Acc:HGNC:10752]
FAM118B	62	87	165	468	0	2	NA	NA	chr11:126130293-126132816:+	129	0	family with sequence similarity 118 member B [Acc:HGNC:26110]
DDX10	62	67	260	316	1	0	NA	NA	chr11:108800245-108811652:+	108	0	DEAD (Asp-Glu-Ala-Asp) box polypeptide 10 [Acc:HGNC:2735]
C7orf55	62	82	179	323	NA	NA	NA	NA	chr7:139025877-139031065:+	132	0	chromosome 7 open reading frame 55 [Acc:HGNC:26946]
TMEM79	62	84	143	369	1	0	NA	NA	chr1:156256066-156262976:+	142	0	transmembrane protein 79 [Acc:HGNC:28196]
GLTP	62	90	142	425	6	0	NA	NA	chr12:110293422-110318183:-	137	0	glycolipid transfer protein [Acc:HGNC:24867]
PYGM	62	88	148	362	0	4	NA	NA	chr11:64521142-64521893:-	156	0	phosphorylase, glycogen, muscle [Acc:HGNC:9726]
NACC2	62	87	148	372	0	7	NA	NA	chr9:138908136-138911326:-	159	0	NACC family member 2, BEN and BTB (POZ) domain containing [Acc:HGNC:23846]
MXRA8	62	88	142	248	1	4	NA	NA	chr1:1290462-1290892:-	164	0	matrix-remodelling associated 8 [Acc:HGNC:7542]
PYCR2	62	91	181	370	1	0	NA	NA	chr1:226111181-226111978:-	153	0	pyrroline-5-carboxylate reductase family member 2 [Acc:HGNC:30262]
ABCA11P	62	73	247	334	NA	NA	NA	NA	chr4:419603-467840:-	103	0	ATP binding cassette subfamily A member 11, pseudogene [Acc:HGNC:31]
RPRD1A	62	66	262	313	NA	NA	NA	NA	chr18:33632837-33644387:-	105	0	regulation of nuclear pre-mRNA domain containing 1A [Acc:HGNC:25560]
C17orf108	62	66	209	239	1	2	NA	NA	NA:-:	123	0
EPHX1	62	85	150	350	2	5	NA	NA	chr1:226016543-226019864:+	154	0	epoxide hydrolase 1, microsomal (xenobiotic) [Acc:HGNC:3401]
AC087393.1	62	73	186	387	NA	NA	NA	NA	chr17:20978868-20993928:+	112	0
RP11.734K21.1	62	69	216	384	NA	NA	NA	NA	NA:-:	106	0
DNLZ	62	88	160	341	NA	NA	NA	NA	chr9:139256351-139258241:-	147	0	DNL-type zinc finger [Acc:HGNC:33879]
SOX12	62	84	149	334	0	1	NA	NA	chr20:306238-310865:+	152	0	SRY-box 12 [Acc:HGNC:11198]
ALDH7A1P1	62	87	206	483	NA	NA	NA	NA	chr5:76586092-76587625:+	137	0	aldehyde dehydrogenase 7 family member A1 pseudogene 1 [Acc:HGNC:878]
SUZ12	62	67	292	398	1	0	NA	NA	chr17:30321371-30326395:+	108	0	SUZ12 polycomb repressive complex 2 subunit [Acc:HGNC:17101]
C12orf39	62	92	176	507	NA	NA	NA	NA	chr12:21680885-21690311:+	133	0
MTSS1L	62	92	144	376	1	12	NA	NA	chr16:70710851-70713928:-	168	0	metastasis suppressor 1-like [Acc:HGNC:25094]
RASSF1	62	78	152	276	0	5	NA	NA	chr3:50374230-50375719:-	135	0	Ras association (RalGDS/AF-6) domain family member 1 [Acc:HGNC:9882]
CTC.260E6.2	62	83	194	452	NA	NA	NA	NA	NA:-:	133	0
CAPG	62	85	162	420	0	1	NA	NA	chr2:85629260-85641097:-	139	0	capping protein (actin filament), gelsolin-like [Acc:HGNC:1474]
HBB	62	90	193	453	NA	NA	NA	NA	chr11:5247849-5250625:-	141	0	hemoglobin subunit beta [Acc:HGNC:4827]
AP000347.4	62	76	155	237	NA	NA	NA	NA	chr22:23980864-23982612:-	130	0
MRO	62	101	167	458	2	0	NA	NA	chr18:48326416-48346383:-	156	0	maestro [Acc:HGNC:24121]
C19orf63	61	88	156	324	2	0	NA	NA	NA:-:	152	0
SIVA1	61	75	172	327	1	0	NA	NA	chr14:105220054-105225915:+	121	0	SIVA1, apoptosis-inducing factor [Acc:HGNC:17712]
TPRKB	61	81	216	445	NA	NA	NA	NA	chr2:73959032-73964462:-	117	0	TP53RK binding protein [Acc:HGNC:24259]
CTC.338M12.7	61	84	145	361	NA	NA	NA	NA	NA:-:	144	0
MZT2B	61	81	188	369	NA	NA	NA	NA	chr2:130940252-130945835:+	130	0	mitotic spindle organizing protein 2B [Acc:HGNC:25886]
GNPDA2	61	65	275	315	NA	NA	NA	NA	chr4:44708428-44728605:-	101	0	glucosamine-6-phosphate deaminase 2 [Acc:HGNC:21526]
MED11	61	80	164	302	0	1	NA	NA	chr17:4634728-4636905:+	127	0	mediator complex subunit 11 [Acc:HGNC:32687]
TRIM65	61	83	139	310	2	1	NA	NA	chr17:73888663-73892721:-	149	0	tripartite motif containing 65 [Acc:HGNC:27316]
PAQR4	61	93	130	345	1	1	NA	NA	chr16:3020978-3021983:+	161	0	progestin and adipoQ receptor family member IV [Acc:HGNC:26386]
ING3	61	71	298	327	NA	NA	NA	NA	chr7:120607549-120610934:+	104	0	inhibitor of growth family member 3 [Acc:HGNC:14587]
RP11.692C23.1	61	90	184	501	NA	NA	NA	NA	NA:-:	136	0
NEK7	61	76	210	442	0	1	NA	NA	chr1:198246833-198288879:+	117	0	NIMA-related kinase 7 [Acc:HGNC:13386]
RP11.467L20.9	61	77	169	412	NA	NA	NA	NA	NA:-:	123	0
RSG1	61	76	152	308	NA	NA	NA	NA	chr1:16558775-16563154:-	131	0	REM2 and RAB-like small GTPase 1 [Acc:HGNC:28127]
LINC00478	61	85	213	475	NA	NA	NA	NA	chr21:17961008-17999514:+	127	0
NAA15	61	68	237	362	1	1	NA	NA	chr4:140307321-140341187:+	113	0	N(alpha)-acetyltransferase 15, NatA auxiliary subunit [Acc:HGNC:30782]
CTB.79E8.3	61	83	202	421	NA	NA	NA	NA	NA:-:	130	0
CEBPD	61	88	148	420	0	1	NA	NA	chr8:48649470-48651648:-	153	0	CCAAT/enhancer binding protein (C/EBP), delta [Acc:HGNC:1835]
LHX2	61	90	170	376	0	14	NA	NA	chr9:126777675-126795580:+	149	0	LIM homeobox 2 [Acc:HGNC:6594]
RP11.342M1.3	61	80	190	412	NA	NA	NA	NA	NA:-:	123	0
RP11.343B5.1	61	72	141	291	NA	NA	NA	NA	NA:-:	120	0
C11orf48	61	83	192	340	1	2	NA	NA	chr11:62437180-62438157:-	124	0
MESP1	61	58	185	228	0	1	NA	NA	chr15:90293121-90294368:-	108	0	mesoderm posterior bHLH transcription factor 1 [Acc:HGNC:29658]
RPS21	61	82	197	355	NA	NA	NA	NA	chr20:60962380-60963171:+	127	0	ribosomal protein S21 [Acc:HGNC:10409]
ARHGEF26.AS1	61	89	166	453	NA	NA	NA	NA	NA:-:	136	0
HSPB2	61	75	167	373	2	0	NA	NA	chr11:111783459-111789574:+	116	0	heat shock protein family B (small) member 2 [Acc:HGNC:5247]
LGALS1	61	85	144	359	6	3	NA	NA	chr22:38073005-38075809:+	129	0	lectin, galactoside-binding, soluble, 1 [Acc:HGNC:6561]
RAD1	61	70	270	371	1	0	NA	NA	chr5:34914581-34915609:-	114	0	RAD1 checkpoint DNA exonuclease [Acc:HGNC:9806]
GAS5	61	86	202	450	0	1	NA	NA	chr1:173836808-173836888:-	125	0	growth arrest specific 5 (non-protein coding) [Acc:HGNC:16355]
PAICS	61	85	238	520	NA	NA	-1.60	NA	chr4:57314864-57317357:+	116	0	phosphoribosylaminoimidazole carboxylase; phosphoribosylaminoimidazolesuccinocarboxamide synthase [Acc:HGNC:8587]
AC092534.1	61	84	193	429	NA	NA	NA	NA	NA:-:	125	0
DYNC1LI1	61	60	262	267	0	1	NA	NA	chr3:32587365-32612350:-	110	0	dynein, cytoplasmic 1, light intermediate chain 1 [Acc:HGNC:18745]
TRAF7	61	74	150	299	0	4	NA	NA	chr16:2223513-2225220:+	138	0	TNF receptor associated factor 7 [Acc:HGNC:20456]
GLIS2	61	85	145	333	4	0	NA	NA	chr16:4382224-4389598:+	160	0	GLIS family zinc finger 2 [Acc:HGNC:29450]
GGTA1P	61	85	176	395	NA	NA	NA	NA	chr9:124217318-124262095:-	128	0	glycoprotein, alpha-galactosyltransferase 1 pseudogene [Acc:HGNC:4253]
RBM27	61	71	254	334	NA	NA	NA	NA	chr5:145640945-145643082:+	108	0	RNA binding motif protein 27 [Acc:HGNC:29243]
RP4.726N20.2	61	81	165	350	NA	NA	NA	NA	NA:-:	127	0
C17orf90	61	77	162	315	NA	NA	NA	NA	NA:-:	128	0
CCDC72	61	91	198	445	NA	NA	NA	NA	NA:-:	139	0
SPATS2	61	59	265	292	1	1	NA	NA	chr12:49916531-49919981:+	108	0	spermatogenesis associated, serine rich 2 [Acc:HGNC:18650]
AC004410.1	61	82	138	256	NA	NA	NA	NA	NA:-:	154	0
KIF5B	61	82	166	448	0	5	-1.10	NA	chr10:32306134-32310022:-	128	0	kinesin family member 5B [Acc:HGNC:6324]
GNAI2	61	86	141	294	3	6	-2.28	NA	chr3:50293714-50295598:+	158	0	guanine nucleotide binding protein (G protein), alpha inhibiting activity polypeptide 2 [Acc:HGNC:4385]
RP11.864G5.1	61	80	209	443	NA	NA	NA	NA	NA:-:	112	0
RPS7P1	61	85	217	478	NA	NA	NA	NA	chr17:26794839-26795424:+	116	0	ribosomal protein S7 pseudogene 1 [Acc:HGNC:17081]
SCRIB	61	85	138	293	0	2	NA	NA	chr8:144887421-144890847:-	162	0	scribbled planar cell polarity protein [Acc:HGNC:30377]
RP11.85O21.5	61	87	164	350	NA	NA	NA	NA	NA:-:	153	0
DDAH1	61	81	142	316	2	9	-2.01	NA	chr1:85961421-86042541:-	131	0	dimethylarginine dimethylaminohydrolase 1 [Acc:HGNC:2715]
SLC48A1	61	90	130	359	NA	NA	NA	NA	chr12:48172148-48172975:+	146	0	solute carrier family 48 (heme transporter), member 1 [Acc:HGNC:26035]
HDAC7	61	83	143	286	2	10	NA	NA	chr12:48192422-48207267:-	162	0	histone deacetylase 7 [Acc:HGNC:14067]
RPS14	60	74	190	357	0	1	NA	NA	chr5:149824986-149826500:-	110	0	ribosomal protein S14 [Acc:HGNC:10387]
CTD.2228K2.7	60	77	146	258	NA	NA	NA	NA	NA:-:	147	0
C7orf59	60	86	183	338	1	0	NA	NA	NA:-:	135	0
ZCCHC7	60	79	223	405	0	1	NA	NA	chr9:37327316-37357162:+	124	0	zinc finger, CCHC domain containing 7 [Acc:HGNC:26209]
TXNRD2	60	81	148	276	0	5	NA	NA	chr22:19902422-19929331:-	139	0	thioredoxin reductase 2 [Acc:HGNC:18155]
LDHD	60	83	164	332	1	3	NA	NA	chr16:75148423-75150653:-	147	0	lactate dehydrogenase D [Acc:HGNC:19708]
POLR3GL	60	78	213	425	0	1	NA	NA	chr1:145456564-145470374:-	120	0	polymerase (RNA) III (DNA directed) polypeptide G (32kD)-like [Acc:HGNC:28466]
AC113189.5	60	78	191	425	NA	NA	NA	NA	chr17:7485789-7486836:-	119	0
RP11.169K16.9	60	81	182	381	NA	NA	NA	NA	NA:-:	122	0
AC090186.1	60	82	179	377	NA	NA	NA	NA	chr8:52730142-52730969:+	125	0
GLTSCR2	60	96	177	448	NA	NA	NA	NA	chr19:48259786-48260305:+	158	0	glioma tumor suppressor candidate region gene 2 [Acc:HGNC:4333]
RP4.613B23.1	60	82	130	382	NA	NA	NA	NA	NA:-:	121	0
GPR125	60	97	166	496	NA	NA	10.48	11.94	chr4:22474642-22517319:-	151	0
CCDC90A	60	78	204	461	1	0	NA	NA	NA:-:	112	0
MOSC2	60	76	167	426	0	1	NA	NA	NA:-:	122	0
STRBP	60	64	235	276	0	1	NA	NA	chr9:125941285-125976187:-	115	0	spermatid perinuclear RNA binding protein [Acc:HGNC:16462]
GADD45GIP1	60	81	181	356	0	1	NA	NA	chr19:13064971-13068050:-	127	0	GADD45G interacting protein 1 [Acc:HGNC:29996]
ARHGEF40	60	83	149	354	NA	NA	NA	NA	chr14:21555911-21557573:+	146	0	Rho guanine nucleotide exchange factor 40 [Acc:HGNC:25516]
AC025165.8	60	58	251	216	NA	NA	NA	NA	chr12:58009274-58010088:-	112	1c
MAF1	60	71	145	316	NA	NA	NA	NA	chr8:145161503-145162295:+	120	0	MAF1 homolog, negative regulator of RNA polymerase III [Acc:HGNC:24966]
TJAP1	60	88	133	358	9	0	NA	NA	chr6:43469263-43474291:+	149	0	tight junction associated protein 1 (peripheral) [Acc:HGNC:17949]
LCMT1	60	63	279	211	0	2	NA	NA	chr16:25186066-25189549:+	105	0	leucine carboxyl methyltransferase 1 [Acc:HGNC:17557]
ADH5	60	72	235	484	1	0	-1.10	NA	chr4:100003069-100009864:-	111	0	alcohol dehydrogenase 5 (class III), chi polypeptide [Acc:HGNC:253]
RP11.939C17.2	60	85	152	369	NA	NA	NA	NA	NA:-:	148	0
MED29	60	73	125	227	NA	NA	NA	NA	chr19:39882051-39888338:+	134	0	mediator complex subunit 29 [Acc:HGNC:23074]
CTB.167B5.1	60	87	172	417	NA	NA	NA	NA	NA:-:	132	0
CSPG5	60	85	135	340	0	5	-1.01	NA	chr3:47619176-47621730:-	154	0	chondroitin sulfate proteoglycan 5 [Acc:HGNC:2467]
PPP2R5A	60	85	191	440	0	1	NA	NA	chr1:212475204-212519225:+	130	0	protein phosphatase 2 regulatory subunit B', alpha [Acc:HGNC:9309]
RP1.159A19.3	60	79	202	441	NA	NA	NA	NA	NA:-:	115	0
RIN2	60	88	167	369	12	1	-1.79	NA	chr20:19915768-19983101:+	139	0	Ras and Rab interactor 2 [Acc:HGNC:18750]
ZIC2	60	87	167	432	0	2	-0.60	NA	chr13:100637747-100638158:+	145	0	Zic family member 2 [Acc:HGNC:12873]
DARS	60	85	163	493	0	1	NA	NA	chr2:136736556-136741017:-	133	0	aspartyl-tRNA synthetase [Acc:HGNC:2678]
ARID4B	60	74	267	393	3	0	-1.79	NA	chr1:235490105-235491178:-	119	0	AT-rich interaction domain 4B [Acc:HGNC:15550]
OCIAD2	60	60	270	319	0	8	NA	NA	chr4:48899182-48899865:-	92	0	OCIA domain containing 2 [Acc:HGNC:28685]
FAM173A	60	87	153	303	NA	NA	NA	NA	chr16:771941-772590:+	147	0	family with sequence similarity 173 member A [Acc:HGNC:14152]
SDF4	60	85	139	224	0	4	NA	NA	chr1:1162651-1167348:-	152	0	stromal cell derived factor 4 [Acc:HGNC:24188]
CDK18	60	85	125	335	10	0	NA	NA	chr1:205499440-205500794:+	155	0	cyclin-dependent kinase 18 [Acc:HGNC:8751]
HN1	60	63	291	319	0	2	NA	NA	chr17:73143878-73150607:-	105	0	hematological and neurological expressed 1 [Acc:HGNC:14569]
CHRNB1	60	76	139	295	1	0	NA	NA	chr17:7358912-7360648:+	131	0	cholinergic receptor, nicotinic beta 1 [Acc:HGNC:1961]
AL590710.1	60	86	150	338	NA	NA	NA	NA	chr9:136627016-136628425:-	148	0
SNX6	60	73	170	425	NA	NA	-0.78	NA	chr14:35074887-35098878:-	109	0	sorting nexin 6 [Acc:HGNC:14970]
CETN3	60	73	210	433	NA	NA	NA	NA	chr5:89701210-89705583:-	119	0	centrin 3 [Acc:HGNC:1868]
RGMA	60	82	146	302	0	10	NA	NA	chr15:93616195-93631882:-	150	0	repulsive guidance molecule family member a [Acc:HGNC:30308]
SRSF10	60	71	281	412	NA	NA	NA	NA	chr1_gl000191_random:24304644-24305436:-	109	0	serine/arginine-rich splicing factor 10 [Acc:HGNC:16713]
LINC00263	60	89	132	331	NA	NA	NA	NA	chr10:102133371-102143125:+	141	0
RP11.977G19.5	60	84	143	324	NA	NA	NA	NA	NA:-:	143	0
CCDC111	60	80	185	443	NA	NA	NA	NA	NA:-:	122	0
TM4SF18	60	82	159	335	1	1	NA	NA	chr3:149047714-149051115:-	138	0	transmembrane 4 L six family member 18 [Acc:HGNC:25181]
MNAT1	60	81	208	446	0	1	NA	NA	chr14:61278704-61435398:+	120	0	MNAT CDK-activating kinase assembly factor 1 [Acc:HGNC:7181]
RPL23A	60	80	177	388	0	1	NA	NA	chr17:27050317-27050955:+	126	0	ribosomal protein L23a [Acc:HGNC:10317]
ITPKB	60	90	136	397	5	3	NA	NA	chr1:226894890-226927024:-	158	0	inositol-trisphosphate 3-kinase B [Acc:HGNC:6179]
TRAK2	60	83	174	517	1	1	NA	NA	chr2:202285139-202298277:-	122	0	trafficking protein, kinesin binding 2 [Acc:HGNC:13206]
CHD2	60	73	203	380	1	0	NA	NA	chr15:93552095-93563303:+	114	0	chromodomain helicase DNA binding protein 2 [Acc:HGNC:1917]
RNASEH2C	60	68	179	251	NA	NA	NA	NA	chr11:65487524-65488269:-	117	0	ribonuclease H2 subunit C [Acc:HGNC:24116]
ZBTB8OS	60	82	203	410	NA	NA	NA	NA	chr1:33099958-33116136:-	125	0	zinc finger and BTB domain containing 8 opposite strand [Acc:HGNC:24094]
FBF1	60	79	135	233	NA	NA	NA	NA	chr17:73934253-73937137:-	153	0	Fas (TNFRSF6) binding factor 1 [Acc:HGNC:24674]
MAD2L2	60	71	157	269	1	1	NA	NA	chr1:11736928-11751650:-	114	0	MAD2 mitotic arrest deficient-like 2 (yeast) [Acc:HGNC:6764]
HBS1L	60	74	241	381	NA	NA	NA	NA	chr6:135358986-135375990:-	108	0	HBS1 like translational GTPase [Acc:HGNC:4834]
HIGD2A	60	82	173	343	NA	NA	NA	NA	chr5:175815747-175816772:+	126	0	HIG1 hypoxia inducible domain family member 2A [Acc:HGNC:28311]
RP11.278C7.1	60	63	189	344	NA	NA	NA	NA	NA:-:	98	0
KANK2	60	91	163	359	3	7	NA	NA	chr19:11306733-11307859:-	151	0	KN motif and ankyrin repeat domains 2 [Acc:HGNC:29300]
TAF3	60	86	176	399	1	0	NA	NA	chr10:7860466-8058590:+	157	0	TATA-box binding protein associated factor 3 [Acc:HGNC:17303]
NDUFA7	60	80	174	342	0	1	NA	NA	chr19:8376249-8381696:-	133	0	NADH:ubiquinone oxidoreductase subunit A7 [Acc:HGNC:7691]
ITFG3	60	81	143	275	0	10	NA	NA	chr16:312506-315089:+	159	0
GDPD3	60	105	168	326	0	1	NA	NA	chr16:30116164-30122717:-	233	1p	glycerophosphodiester phosphodiesterase domain containing 3 [Acc:HGNC:28638]
GIMAP7	60	85	180	472	0	3	NA	NA	chr7:150211917-150218161:+	130	0	GTPase, IMAP family member 7 [Acc:HGNC:22404]
RP11.715J22.1	60	80	192	449	NA	NA	NA	NA	NA:-:	128	0
SDR39U1	60	75	154	254	NA	NA	NA	NA	chr14:24911529-24912111:-	135	0	short chain dehydrogenase/reductase family 39U, member 1 [Acc:HGNC:20275]
SERP1	60	74	179	368	NA	NA	NA	NA	chr3:150284585-150320955:-	117	0	stress-associated endoplasmic reticulum protein 1 [Acc:HGNC:10759]
ETFA	60	82	247	451	1	0	NA	NA	chr15:76580108-76603743:-	126	0	electron-transfer-flavoprotein, alpha polypeptide [Acc:HGNC:3481]
ALDOC	60	86	148	361	NA	NA	-0.60	NA	chr17:26901996-26903909:-	147	0	aldolase, fructose-bisphosphate C [Acc:HGNC:418]
TMEM216	60	74	145	316	0	4	NA	NA	chr11:61160103-61161773:+	124	0	transmembrane protein 216 [Acc:HGNC:25018]
RP11.312J18.5	60	61	238	227	NA	NA	NA	NA	NA:-:	113	0
GPT2	59	86	148	377	2	3	NA	NA	chr16:46957744-46965198:+	149	0	glutamic pyruvate transaminase (alanine aminotransferase) 2 [Acc:HGNC:18062]
C6orf201	59	81	228	487	NA	NA	NA	NA	chr6:4122165-4130569:+	124	0	chromosome 6 open reading frame 201 [Acc:HGNC:21620]
TMEM187	59	68	159	256	NA	NA	NA	NA	chrX:153246056-153247612:+	119	0	transmembrane protein 187 [Acc:HGNC:13705]
CRTC2	59	86	140	253	1	0	NA	NA	chr1:153926741-153930680:-	163	0	CREB regulated transcription coactivator 2 [Acc:HGNC:27301]
DRD2	59	74	125	167	2	0	10.96	17.51	chr11:113295351-113346001:-	312	1p	dopamine receptor D2 [Acc:HGNC:3023]
LEPROT	59	93	174	457	1	0	NA	NA	chr1:65886392-65895986:+	140	0	leptin receptor overlapping transcript [Acc:HGNC:29477]
MT1M	59	83	169	386	1	2	NA	NA	chr16:56666618-56667430:+	131	0	metallothionein 1M [Acc:HGNC:14296]
AC002994.1	59	80	187	438	NA	NA	NA	NA	chr17:59667893-59668541:-	104	0
MRPS14	59	78	168	446	1	1	NA	NA	chr1:174983380-174992551:-	109	0	mitochondrial ribosomal protein S14 [Acc:HGNC:14049]
PSME2P2	59	73	215	339	NA	NA	NA	NA	chr13:49345758-49345965:+	116	0	proteasome activator subunit 2 pseudogene 2 [Acc:HGNC:30160]
TMC6	59	93	133	396	2	0	NA	NA	chr17:76128230-76128483:-	161	0	transmembrane channel like 6 [Acc:HGNC:18021]
LRRC45	59	73	151	247	1	0	NA	NA	chr17:79986616-79988022:+	118	0	leucine rich repeat containing 45 [Acc:HGNC:28302]
LRP10	59	85	137	351	1	1	NA	NA	chr14:23345925-23347292:+	150	0	LDL receptor related protein 10 [Acc:HGNC:14553]
ORMDL3	59	76	132	243	2	1	NA	NA	chr17:38082048-38083099:-	151	0	ORMDL sphingolipid biosynthesis regulator 3 [Acc:HGNC:16038]
C19orf25	59	84	152	307	1	0	NA	NA	chr19:1478772-1479176:-	137	0	chromosome 19 open reading frame 25 [Acc:HGNC:26711]
SNHG6	59	83	215	407	NA	NA	NA	NA	chr8:67834701-67834790:-	126	0	small nucleolar RNA host gene 6 [Acc:HGNC:32965]
RP5.857K21.11	59	78	118	274	NA	NA	NA	NA	NA:-:	148	0
NACA2	59	77	200	416	NA	NA	NA	NA	chr17:59667793-59668563:-	103	0	nascent polypeptide-associated complex alpha subunit 2 [Acc:HGNC:23290]
RP11.373E16.1	59	93	164	445	NA	NA	NA	NA	NA:-:	145	0
SOX9	59	92	168	391	0	2	NA	NA	chr17:70117160-70122561:+	152	0	SRY-box 9 [Acc:HGNC:11204]
HEPH	59	82	150	359	NA	NA	NA	NA	chrX:65420293-65428103:+	141	0	hephaestin [Acc:HGNC:4866]
RP5.864K19.4	59	68	129	264	NA	NA	NA	NA	NA:-:	122	0
ADAMTS10	59	68	145	205	6	1	NA	NA	chr19:8669820-8675620:-	133	0	ADAM metallopeptidase with thrombospondin type 1 motif 10 [Acc:HGNC:13201]
SOX8	59	88	135	324	8	0	NA	NA	chr16:1032085-1036978:+	156	0	SRY-box 8 [Acc:HGNC:11203]
AP000593.6	59	79	203	323	NA	NA	NA	NA	chr11:71991194-71992222:+	127	0
AC009945.4	59	85	144	305	NA	NA	NA	NA	chr7:10516207-10516505:+	149	0
RP11.454H13.6	59	79	181	417	NA	NA	NA	NA	NA:-:	120	0
EPAS1	59	80	144	321	2	12	NA	NA	chr2:46608773-46611689:+	144	0	endothelial PAS domain protein 1 [Acc:HGNC:3374]
RPS6	59	75	192	410	NA	NA	NA	NA	chr9:19378771-19380234:-	115	0	ribosomal protein S6 [Acc:HGNC:10429]
FCGRT	59	89	146	341	0	2	NA	NA	chr19:50017314-50029590:+	156	0	Fc fragment of IgG, receptor, transporter, alpha [Acc:HGNC:3621]
SNORA61	59	79	134	355	NA	NA	NA	NA	NA:-:	123	0	small nucleolar RNA, H/ACA box 61 [Acc:HGNC:32655]
RP11.521C20.4	59	80	158	342	NA	NA	NA	NA	NA:-:	127	0
MYH14	59	87	140	329	3	3	NA	NA	chr19:50811571-50813796:+	166	0	myosin, heavy chain 14, non-muscle [Acc:HGNC:23212]
FHL3	59	75	124	193	0	2	NA	NA	chr1:38464389-38465104:-	131	0	four and a half LIM domains 3 [Acc:HGNC:3704]
RP4.758J18.2	59	80	164	440	NA	NA	NA	NA	NA:-:	124	0
PSPC1	59	58	258	284	NA	NA	NA	NA	chr13:20333486-20357142:-	103	0	paraspeckle component 1 [Acc:HGNC:20320]
RP11.877E17.2	59	85	195	389	NA	NA	NA	NA	NA:-:	129	0
ARAF	59	85	151	354	NA	NA	NA	NA	chrX:47429384-47431307:+	141	0	A-Raf proto-oncogene, serine/threonine kinase [Acc:HGNC:646]
NCBP1	59	71	235	367	NA	NA	NA	NA	chr9:100434992-100436022:+	111	0	nuclear cap binding protein subunit 1 [Acc:HGNC:7658]
AK3	59	81	164	395	NA	NA	NA	NA	chr9:4712974-4741227:-	117	0	adenylate kinase 3 [Acc:HGNC:17376]
MAP3K11	59	91	134	345	2	0	NA	NA	chr11:65376102-65381707:-	169	0	mitogen-activated protein kinase kinase kinase 11 [Acc:HGNC:6850]
TRIM16L	59	65	163	258	NA	NA	NA	NA	chr17:18630963-18639425:+	103	0	tripartite motif containing 16-like [Acc:HGNC:32670]
AC073621.1	59	75	162	312	NA	NA	NA	NA	NA:-:	119	0
EMCN	59	90	179	480	1	0	NA	NA	chr4:101404533-101439155:-	126	0	endomucin [Acc:HGNC:16041]
RP1.181J22.1	59	73	211	404	NA	NA	NA	NA	NA:-:	111	0
UXT	59	72	187	371	NA	NA	NA	NA	chrX:47516513-47518551:-	112	0	ubiquitously expressed prefoldin like chaperone [Acc:HGNC:12641]
C9orf7	59	79	151	273	NA	NA	NA	NA	NA:-:	150	0
TESC	59	75	175	344	1	5	NA	NA	chr12:117513101-117536460:-	117	0	tescalcin [Acc:HGNC:26065]
PTBP1	59	85	149	347	0	6	NA	NA	chr19:808284-811021:+	150	0	polypyrimidine tract binding protein 1 [Acc:HGNC:9583]
RECQL	59	64	268	382	1	0	NA	NA	chr12:21643308-21654527:-	98	0	RecQ helicase-like [Acc:HGNC:9948]
KLHDC9	59	75	170	303	0	1	NA	NA	chr1:161069297-161070136:+	116	0	kelch domain containing 9 [Acc:HGNC:28489]
RP11.274M17.1	59	70	140	215	NA	NA	NA	NA	NA:-:	108	0
ANKRD65	59	87	126	354	NA	NA	NA	NA	chr1:1355624-1356272:-	143	0	ankyrin repeat domain 65 [Acc:HGNC:42950]
GAS2L1	59	86	124	230	2	6	-0.60	NA	chr22:29706268-29707097:+	151	0	growth arrest specific 2 like 1 [Acc:HGNC:16955]
NFIA	59	90	177	359	7	4	NA	NA	chr1:61872343-61921546:+	148	0	nuclear factor I/A [Acc:HGNC:7784]
SRPK1	59	59	249	313	0	3	NA	NA	chr6:35858725-35888872:-	107	0	SRSF protein kinase 1 [Acc:HGNC:11305]
TMSB4X	59	79	199	443	NA	NA	NA	NA	chrX:12993776-12995200:+	123	0	thymosin beta 4, X-linked [Acc:HGNC:11881]
RRBP1	59	89	128	347	2	0	NA	NA	chr20:17640250-17662940:-	162	0	ribosome binding protein 1 [Acc:HGNC:10448]
ADORA2A	59	78	144	279	0	7	9.07	1.05	chr22:24828807-24829602:+	136	0	adenosine A2a receptor [Acc:HGNC:263]
HENMT1	59	54	224	195	NA	NA	NA	NA	chr1:109192845-109194067:-	98	0	HEN1 methyltransferase homolog 1 (Arabidopsis) [Acc:HGNC:26400]
AL353354.1	59	82	190	438	NA	NA	NA	NA	chr1:28527012-28527152:-	127	0
CTB.63M22.1	59	79	167	415	NA	NA	NA	NA	NA:-:	111	0
SIRT2	59	85	140	295	2	0	NA	NA	chr19:39389019-39390228:-	145	0	sirtuin 2 [Acc:HGNC:10886]
RABEP2	59	78	136	216	0	1	NA	NA	chr16:28931106-28936003:-	148	0	rabaptin, RAB GTPase binding effector protein 2 [Acc:HGNC:24817]
TMEM93	59	89	192	468	NA	NA	NA	NA	NA:-:	133	0
SC22CB.1E7.1	59	77	198	336	NA	NA	NA	NA	NA:-:	120	0
A1BG	59	74	161	276	NA	NA	NA	NA	chr19:58861959-58864495:-	118	0	alpha-1-B glycoprotein [Acc:HGNC:5]
HDDC3	59	73	181	303	0	1	NA	NA	chr15:91474566-91475706:-	117	1c	HD domain containing 3 [Acc:HGNC:30522]
PLTP	59	80	133	351	2	1	NA	NA	chr20:44527444-44540794:-	141	0	phospholipid transfer protein [Acc:HGNC:9093]
MRVI1	59	88	150	417	3	4	-1.60	NA	chr11:10673650-10715169:-	140	0	murine retrovirus integration site 1 homolog [Acc:HGNC:7237]
NDP	59	90	191	482	NA	NA	NA	NA	chrX:43808927-43832632:-	122	0	Norrie disease (pseudoglioma) [Acc:HGNC:7678]
TERF1	59	61	286	381	NA	NA	NA	NA	chr8:73943847-73951039:+	103	0	telomeric repeat binding factor (NIMA-interacting) 1 [Acc:HGNC:11728]
RAB28	59	78	202	488	NA	NA	NA	NA	chr4:13461486-13475946:-	111	0	RAB28, member RAS oncogene family [Acc:HGNC:9768]
RP11.152N13.5	59	74	182	375	NA	NA	NA	NA	NA:-:	110	0
SLC3A2	59	85	151	332	1	0	NA	NA	chr11:62655341-62655992:+	154	0	solute carrier family 3 (amino acid transporter heavy chain), member 2 [Acc:HGNC:11026]
SHISA4	59	87	126	285	2	0	NA	NA	chr1:201858061-201859621:+	144	0	shisa family member 4 [Acc:HGNC:27139]
CRTAP	59	84	161	399	1	1	NA	NA	chr3:33156766-33174092:+	134	0	cartilage associated protein [Acc:HGNC:2379]
RABGGTB	59	75	162	376	NA	NA	NA	NA	chr1:76259066-76260519:+	109	0	Rab geranylgeranyltransferase, beta subunit [Acc:HGNC:9796]
CHN1	58	65	211	246	0	5	NA	NA	chr2:175779794-175869991:-	117	0	chimerin 1 [Acc:HGNC:1943]
CCT5	58	61	256	322	NA	NA	NA	NA	chr5:10262086-10265033:+	102	0	chaperonin containing TCP1, subunit 5 (epsilon) [Acc:HGNC:1618]
SCAMP2	58	79	125	301	0	1	NA	NA	chr15:75146097-75165370:-	148	0	secretory carrier membrane protein 2 [Acc:HGNC:10564]
DR1	58	64	268	363	NA	NA	NA	NA	chr1:93820531-93826492:+	102	0	down-regulator of transcription 1 [Acc:HGNC:3017]
TMCO1	58	71	170	383	NA	NA	NA	NA	chr1:165712415-165738155:-	115	0	transmembrane and coiled-coil domains 1 [Acc:HGNC:18188]
CD81	58	85	147	321	3	0	NA	NA	chr11:2417542-2418529:+	151	0	CD81 molecule [Acc:HGNC:1701]
SNX5P1	58	76	166	468	NA	NA	NA	NA	chr4:77265702-77266743:+	120	0	sorting nexin 5 pseudogene 1 [Acc:HGNC:41512]
SMYD2	58	66	236	304	0	1	NA	NA	chr1:214504319-214510474:+	104	0	SET and MYND domain containing 2 [Acc:HGNC:20982]
ZNF197	58	72	226	321	0	1	-0.29	NA	chr3:44670479-44686754:+	115	0	zinc finger protein 197 [Acc:HGNC:12988]
IFIT3	58	77	175	469	0	1	NA	NA	chr10:91092240-91100728:+	118	0	interferon induced protein with tetratricopeptide repeats 3 [Acc:HGNC:5411]
AL513327.1	58	75	150	448	NA	NA	NA	NA	chr1:33764974-33766320:+	128	0
AC005013.1	58	89	147	378	NA	NA	NA	NA	chr7:28992973-28998029:-	149	0
TRIL	58	89	147	378	1	3	NA	NA	chr7:28992973-28997934:-	149	0	TLR4 interactor with leucine-rich repeats [Acc:HGNC:22200]
RP11.601I15.1	58	74	187	467	NA	NA	NA	NA	NA:-:	100	0
ACSF2	58	92	129	332	1	1	NA	NA	chr17:48551185-48552135:+	150	0	acyl-CoA synthetase family member 2 [Acc:HGNC:26101]
IQSEC2	58	60	192	181	NA	NA	NA	NA	chrX:53295510-53310776:-	125	0	IQ motif and Sec7 domain 2 [Acc:HGNC:29059]
WDR12	58	64	231	334	NA	NA	NA	NA	chr2:203764279-203879521:-	108	0	WD repeat domain 12 [Acc:HGNC:14098]
C22orf13	58	74	130	299	1	0	NA	NA	NA:-:	136	0
RHEB	58	68	232	382	0	3	NA	NA	chr7:151168489-151169153:-	100	0	Ras homolog enriched in brain [Acc:HGNC:10011]
TCF7L2	58	81	148	379	4	9	-1.81	NA	chr10:114920989-114925440:+	121	0	transcription factor 7-like 2 (T-cell specific, HMG-box) [Acc:HGNC:11641]
CCDC53	58	69	228	386	NA	NA	NA	NA	chr12:102453441-102455752:-	98	0	coiled-coil domain containing 53 [Acc:HGNC:24256]
WBP5	58	90	189	455	NA	NA	NA	NA	chrX:102611379-102613308:+	143	0	WW domain binding protein 5 [Acc:HGNC:30084]
AC021593.1	58	83	120	369	NA	NA	NA	NA	chr17:76101531-76102949:+	134	0
NIPSNAP1	58	59	240	276	NA	NA	NA	NA	chr22:29975745-29977015:-	103	0	nipsnap homolog 1 (C. elegans) [Acc:HGNC:7827]
FOXF2	58	82	155	337	1	0	NA	NA	chr6:1390068-1395832:+	140	0	forkhead box F2 [Acc:HGNC:3810]
PLA2G16	58	90	140	452	2	0	NA	NA	chr11:63357810-63384355:-	131	0	phospholipase A2 group XVI [Acc:HGNC:17825]
CCDC94	58	82	139	307	NA	NA	NA	NA	chr19:4248011-4258420:+	136	0	coiled-coil domain containing 94 [Acc:HGNC:25518]
ELAVL2	58	60	254	244	1	0	NA	NA	chr9:23765042-23826172:-	104	0	ELAV like neuron-specific RNA binding protein 2 [Acc:HGNC:3313]
RP4.758J18.3	58	81	175	429	NA	NA	NA	NA	NA:-:	126	0
UBAC1	58	80	165	368	NA	NA	NA	NA	chr9:138839722-138845739:-	130	0	UBA domain containing 1 [Acc:HGNC:30221]
RP11.53M11.2	58	75	178	398	NA	NA	NA	NA	NA:-:	112	0
CAPN10	58	64	155	210	0	3	-1.28	NA	chr2:241537440-241546937:+	111	0	calpain 10 [Acc:HGNC:1477]
HNRNPA3	58	66	259	387	0	1	NA	NA	chr2:178083820-178084534:+	104	0	heterogeneous nuclear ribonucleoprotein A3 [Acc:HGNC:24941]
U2AF1L4	58	73	175	301	NA	NA	NA	NA	chr19:36235695-36236254:-	123	0	U2 small nuclear RNA auxiliary factor 1-like 4 [Acc:HGNC:23020]
HNRPDL	58	67	242	342	NA	NA	NA	NA	NA:-:	99	0
DDX46	58	68	227	319	0	2	NA	NA	chr5:134161502-134164729:+	105	0	DEAD (Asp-Glu-Ala-Asp) box polypeptide 46 [Acc:HGNC:18681]
RP11.87C12.2	58	72	163	315	NA	NA	NA	NA	NA:-:	113	0
RNF141	58	70	200	373	NA	NA	NA	NA	chr11:10546738-10562777:-	110	0	ring finger protein 141 [Acc:HGNC:21159]
EXOC5	58	61	241	341	NA	NA	NA	NA	chr14:57710996-57735158:-	98	0	exocyst complex component 5 [Acc:HGNC:10696]
FUK	58	80	119	281	2	2	NA	NA	chr16:70511260-70514177:+	150	0	fucokinase [Acc:HGNC:29500]
PDE6B	58	84	140	427	9	6	NA	NA	chr4:658698-664103:+	132	0	phosphodiesterase 6B [Acc:HGNC:8786]
TSPAN31	58	67	165	330	NA	NA	NA	NA	chr12:58140449-58141638:+	110	0	tetraspanin 31 [Acc:HGNC:10539]
ZNF395	58	90	145	400	0	3	NA	NA	chr8:28222864-28232895:-	155	0	zinc finger protein 395 [Acc:HGNC:18737]
GARS	58	62	249	227	NA	NA	NA	NA	chr7:30671580-30673649:+	108	0	glycyl-tRNA synthetase [Acc:HGNC:4162]
SNHG8	58	70	175	286	NA	NA	NA	NA	chr4:119200344-119200475:+	112	0	small nucleolar RNA host gene 8 [Acc:HGNC:33098]
NPEPL1	58	83	129	267	1	0	NA	NA	chr20:57292419-57294287:+	139	0	aminopeptidase-like 1 [Acc:HGNC:16244]
AC105399.2	58	74	175	333	NA	NA	NA	NA	chr2:78019946-78020151:+	114	0
ACSS1	58	89	151	383	1	2	NA	NA	chr20:25026573-25039616:-	151	0	acyl-CoA synthetase short-chain family member 1 [Acc:HGNC:16091]
MSI1	58	74	157	336	0	2	NA	NA	chr12:120791125-120799311:-	134	0	musashi RNA binding protein 1 [Acc:HGNC:7330]
ITIH5	58	79	149	303	2	4	NA	NA	chr10:7618854-7659229:-	136	0	inter-alpha-trypsin inhibitor heavy chain family member 5 [Acc:HGNC:21449]
CTD.2576F9.1	58	83	180	407	NA	NA	NA	NA	NA:-:	129	0
FAM129B	58	85	136	301	1	5	NA	NA	chr9:130287084-130289500:-	156	0	family with sequence similarity 129 member B [Acc:HGNC:25282]
BICD1	58	69	252	335	0	2	-1.78	NA	chr12:32490432-32492054:+	106	0	bicaudal D homolog 1 (Drosophila) [Acc:HGNC:1049]
C6orf70	58	69	137	294	NA	NA	NA	NA	NA:-:	118	0
G6PC3	58	77	122	251	0	1	NA	NA	chr17:42152101-42153709:+	139	0	glucose 6 phosphatase, catalytic, 3 [Acc:HGNC:24861]
SAP18	58	72	217	405	NA	NA	NA	NA	chr13:21720602-21721530:+	111	0	Sin3A associated protein 18kDa [Acc:HGNC:10530]
ELAVL4	58	61	248	321	1	7	NA	NA	chr1:50642801-50663257:+	106	0	ELAV like neuron-specific RNA binding protein 4 [Acc:HGNC:3315]
GAR1	58	87	188	433	NA	NA	NA	NA	chr4:110736983-110740743:+	136	0	GAR1 homolog, ribonucleoprotein [Acc:HGNC:14264]
C4orf48	58	83	153	306	NA	NA	NA	NA	chr4:2043776-2045691:+	136	0	chromosome 4 open reading frame 48 [Acc:HGNC:34437]
TMEM204	58	91	136	369	NA	NA	NA	NA	chr16:1583573-1605581:+	155	0	transmembrane protein 204 [Acc:HGNC:14158]
TCN2	58	79	128	279	4	0	NA	NA	chr22:31011702-31019283:+	136	0	transcobalamin 2 [Acc:HGNC:11653]
GNA12	58	81	142	357	1	7	NA	NA	chr7:2834600-2854892:-	137	0	guanine nucleotide binding protein (G protein) alpha 12 [Acc:HGNC:4380]
HAT1	58	74	208	485	NA	NA	NA	NA	chr2:172821354-172845768:+	105	0	histone acetyltransferase 1 [Acc:HGNC:4821]
ST5	58	83	135	328	7	10	NA	NA	chr11:8852247-8854134:-	162	0	suppression of tumorigenicity 5 [Acc:HGNC:11350]
RP11.307B6.3	58	77	130	312	NA	NA	NA	NA	NA:-:	128	0
NAP1L1	58	58	218	380	0	2	NA	NA	chr12:76467584-76478463:-	93	0	nucleosome assembly protein 1-like 1 [Acc:HGNC:7637]
PPP2R5E	58	64	246	237	1	0	NA	NA	chr14:63917991-64010091:-	112	0	protein phosphatase 2 regulatory subunit B', epsilon [Acc:HGNC:9313]
DAP	58	80	151	343	0	2	NA	NA	chr5:10748194-10761213:-	136	0	death-associated protein [Acc:HGNC:2672]
S1PR1	58	86	159	345	0	2	NA	NA	chr1:101703645-101704720:+	147	0	sphingosine-1-phosphate receptor 1 [Acc:HGNC:3165]
GJA4	58	89	138	370	NA	NA	-0.79	NA	chr1:35258599-35260691:+	151	0	gap junction protein alpha 4 [Acc:HGNC:4278]
RYK	58	81	196	480	0	1	NA	NA	chr3:133921380-133926369:-	119	0	receptor-like tyrosine kinase [Acc:HGNC:10481]
ZNF22	58	80	202	534	NA	NA	NA	NA	chr10:45495922-45500774:+	123	0	zinc finger protein 22 [Acc:HGNC:13012]
CALD1	58	95	148	480	9	4	NA	NA	chr7:134649961-134653474:+	154	0	caldesmon 1 [Acc:HGNC:1441]
SEC14L2	58	82	137	326	NA	NA	NA	NA	chr22:30805103-30819826:+	149	0	SEC14-like lipid binding 2 [Acc:HGNC:10699]
SDHD	58	86	184	451	NA	NA	NA	NA	chr11:112038046-112064349:+	127	0	succinate dehydrogenase complex subunit D, integral membrane protein [Acc:HGNC:10683]
ARL16	58	62	169	252	3	0	NA	NA	chr17:79649714-79650717:-	104	0	ADP ribosylation factor like GTPase 16 [Acc:HGNC:27902]
ZNF222	58	80	190	419	NA	NA	NA	NA	chr19:44529551-44537265:+	116	0	zinc finger protein 222 [Acc:HGNC:13015]
AE000658.22	58	89	147	404	NA	NA	NA	NA	chr14:21989233-21990794:+	134	0
SEMA4B	58	83	130	324	2	5	NA	NA	chr15:90770470-90771294:+	152	0	sema domain, immunoglobulin domain (Ig), transmembrane domain (TM) and short cytoplasmic domain, (semaphorin) 4B [Acc:HGNC:10730]
TIGD1	58	65	194	398	0	1	NA	NA	chr2:233412778-233415226:-	102	1c	tigger transposable element derived 1 [Acc:HGNC:14523]
RPS19BP1	58	81	171	317	0	1	NA	NA	chr22:39927733-39928765:-	121	1c	ribosomal protein S19 binding protein 1 [Acc:HGNC:28749]
RP11.234A1.1	58	82	188	389	NA	NA	NA	NA	NA:-:	125	0
LMF2	58	81	152	231	0	2	NA	NA	chr22:50944824-50945679:-	153	0	lipase maturation factor 2 [Acc:HGNC:25096]
GCDH	58	88	171	391	0	1	NA	NA	chr19:13010384-13011484:+	138	0	glutaryl-CoA dehydrogenase [Acc:HGNC:4189]
MGST1	58	83	152	406	0	1	NA	NA	chr12:16535760-16591695:+	127	0	microsomal glutathione S-transferase 1 [Acc:HGNC:7061]
SMEK2	58	73	243	336	0	1	NA	NA	chr2:55841311-55846015:-	114	0
PTPLAD2	58	67	179	318	NA	NA	NA	NA	chr9:21015135-21026744:-	101	0
PEMT	58	67	145	223	0	8	-1.78	NA	chr17:17415827-17495014:-	112	1c	phosphatidylethanolamine N-methyltransferase [Acc:HGNC:8830]
TSPAN6	58	85	169	437	NA	NA	NA	NA	chrX:99888438-99894988:-	122	0	tetraspanin 6 [Acc:HGNC:11858]
NUDT11	58	54	275	242	NA	NA	NA	NA	chrX:51232862-51239448:-	99	0	nudix hydrolase 11 [Acc:HGNC:18011]
CCDC130	58	79	141	246	NA	NA	NA	NA	chr19:13872204-13873787:+	137	0	coiled-coil domain containing 130 [Acc:HGNC:28118]
MRPL20	58	68	201	282	NA	NA	NA	NA	chr1:1341628-1342615:-	101	0	mitochondrial ribosomal protein L20 [Acc:HGNC:14478]
LEF1	58	80	145	353	0	1	NA	NA	chr4:109004523-109087952:-	141	0	lymphoid enhancer-binding factor 1 [Acc:HGNC:6551]
AC093495.4	58	81	173	362	NA	NA	NA	NA	chr3:14186489-14189784:+	130	0
GPR124	58	87	134	310	10	3	NA	NA	chr8:37654773-37701494:+	149	0
AC008073.6	58	73	227	382	NA	NA	NA	NA	NA:-:	109	0
RP9	58	85	163	356	NA	NA	NA	NA	chr7:33139749-33148940:-	125	0	retinitis pigmentosa 9 (autosomal dominant) [Acc:HGNC:10288]
CTB.31C7.1	58	66	201	316	NA	NA	NA	NA	NA:-:	101	0
COQ9	58	70	145	278	0	1	NA	NA	chr16:57492036-57495182:+	128	0	coenzyme Q9 [Acc:HGNC:25302]
UQCR11	58	75	181	316	NA	NA	NA	NA	chr19:1598919-1605471:-	114	0	ubiquinol-cytochrome c reductase, complex III subunit XI [Acc:HGNC:30862]
[truncated: 14,762 more rows]
